# Supplementary material for: An extensive program of periodic alternative splicing linked to cell cycle progression
Source: eLife. 2016 Mar 25;5:e10288. doi: 10.7554/eLife.10288 (PMC4884079; doi:10.7554/eLife.10288)
Supplement: Supplementary file 1. — Data associated with Figure 1. DOI: http://dx.doi.org/10.7554/eLife.10288.018 [file elife-10288-supp1.xlsx]

## Sheet: MISO AS
				Nomalized PSU values
Type	Event	Ensg	GeneSymbol	1	2	3	4	5	6	7	8	9	10	11	12	13	14	Periodic Score	Stage	FDR	Hit
RI	chr15:89824996-89825066:+@chr15:89826367-89826481:+	ENSG00000140525	FANCI	0.1818	0.1818	0	0.0909	0.0909	0.0909	0.6364	0.5455	0.2727	0.0909	0.0909	0.1818	0.3636	0.7273	1.74036	1	0.031	TRUE
A5	chr7:65444528:65444373|65444386:-@chr7:65441002:65441189:-	ENSG00000169919	GUSB	0.2727	0.2727	0.2727	0	0.3636	0.2727	0.5455	0.7273	0.1818	0	0.3636	0.1818	0.4545	0.6364	1.81582	1	0.061	TRUE
A3	chr16:18840608:18841077:-@chr16:18839490|18839493:18839353:-	ENSG00000157106	SMG1	0.4	0.4	0.2	0.4	0.2	0.2	0.6	0.6	0.2	0	0.2	0.2	0.6	0.4	1.82057	1	0.046	TRUE
RI	chr12:121017726-121017577:-@chr12:121017400-121017317:-	ENSG00000167272	POP5	0.4167	0.3333	0.25	0.1667	0	0.25	0.3333	0.5	0.3333	0.0833	0.0833	0.1667	0.5833	0.3333	1.86396	1	0.009	TRUE
RI	chr3:52283190-52283338:+@chr3:52283686-52284611:+	ENSG00000164088	PPM1M	0.3636	0.2727	0.0909	0.2727	0.1364	0.2727	0.7273	0.4091	0.2273	0	0.0909	0.3636	0.4545	0.4091	1.95157	1	0.043	TRUE
RI	chr10:58120144-58119779:-@chr10:58119614-58119448:-	ENSG00000122952	ZWINT	0.3103	0.3448	0.3103	0.1379	0	0.2759	0.4828	0.6897	0.2759	0.2069	0.1034	0.069	0.3448	0.4138	1.95686	1	0.046	TRUE
A3	chr8:145138842:145138943:+@chr8:145139014|145139037:145139233:+	ENSG00000197858	GPAA1	0.5714	0.2857	0.2857	0.1429	0.1429	0.1429	0.4286	0.4286	0	0.1429	0.2857	0.2857	0.2857	0.7143	1.96917	1	0.161	TRUE
A3	chr2:242263631:242263656:+@chr2:242265382|242265408:242265528:+	ENSG00000168385	42249	0.5714	0.2143	0.3571	0.3571	0.2143	0.3571	0.4286	0.9286	0.2857	0	0.4286	0.2143	0.7857	0.7143	2.02847	1	0.088	TRUE
RI	chr9:98209733-98209193:-@chr9:98208673-98205694:-	ENSG00000185920	PTCH1	0.4	0.1	0.3	0.1	0.1	0.4	0.5	0.5	0.1	0	0.1	0.1	0.3	0.8	2.04358	1	0.097	TRUE
A5	chr17:65124971:65124611|65124767:-@chr17:65120079:65120130:-	ENSG00000198265	HELZ	0.5714	0.2857	0.7143	0	0.2857	0.2857	0.5714	0.5714	0.2857	0.2143	0.1429	0.5714	0.4286	0.8571	2.05332	1	0.184	TRUE
A3	chr19:19416658:19416885:-@chr19:19414656|19414721:19414533:-	ENSG00000105705	SUGP1	0.4211	0.4211	0.1053	0.1053	0.3158	0.1579	0.5263	0.6842	0.3158	0.4737	0	0.2105	0.2632	0.5789	2.06675	1	0.266	TRUE
RI	chr4:57221589-57221348:-@chr4:57219762-57219570:-	ENSG00000157426	AASDH	0.3778	0.1778	0.2222	0	0.0889	0.2889	0.5778	0.4889	0.3111	0.1333	0.0222	0.0667	0.4	0.1333	2.06833	1	0.018	TRUE
SE	chr15:82944793:82945079:+@chr15:82969811:82969899:+@chr15:82970155:82970343:+	ENSG00000259328	RP11-152F13.7	0.6267	0.36	0.1467	0.0133	0.1333	0.24	0.6133	0.4533	0.56	0.3467	0	0.5067	0.16	0.5867	2.06991	1	0.242	TRUE
A3	chr1:31454159:31454252:-@chr1:31453010|31453025:31452909:-	ENSG00000134644	PUM1	0.2857	0.3333	0.2381	0	0.0476	0.1905	0.7619	0.5714	0.381	0.2381	0	0.619	0.4762	0.5714	2.07332	1	0.322	TRUE
A5	chr14:24423392:24422783|24422983:-@chr14:24407940:24410367:-	ENSG00000215256	DHRS4-AS1	0.463	0.1667	0.2222	0.0926	0.2037	0	0.5185	0.5556	0.0556	0.1852	0.2407	0.4074	0.4074	0.6111	2.11447	1	0.272	TRUE
SE	chr10:38383264:38383418:+@chr10:38383859:38384152:+@chr10:38384466:38384561:+	ENSG00000075407	ZNF37A	0.5352	0.4366	0.2394	0	0.1831	0.3099	0.3521	0.4085	0.0986	0.2958	0.0845	0.3803	0.3944	0.493	2.13063	1	0.071	TRUE
RI	chrX:129498602-129498726:+@chrX:129499515-129499650:+	ENSG00000102078	SLC25A14	0.5714	0.2857	0.1429	0.0714	0	0.2857	0.4286	0.4286	0.2857	0.3571	0.0714	0.4286	0.3571	0.2143	2.15677	1	0.095	TRUE
RI	chr1:151338929-151338751:-@chr1:151338322-151338244:-	ENSG00000143416	SELENBP1	0.75	0.25	0.25	0	0.25	0.25	0.25	0.5	0.25	0.5	0.5	0.25	0.5	0.5	2.18321	1	0.704	TRUE
RI	chr22:39137055-39137012:-@chr22:39136437-39136272:-	ENSG00000100242	SUN2	0.6154	0.4359	0.1026	0.0769	0	0.0769	0.2051	0.7436	0.3333	0.0256	0.0256	0.1795	0.0769	0.4359	2.18337	1	0.209	TRUE
A5	chr14:94568160:94568321|94568405:+@chr14:94568823:94569060:+	ENSG00000165948	IFI27L1	0.45	0.35	0.3	0	0.25	0.45	0.5	0.35	0.4	0.15	0.15	0.2	0.45	0.4	2.18472	1	0.047	TRUE
A3	chr12:2975559:2975687:-@chr12:2973918|2973921:2973849:-	ENSG00000111206	FOXM1	0.2667	0.2667	0	0.4667	0.1333	0.2667	0.6667	0.4667	0.2667	0.2	0	0.2	0.7333	0.3333	2.18905	1	0.705	TRUE
A3	chr9:139837801:139837958:-@chr9:139837425|139837455:139837221:-	ENSG00000159069	FBXW5	0.4211	0.4737	0.2632	0	0.5263	0.4737	0.6316	0.5263	0.1579	0.2632	0.1579	0.3684	0.5789	0.5263	2.19033	1	0.153	TRUE
SE	chr2:241534441:241534721:+@chr2:241535351:241535569:+@chr2:241535736:241535938:+	ENSG00000142330	CAPN10	0.8125	0.5	0.4375	0.0625	0	0.3125	0.5	0.4375	0.5	0.375	0.1875	0.625	0.5625	0.75	2.20797	1	0.106	TRUE
SE	chr15:71300718:71300955:+@chr15:71301917:71301983:+@chr15:71302146:71302331:+	ENSG00000137821	LRRC49	0.6667	0.1667	0.1667	0.1667	0	0.1667	0.5	0.6667	0.3333	0.5	0.1667	0.0833	0	0.6667	2.22716	1	0.76	TRUE
A3	chr13:45582930:45583014:+@chr13:45589067|45589087:45589218:+	ENSG00000133114	KIAA1704	0.4167	0.5833	0.4167	0.0833	0.5833	0.3333	0.75	0.8333	0.4167	0.3333	0	0.25	0.5	0.6667	2.23697	1	0.167	TRUE
A3	chr16:90038988:90039173:+@chr16:90044013|90044086:90044210:+	NA	AFG3L1p	0.5075	0.2388	0.194	0.2015	0.209	0.2687	0.2388	0.4478	0.2836	0.5821	0	0.2985	0.4776	0.4925	2.23945	1	0.574	TRUE
A5	chr10:133754086:133754198|133754345:+@chr10:133757472:133757649:+	ENSG00000175470	PPP2R2D	0.2	0.4	0.2	0	0	0.2	0.8	0.6	0.2	0.4	0	0.2	0.6	0.2	2.24283	1	0.495	TRUE
SE	chr7:150933494:150933676:+@chr7:150934042:150934258:+@chr7:150934460:150935905:+	ENSG00000033100	CHPF2	0.2	0.4	0.2	0	0.2	0.2	0.6	0.4	0.4	0.2	0.4	0	0.6	0.6	2.24321	1	0.599	TRUE
RI	chr14:24567412-24567596:+@chr14:24567684-24567887:+	ENSG00000100889	PCK2	0.3333	0.3333	0.1111	0.1111	0.2222	0.2222	0.5556	0.1111	0.1111	0.3333	0	0.4444	0.6667	0.5556	2.25157	1	0.755	TRUE
A3	chr3:39108039:39108121:+@chr3:39108218|39108237:39108366:+	ENSG00000114742	WDR48	0.6667	0.3333	0.2222	0.3333	0.1111	0.4444	0.7778	0.5556	0	0.1111	0.3333	0.3333	0.2222	0.4444	2.25228	1	0.831	TRUE
RI	chr16:779009-779088:+@chr16:779288-779715:+	ENSG00000103253,ENSG00000102854	HAGHL,MSLN	0.4	0.4667	0.1778	0.0889	0	0.3111	0.5778	0.2667	0.1556	0.0889	0.4667	0.3778	0.5778	0.3778	2.25238	1	0.422	TRUE
RI	chr12:125435350-125435236:-@chr12:125435096-125434959:-	ENSG00000150990	DHX37	0.8333	0.3333	0.1667	0	0.1667	0.1667	0.3333	0.5	0.1667	0.1667	0.3333	0.6667	0.5	0.3333	2.25462	1	0.75	TRUE
A5	chr12:123738194:123738746|123739580:+@chr12:123741360:123742506:+	ENSG00000130921	C12orf65	0.2727	0.4091	0.1364	0	0.4545	0.3636	0.5909	0.3182	0.2273	0.0909	0.0909	0.2727	0.3636	0.3636	2.27003	1	0.255	TRUE
SE	chr12:121454133:121454300:-@chr12:121450233:121450489:-@chr12:121448907:121448949:-	ENSG00000157895	C12orf43	0.25	0.25	0.25	0	0	0.25	0.5	0.5	0	0.5	0	0.25	0.25	0.75	2.27283	1	0.436	TRUE
A3	chr5:80597106:80597388:-@chr5:80535174|80535179:80533384:-	NA	NA	0.4868	0.1842	0.3684	0.25	0.2237	0.3947	0.4342	0.3421	0.3289	0.1447	0	0.4079	0.4868	0.4868	2.28136	1	0.094	TRUE
A5	chr7:97880860:97880706|97880731:-@chr7:97875234:97875477:-	ENSG00000205356	TECPR1	0.3049	0.0976	0.1829	0.2439	0.1829	0.3049	0.4878	0.622	0.3049	0	0.122	0.2927	0.4146	0.1098	2.28146	1	0.555	TRUE
SE	chr22:29927820:29927952:-@chr22:29927067:29927099:-@chr22:29925151:29925228:-	ENSG00000100296,ENSG00000234208	THOC5,CTA-256D12.11	0.4737	0.3158	0.0526	0	0.1053	0.4211	0.5263	0.1579	0.2632	0.0526	0.1053	0.1053	0.2105	0.4211	2.28633	1	0.148	TRUE
SE	chr5:139941685:139941812:-@chr5:139941429:139941580:-@chr5:139941172:139941286:-	ENSG00000113108	APBB3	0.6875	0.2812	0.1562	0.0781	0	0	0.8438	0.3438	0.0938	0.1562	0.2187	0.1562	0.3125	0.375	2.29268	1	0.446	TRUE
A5	chr2:62932787:62932839|62932871:+@chr2:62934032:62934430:+	ENSG00000115504	EHBP1	0.5733	0.1467	0.2667	0.1733	0.2	0.6133	0.34	0.0667	0.16	0.0133	0	0.2667	0.52	0.68	2.30208	1	1.116	TRUE
RI	chr12:57883050-57883128:+@chr12:57883207-57883341:+	ENSG00000166986	MARS	0.4	0.4	0.4	0	0.2	0.4	0.4	0.4	0.2	0.2	0.2	0.2	0.2	0.8	2.30283	1	0.305	TRUE
SE	chr16:67195638:67195840:+@chr16:67196751:67197755:+@chr16:67197922:67198047:+	ENSG00000135722	FBXL8	0.4778	0.3889	0.3667	0.1667	0	0.5111	0.3778	0.5778	0.3111	0.3333	0.1889	0.2556	0.5	0.3889	2.30547	1	0.238	TRUE
A5	chr17:42148098:42148551|42148610:+@chr17:42151528:42151634:+	ENSG00000141349	G6PC3	0.5	0.25	0.375	0.375	0.25	0.375	0.375	0.5	0.25	0	0.375	0.25	0.5	0.5	2.30896	1	0.077	TRUE
RI	chr5:464405-464527:+@chr5:465226-465387:+	ENSG00000180104	EXOC3	0.3333	0.3333	0.3333	0	0	0.3333	0.3333	0.6667	0.3333	0.3333	0.3333	0.3333	0.6667	0.3333	2.31943	1	0.752	TRUE
RI	chr1:3394439-3394590:+@chr1:3394988-3395176:+	ENSG00000130762	ARHGEF16	0.6154	0.3077	0.4615	0.2308	0	0.1538	0.5385	0.3846	0.2308	0.3846	0.3846	0.3846	0.6154	0.4615	2.32048	1	0.444	TRUE
RI	chr12:6574107-6574056:-@chr12:6572008-6571404:-	ENSG00000139190	VAMP1	0.2687	0.2537	0.1045	0	0.1343	0.2836	0.3284	0.3433	0.2836	0.1045	0.3284	0.3731	0.4478	0.403	2.32282	1	0.115	TRUE
A3	chr3:126451921:126452065:+@chr3:126571487|126571490:126571573:+	ENSG00000159685	CHCHD6	0.4815	0.037	0.2593	0	0.2222	0.3333	0.7407	0.3704	0.1481	0.1852	0.1111	0.1481	0.4444	0.2593	2.32583	1	0.758	TRUE
SE	chr14:37717034:37717112:+@chr14:37734412:37734486:+@chr14:37736143:37736374:+	ENSG00000151338	MIPOL1	0.2	0.4	0	0.4	0.2	0.4	0.6	0.8	0.4	0.2	0.2	0.4	0.4	0.6	2.33717	1	0.757	TRUE
RI	chr12:6574107-6574056:-@chr12:6572008-6571403:-	ENSG00000139190	VAMP1	0.2687	0.2687	0.1045	0	0.1343	0.2836	0.3433	0.3284	0.2836	0.1045	0.3433	0.3881	0.4478	0.403	2.33772	1	0.122	TRUE
A3	chr16:89800329:89800446:+@chr16:89804129|89804214:89804313:+	ENSG00000158805	ZNF276	0.3043	0.2609	0.1739	0	0.3478	0.1739	0.4783	0.6087	0.3913	0.6522	0.2609	0.4348	0.6087	0.6522	2.34931	1	1.214	TRUE
A3	chr17:73919267:73919722:-@chr17:73918127|73918177:73918026:-	ENSG00000188878	FBF1	0.3448	0.4138	0.1724	0	0.3793	0.1379	0.1034	0.5172	0.1724	0.1379	0.3448	0.1034	0.5862	0.6897	2.34972	1	1.153	TRUE
SE	chr3:9962175:9962286:+@chr3:9962609:9962653:+@chr3:9965565:9965704:+	ENSG00000163702	IL17RC	0.4545	0.1818	0.3636	0	0.1364	0.3182	0.6818	0.1818	0.3182	0.7273	0.0909	0.2727	0.6364	0.5	2.35212	1	1.665	TRUE
RI	chr2:110970452-110970369:-@chr2:110970127-110969792:-	ENSG00000175701	LINC00116	0.6667	0.6667	0.1667	0.1667	0.1667	0.3333	0.3333	0.3333	0.1667	0	0	0.3333	0.5	0.1667	2.35538	1	1.218	TRUE
RI	chr1:5924093-5923950:-@chr1:5923465-5922871:-	ENSG00000131697	NPHP4	0.0667	0.2	0.1	0.0333	0.2333	0.2667	0.4333	0.5667	0.3	0.3	0	0.2667	0.1	0.6	2.35651	1	0.758	TRUE
SE	chr4:85731040:85731497:-@chr4:85729487:85729570:-@chr4:85724443:85724620:-	ENSG00000163625	WDFY3	0.1538	0.2051	0.2564	0.3077	0	0.2564	0.5385	0.6154	0.2564	0.5128	0.2821	0.3333	0.4615	0.641	2.36096	1	1.659	TRUE
A3	chr1:52824003:52824133:-@chr1:52823570|52823588:52823453:-	ENSG00000154222	CC2D1B	0.3571	0.3929	0.2143	0.0714	0.25	0.2143	0.6071	0.25	0.1786	0	0.1071	0.2857	0.0714	0.3929	2.37057	1	0.431	TRUE
SE	chr1:143744201:143744587:-@chr1:143721045:143721165:-@chr1:143719747:143719955:-	NA	NA	0.5556	0.4444	0.2222	0	0.2222	0.1667	0.3333	0.1667	0.3333	0.2222	0.1111	0.1667	0.2222	0.6111	2.37631	1	1.364	TRUE
A5	chr1:1560926:1561033|1562134:+@chr1:1562217:1562379:+	ENSG00000197530	MIB2	0.64	0.2533	0.2267	0.0267	0.3067	0.2667	0.72	0.3467	0.2533	0.1733	0.08	0.44	0.2133	0	2.37651	1	1.78	TRUE
A5	chr21:38320587:38319633|38320466:-@chr21:38311132:38311294:-	ENSG00000159267	HLCS	0.4156	0.4545	0.0519	0.026	0.4416	0.1558	0.3506	0.5325	0.0909	0	0.013	0.4416	0.5584	0.4675	2.37682	1	0.239	TRUE
A5	chr1:113247790:113247675|113247722:-@chr1:113246266:113246428:-	ENSG00000155366,ENSG00000155367	RHOC,PPM1J	0.6	0.4	0.6	0	0.4	0.4	0.8	0.8	0.4	0.4	0.4	0.4	0.6	0.8	2.37792	1	0.017	TRUE
A5	chr16:50257085:50257298|50257311:+@chr16:50258568:50258694:+	ENSG00000121274	PAPD5	0.5833	0.4167	0	0.0833	0.6667	0.0833	0.5	0.8333	0.25	0.25	0.25	0.1667	0.3333	0.5	2.37906	1	1.226	TRUE
RI	chr10:58120144-58120054:-@chr10:58119902-58119779:-	ENSG00000122952	ZWINT	0.2632	0.1579	0.2105	0.2632	0	0.2632	0.5263	0.6316	0.1579	0.1579	0	0	0.2105	0.4211	2.38198	1	0.43	TRUE
SE	chr10:14595321:14595386:-@chr10:14584578:14584685:-@chr10:14572331:14572514:-	ENSG00000065809	FAM107B	1	0.3333	0.3333	0.3333	0	0.3333	0.3333	0.6667	0.3333	0.3333	0.3333	0.3333	0.6667	0.3333	2.38527	1	0.475	TRUE
A5	chr6:31507051:31506889|31506924:-@chr6:31506540:31506716:-	ENSG00000198563,ENSG00000254870	DDX39B,ATP6V1G2-DDX39B	0.0469	0.3906	0.1562	0.3438	0.1562	0.2969	0.1562	0.6094	0.3125	0.1719	0	0.2344	0.25	0.6562	2.38656	1	1.685	TRUE
SE	chr16:3443649:3443814:-@chr16:3440423:3440517:-@chr16:3440010:3440183:-	ENSG00000140987	ZNF434	0.369	0.3929	0.2619	0.2143	0.1786	0.1071	0.2738	0.369	0.2024	0	0.0952	0.25	0.4048	0.3929	2.39447	1	0.179	TRUE
RI	chr6:33232677-33232559:-@chr6:33232274-33232151:-	ENSG00000223501	VPS52	0.2632	0.4737	0.2105	0.2105	0	0.3684	0.5263	0.6842	0.5789	0.2632	0.1579	0.2105	0.5263	0.2632	2.39487	1	1.835	TRUE
A3	chr12:94729365:94729440:-@chr12:94727415|94727450:94727258:-	ENSG00000173588	CCDC41	0.2222	0.0556	0.3333	0	0.1667	0.2778	0.5	0.7778	0.2222	0.1667	0.1667	0.4444	0.5	0.0556	2.39673	1	1.08	TRUE
A5	chr12:123738194:123738503|123739580:+@chr12:123741360:123742506:+	ENSG00000130921	C12orf65	0.1429	0.2857	0.0714	0	0.3571	0.3571	0.5	0.2857	0.1429	0.0714	0	0.2143	0.4286	0.4286	2.40553	1	0.167	TRUE
RI	chr1:155294893-155294969:+@chr1:155295107-155295281:+	ENSG00000160753	RUSC1	0.1818	0.3636	0.3636	0.0909	0.1818	0.2727	0.4545	0.3636	0	0.1818	0.1818	0.4545	0.6364	0.4545	2.40787	1	0.997	TRUE
A3	chr15:43876997:43877090:-@chr15:43876730|43876787:43876556:-	ENSG00000168781	PPIP5K1	0.2812	0.4375	0.4844	0.2031	0.1719	0.2031	0.2812	0.5	0.3437	0.2188	0	0.5469	0.5625	0.6875	2.41325	1	1.665	TRUE
SE	chr12:120663712:120663872:-@chr12:120662446:120662530:-@chr12:120661954:120662180:-	ENSG00000089159	PXN	0.5417	0.25	0.3333	0	0.0833	0.2083	0.4583	0.0417	0.25	0.125	0.0417	0.2083	0.4167	0.0417	2.42132	1	0.203	TRUE
RI	chr13:50571143-50571352:+@chr13:50571803-50571899:+	ENSG00000204977	TRIM13	0.42	0.26	0.28	0.2	0	0.2	0.32	0.46	0.26	0.22	0.32	0.32	0.34	0.46	2.42396	1	0.335	TRUE
RI	chr3:49758233-49758327:+@chr3:49758453-49758538:+	ENSG00000164068	RNF123	0.3878	0.1633	0.2041	0.0204	0.0204	0	0.3878	0.449	0.2857	0.2653	0.0408	0.1429	0.2653	0.449	2.43312	1	0.107	TRUE
RI	chr1:202302463-202302365:-@chr1:202302221-202302138:-	ENSG00000077152	UBE2T	0.4286	0.4286	0.5714	0.1429	0	0.4286	0.7143	0.5714	0.2857	0.2857	0.2857	0.7143	0.5714	0.7143	2.43697	1	0.907	TRUE
SE	chr19:46120023:46120111:-@chr19:46119719:46119816:-@chr19:46119060:46119147:-	ENSG00000125746	EML2	0.4944	0.4944	0.4382	0	0.2584	0.3708	0.5281	0.4157	0.191	0.4157	0.1461	0.3371	0.4719	0.4045	2.43793	1	0.221	TRUE
RI	chr5:177570628-177570728:+@chr5:177570943-177571109:+	ENSG00000145916	RMND5B	0.2	0.3	0.4	0.1	0.2	0.2	0.6	0.5	0.2	0	0.3	0.1	0.2	0.5	2.44057	1	1.452	TRUE
SE	chr1:1560926:1561033:+@chr1:1561747:1562134:+@chr1:1562217:1562379:+	ENSG00000197530	MIB2	0.622	0.3293	0.2683	0	0.3902	0.2439	0.5366	0.378	0.2927	0.1463	0.1341	0.4024	0.2439	0.0366	2.44551	1	1.408	TRUE
SE	chr11:88061280:88061364:-@chr11:88061097:88061184:-@chr11:88053981:88059611:-	ENSG00000109861	CTSC	0.3333	0	0.3333	0.3333	0	0.3333	0.6667	0.6667	0.3333	0	0	0.6667	0.3333	0.6667	2.45207	1	0.989	TRUE
RI	chr1:1636464-1636343:-@chr1:1636094-1635989:-	ENSG00000008128	CDK11A	0.2237	0.2895	0.3553	0	0.1053	0.2105	0.4079	0.2368	0.3421	0.1184	0.0132	0.3158	0.3684	0.3289	2.45212	1	0.113	TRUE
RI	chr2:114399608-114399685:+@chr2:114400767-114400975:+	NA	NA	0.5116	0.3023	0.2442	0.2442	0.1977	0.5698	0.5116	0.3953	0.2326	0.4186	0	0.3372	0.5581	0.1279	2.45438	1	1.507	TRUE
SE	chr1:1654147:1654270:-@chr1:1654027:1654073:-@chr1:1653035:1653150:-	ENSG00000008128	CDK11A	0.6	0.4	0.5	0	0.5	0.4	0.4	0.9	0.5	0.2	0.1	0.3	0.7	0.3	2.45792	1	0.517	TRUE
A3	chr9:114676885:114677026:+@chr9:114685097|114685129:114685231:+	ENSG00000148154	UGCG	0.6	0.2	0.1	0.2	0.2	0	0.9	0.5	0.2	0.2	0.4	0.3	0.4	0.4	2.46057	1	1.197	TRUE
A3	chr5:133479283:133479331:+@chr5:133481432|133481915:133483920:+	ENSG00000081059	TCF7	0.4	0.2	0.2	0	0.2	0.2	0.6	0.4	0.2	0.4	0.4	0.4	0.4	0.4	2.46132	1	0.56	TRUE
A3	chr7:99720407:99720529:+@chr7:99722055|99722137:99722254:+	ENSG00000166997	CNPY4	0.5	0.3	0.3	0	0	0	0.8	0.6	0.1	0.2	0.4	0.1	0.2	0.6	2.46283	1	1.103	TRUE
A3	chr19:17448326:17448473:+@chr19:17448683|17448817:17449064:+	ENSG00000130299	GTPBP3	0.3333	0.3333	0.1667	0.125	0.2083	0.5417	0.4583	0.5417	0.2083	0	0.2917	0.125	0.1667	0.4583	2.46378	1	1.405	TRUE
RI	chr22:38888120-38888061:-@chr22:38884120-38883884:-	ENSG00000100201	DDX17	0.2667	0.2	0.0667	0	0.0667	0.1333	0.4667	0.4667	0.3333	0.1333	0.1333	0.0667	0.2	0.4667	2.46442	1	0.301	TRUE
RI	chr17:8133786-8133612:-@chr17:8133286-8133209:-	ENSG00000178971	CTC1	0.7368	0.4737	0.2632	0.2632	0	0.5263	0.3158	0.5263	0.4211	0.4737	0.1579	0.4474	0.7368	0.5789	2.47097	1	0.911	TRUE
RI	chr11:67395871-67395794:-@chr11:67395722-67395410:-	ENSG00000167799	NUDT8	0.1667	0.2381	0.0952	0.1429	0.2143	0.2619	0.5	0.3095	0.2381	0.119	0.119	0	0.5	0.2143	2.47197	1	0.541	TRUE
A5	chr11:118955587:118955776|118955867:+@chr11:118958965:118959018:+	ENSG00000256269	HMBS	0.4545	0.5455	0.4545	0	0.1818	0.3636	0.1818	0.3636	0.2727	0.1818	0.0909	0.3636	0.7273	0.4545	2.47202	1	1.699	TRUE
A5	chr17:5389694:5389740|5390004:+@chr17:5392143:5394130:+	NA	NA	0.0526	0.3158	0.3158	0.1579	0.2632	0.2105	0.4211	0.6316	0.1579	0.1053	0.2105	0	0.5263	0.3158	2.47327	1	1.726	TRUE
SE	chr16:28847254:28847443:+@chr16:28847770:28847806:+@chr16:28848069:28848558:+	ENSG00000168488	ATXN2L	0.4444	0.7778	0.6667	0.1111	0	0.2222	0.7778	0.6667	0.1111	0.1111	0.2222	0.3333	0.4444	0.5556	2.47768	1	1.619	TRUE
RI	chr2:128047400-128047265:-@chr2:128047077-128046913:-	ENSG00000163161	ERCC3	0.4	0.5	0.2	0	0.2	0.5	0.4	0.5	0.4	0.1	0.5	0.3	0.5	0.4	2.48472	1	0.6	TRUE
SE	chr8:74884312:74884522:-@chr8:74876722:74876864:-@chr8:74872000:74872053:-	ENSG00000154582	TCEB1	0.3594	0.3594	0.2813	0.1094	0.25	0.3125	0.4219	0.3281	0.3281	0	0.0781	0.3125	0.125	0.375	2.48586	1	0.324	TRUE
SE	chr11:129764254:129764333:-@chr11:129763192:129763280:-@chr11:129762610:129762765:-	ENSG00000170322	NFRKB	0.4792	0.1667	0.2292	0.0417	0	0.2708	0.3333	0.4375	0.4375	0.7292	0.3333	0.3125	0.5208	0.7083	2.48812	1	1.907	TRUE
RI	chr15:20644908-20644761:-@chr15:20644376-20644180:-	ENSG00000180229	HERC2P3	0.5904	0.4096	0.4337	0.1807	0	0.3735	0.4699	0.3253	0.3614	0.1084	0.3494	0.6024	0.4096	0.6386	2.49077	1	1.104	TRUE
SE	chr9:33001565:33001639:-@chr9:32997241:32997346:-@chr9:32989757:32989893:-	ENSG00000137074	APTX	0.1429	0.4286	0.1429	0.0714	0.2143	0.4286	0.5714	0.4286	0.2857	0	0.2143	0.2857	0.3571	0.2143	2.49536	1	1.249	TRUE
SE	chr11:28318300:28318478:+@chr11:28349642:28349712:+@chr11:28351943:28355054:+	ENSG00000169519	METTL15	0.6	0.3	0.25	0	0.1	0.25	0.1	0.3	0.15	0.25	0.15	0.3	0.2	0.35	2.50283	1	1.168	TRUE
SE	chr3:52232099:52232271:+@chr3:52232688:52232864:+@chr3:52233226:52233456:+	NA	NA	0.4091	0.2727	0.2273	0.0909	0.1818	0.1818	0.2273	0.2273	0.1364	0.1818	0	0.1364	0.4545	0.2727	2.50417	1	0.147	TRUE
A3	chr15:91298041:91298168:+@chr15:91303211|91303377:91303509:+	ENSG00000197299	BLM	0.6667	0.3333	0.3333	0	0.3333	0.3333	0.6667	0.3333	0.3333	0.3333	0.6667	0.3333	1	0.6667	2.50452	1	0.748	TRUE
A5	chr20:2636580:2636680|2636860:+@chr20:2637047:2637195:+	ENSG00000101361	NOP56	0.2105	0.2368	0.1842	0	0.1316	0.1316	0.2105	0.4737	0.2895	0.2105	0.1579	0.1842	0.3421	0.3421	2.50541	1	0.139	TRUE
A5	chr5:80597402:80597517|80597874:+@chr5:80600560:80600960:+	NA	NA	0	0.3571	0.2143	0.0714	0.0714	0.2857	0.3571	0.2857	0.0714	0.1429	0.1429	0.2857	0.6429	0.2143	2.50658	1	0.801	TRUE
SE	chr14:20920133:20920308:-@chr14:20919416:20919611:-@chr14:20917330:20917425:-	ENSG00000092094	OSGEP	0.4286	0.1429	0.1429	0.2857	0	0.2857	0.1429	0.4286	0.2857	0.1429	0.2857	0.4286	0.5714	0.4286	2.51387	1	1.535	TRUE
A3	chr22:50877028:50877191:+@chr22:50878127|50878130:50878286:+	ENSG00000100239	PPP6R2	0.6923	0.3846	0.4615	0.0769	0.3846	0.3077	0.4615	0.0769	0.4615	0.1538	0.2308	0	0.5385	0.5385	2.51766	1	1.528	TRUE
A3	chr11:129755330:129755504:-@chr11:129754741|129754777:129754640:-	ENSG00000170322	NFRKB	0.1081	0.3784	0.1351	0.0811	0	0.3784	0.6486	0.1351	0.2162	0.0811	0.1892	0.3514	0.2703	0.4865	2.51828	1	1.494	TRUE
RI	chr7:92123710-92123607:-@chr7:92122443-92122267:-	ENSG00000127980	PEX1	0.1111	0	0.1111	0.1111	0.1111	0	0.5556	0.2222	0.2222	0.2222	0	0.2222	0.5556	0.4444	2.51988	1	0.502	TRUE
SE	chr20:31380432:31380576:+@chr20:31381342:31381401:+@chr20:31383215:31383340:+	ENSG00000088305	DNMT3B	0.75	0	0	0.25	0.25	0.25	0.5	0.5	0	0.25	0	0.25	0	0.5	2.52057	1	0.824	TRUE
SE	chr16:11260245:11260409:+@chr16:11268011:11268134:+@chr16:11272192:11276046:+	ENSG00000038532	CLEC16A	0.9048	0.2381	0.1429	0.2857	0.1429	0.1429	0.4762	0.2857	0.381	0.1429	0	0.0476	0.1429	0.381	2.52245	1	0.827	TRUE
A3	chr1:26764659:26764775:+@chr1:26769199|26769222:26769364:+	ENSG00000117682	DHDDS	0.6	0.4	0.1	0.1	0.3	0.3	0.2	0.5	0.3	0	0.1	0.3	0.1	0.2	2.52396	1	1.812	TRUE
RI	chr16:734155-733861:-@chr16:733781-733685:-	ENSG00000161999	JMJD8	0.5763	0.2712	0.4068	0.3729	0.339	0.2712	0.5932	0.322	0.4576	0.2712	0.0847	0	0.5763	0.339	2.52545	1	2	TRUE
RI	chr6:33382502-33382606:+@chr6:33382732-33382921:+	ENSG00000112511	PHF1	0.6154	0.2308	0.3846	0.4615	0	0.2308	0.6154	0.7692	0.1538	0.3846	0.6154	0.6923	0.6154	0.6154	2.52588	1	1.027	TRUE
A5	chr16:28722782:28722839|28722888:+@chr16:28722978:28723108:+	ENSG00000184110	EIF3C	0.0909	0.2727	0.1818	0.1818	0.3636	0	0.5455	0.9091	0.1818	0	0.0909	0.3636	0.2727	0.4545	2.52647	1	0.932	TRUE
RI	chr1:1248504-1248415:-@chr1:1248329-1247973:-	ENSG00000127054	CPSF3L	0.4138	0.2414	0.4828	0.3103	0.2069	0.3793	0.4483	0.4138	0.2414	0	0.1724	0.3448	0.3103	0.4828	2.52678	1	0.827	TRUE
RI	chr6:32133915-32134043:+@chr6:32134275-32134397:+	ENSG00000241404,ENSG00000258388	EGFL8,XXbac-BPG300A18.12	0.3956	0.3187	0.2418	0.2143	0.1868	0.3187	0.1429	0.3846	0.1319	0	0.011	0.1868	0.3846	0.2747	2.53028	1	0.201	TRUE
RI	chr14:24607683-24607777:+@chr14:24607945-24608176:+	ENSG00000092010	PSME1	0.2857	0.1429	0.3571	0.0714	0.1429	0	0.2143	0.3571	0.3571	0.0714	0	0.1429	0.6429	0.4286	2.53095	1	0.706	TRUE
A3	chr1:184677287:184677478:-@chr1:184675942|184675961:184675777:-	ENSG00000116406	EDEM3	0.5	0.1667	0.1667	0.3333	0.3333	0.5	0.8333	0.3333	0.3333	0.3333	0	0	0.5	0.6667	2.53706	1	1.314	TRUE
RI	chr1:25571792-25571641:-@chr1:25570715-25570041:-	ENSG00000117616	C1orf63	0.3043	0.4891	0.3261	0	0.0652	0.4239	0.3696	0.3804	0.1739	0.163	0.2717	0.2609	0.4239	0.4022	2.53954	1	0.916	TRUE
SE	chr21:18977178:18977315:-@chr21:18976463:18976594:-@chr21:18970935:18971142:-	ENSG00000154640	BTG3	0.4286	0.2143	0.1429	0.1429	0.1429	0.2857	0.2143	0.3571	0.1429	0	0.2857	0.1429	0.5714	0.1429	2.54198	1	1.006	TRUE
A3	chr12:6574056:6574107:-@chr12:6572008|6573652:6571404:-	ENSG00000139190	VAMP1	0.2698	0.2063	0.0476	0	0.0952	0.254	0.2857	0.2857	0.2698	0.1111	0.3175	0.3333	0.4127	0.3968	2.54262	1	0.463	TRUE
SE	chr15:82944795:82945029:+@chr15:82969811:82969899:+@chr15:82970155:82970343:+	ENSG00000259328	RP11-152F13.7	0.407	0.1977	0.1977	0.093	0.0814	0	0.593	0.3721	0.2674	0.1977	0.0465	0.5233	0.0581	0.3605	2.54676	1	1.372	TRUE
RI	chr16:30214011-30214327:+@chr16:30214826-30215006:+	ENSG00000261052,ENSG00000213599	SULT1A3	0.507	0.0563	0.1268	0.0282	0.1408	0.0282	0.4366	0.4225	0.338	0.0845	0	0.1127	0.1127	0.338	2.54851	1	0.136	TRUE
RI	chr17:30807507-30807649:+@chr17:30807771-30808042:+	ENSG00000108671	PSMD11	0.2222	0.2222	0.2222	0	0.2222	0.4444	0.3333	0.5556	0.3333	0.2222	0.2222	0.2222	0.3333	0.3333	2.54912	1	1.65	TRUE
RI	chr14:21464060-21464110:+@chr14:21464368-21464451:+	ENSG00000165792	METTL17	0.5	0.25	0.25	0	0.125	0.375	0.875	0.375	0.3125	0.375	0.25	0.3125	0.25	0.3125	2.55222	1	1.679	TRUE
A5	chr5:892637:892202|892536:-@chr5:891755:891969:-	ENSG00000028310	BRD9	0.4091	0.3182	0.3182	0.1364	0.1818	0.2727	0.1818	0.6818	0.1364	0.1818	0.0909	0	0.2273	0.1818	2.55697	1	1.895	TRUE
RI	chr19:41888677-41888826:+@chr19:41889791-41889987:+	ENSG00000142046,ENSG00000255730	TMEM91,CTC-435M10.3	0.425	0.3	0.1125	0.0562	0	0.0625	0.3875	0.425	0.375	0.325	0.2625	0.025	0.4625	0.4125	2.55852	1	0.613	TRUE
A5	chr3:49749912:49750089|49750325:+@chr3:49750946:49751020:+	ENSG00000164068	RNF123	0.5556	0.2222	0.2222	0.2222	0.1111	0.1111	0.5556	0.2222	0.1111	0.1111	0.1111	0.4444	0.4444	0	2.55978	1	1.929	TRUE
SE	chr6:33366065:33366164:+@chr6:33368169:33368291:+@chr6:33371091:33371144:+	ENSG00000237649	KIFC1	0.2	0.28	0.2	0	0.2	0.36	0.88	0.32	0.08	0.28	0.12	0.24	0.44	0.28	2.56283	1	1.576	TRUE
SE	chr11:506609:506821:-@chr11:504824:504888:-@chr11:502062:502249:-	ENSG00000023191	RNH1	0.3	0.5333	0.2	0.4	0	0.1333	0.6	0.7	0.4667	0.5667	0.3333	0.2333	0.5333	0.6	2.56406	1	1.961	TRUE
RI	chr9:38541559-38541453:-@chr9:38540846-38540564:-	ENSG00000180071	ANKRD18A	0	0.375	0.1875	0.25	0.3125	0.25	0.625	0.5	0.5	0	0.1875	0.375	0.4375	0.4375	2.56995	1	1.731	TRUE
A3	chr17:7297796:7298162:-@chr17:7297586|7297590:7297423:-	ENSG00000262481,ENSG00000187838	C17orf61-PLSCR3,PLSCR3	0.3878	0.1837	0.1837	0.3061	0.2041	0.2245	0.0816	0.4286	0.2245	0.1633	0	0.2653	0.3469	0.3061	2.57937	1	0.584	TRUE
RI	chr2:114399608-114399722:+@chr2:114400767-114400975:+	NA	NA	0.382	0.2135	0.3034	0.0562	0.236	0.4045	0.4045	0.382	0.2921	0.3258	0	0.3146	0.4382	0.1236	2.58112	1	0.868	TRUE
SE	chr1:207958416:207958451:+@chr1:207959001:207959027:+@chr1:207966864:207968861:+	NA	NA	0.4872	0.3846	0.3205	0.1154	0.2051	0.1154	0.2436	0.4744	0.1667	0.0769	0.1795	0.2179	0.4615	0	2.58207	1	1.428	TRUE
RI	chr10:92654532-92654648:+@chr10:92655211-92655240:+	ENSG00000148688	RPP30	0.5	0.5	0.5	0	0	0	0.5	0.5	0	0	0	0	0.5	0.5	2.58283	1	0.159	TRUE
A3	chr16:447192:447313:+@chr16:448208|448990:449123:+	ENSG00000103202	NME4	0.3333	0.4444	0.2222	0.1111	0.2222	0.3333	0.5556	0.3333	0.2222	0.1111	0.1111	0.3333	0.2222	0	2.58418	1	1.737	TRUE
SE	chr15:40675429:40675523:+@chr15:40676658:40676720:+@chr15:40678563:40678695:+	ENSG00000128944	C15orf23	0	0	0.3333	0.3333	0	0.3333	0.6667	0.6667	0.3333	0.3333	0	0.3333	0.3333	0.6667	2.58527	1	1.614	TRUE
A3	chr11:18418366:18418515:+@chr11:18422350|18422384:18422557:+	ENSG00000134333	LDHA	0.3333	0.3333	0.3333	0.1667	0.1667	0	0.3333	0.3333	0.3333	0.3333	0.1667	0.1667	0.5	0.5	2.58915	1	1.567	TRUE
RI	chr17:635652-636009:+@chr17:636338-636421:+	ENSG00000167695	FAM57A	0.2069	0.1034	0.2759	0	0.1207	0.1724	0.5345	0.3966	0.5	0.1724	0.0172	0.1379	0.2931	0.3793	2.59102	1	1.294	TRUE
SE	chr10:5690933:5691067:-@chr10:5684436:5684516:-@chr10:5683733:5683924:-	ENSG00000196372	ASB13	0.3846	0	0.1538	0.1538	0.2308	0.4615	0.6923	0.3846	0.2308	0.0769	0	0.1538	0.3077	0.1538	2.59448	1	1.678	TRUE
A5	chr1:79126239:79126339|79126376:+@chr1:79128389:79128563:+	ENSG00000137965	IFI44	0.8182	0.6364	0.6364	0.0909	0.3636	0.1818	0.8182	0.6364	0.3636	0.3636	0	0.5455	0.3636	0.8182	2.59525	1	0.514	TRUE
SE	chr19:3452480:3452664:+@chr19:3453761:3453914:+@chr19:3456548:3456633:+	ENSG00000141905	NFIC	0.6	0.1667	0.0333	0	0.2333	0.4333	0.5	0.3333	0.2333	0.1667	0.1	0.2333	0.0667	0.1333	2.59623	1	1.716	TRUE
A5	chr4:3949947:3948353|3948871:-@chr4:3943669:3945099:-	ENSG00000251669,ENSG00000253917	FAM86EP,AC226119.4	0.5542	0.4819	0.3735	0.3735	0	0.4819	0.3494	0.4337	0.2048	0.2048	0.2048	0.1325	0.506	0.4458	2.59758	1	1.636	TRUE
SE	chr11:71799343:71799426:+@chr11:71800075:71800211:+@chr11:71804542:71804747:+	ENSG00000184154	LRTOMT	0.3933	0.2584	0.191	0.3258	0.191	0.1011	0.3258	0.4157	0.3708	0.1798	0	0.3146	0.2472	0.3708	2.60315	1	0.883	TRUE
SE	chr2:27354878:27354950:-@chr2:27354542:27354699:-@chr2:27353625:27354376:-	ENSG00000138073	PREB	0.3056	0.1667	0.1944	0.0278	0.1111	0.1667	0.3889	0.3611	0.3056	0	0.1389	0.1667	0.3056	0.1389	2.60452	1	0.09	TRUE
SE	chr5:153429117:153429577:+@chr5:153431297:153431503:+@chr5:153432480:153437014:+	ENSG00000037749	MFAP3	0.8	0.4	0.6	0	0.4	0.4	0.4	0.6	0.4	0.2	0.6	0.2	0.6	0.4	2.60472	1	1.255	TRUE
SE	chr17:38191370:38191602:-@chr17:38191169:38191225:-@chr17:38189598:38189709:-	ENSG00000008838	MED24	0.2857	0.0952	0.2857	0	0.1905	0.2857	0.4762	0.4286	0.381	0.2381	0.0952	0.381	0.3333	0.2381	2.60482	1	1.473	TRUE
RI	chr11:85988960-85989033:+@chr11:85989441-85989785:+	NA	NA	0.6667	0	0	0.6667	0	0.3333	0.6667	0.6667	0.6667	0.3333	0.3333	0.3333	0.6667	0.6667	2.60537	1	1.032	TRUE
A5	chrX:100306722:100306240|100306633:-@chrX:100297031:100297301:-	ENSG00000188917	TRMT2B	0.46	0.3	0.4	0.44	0	0.36	0.24	0.72	0.46	0.34	0.34	0.3	0.44	0.6	2.60547	1	1.894	TRUE
A5	chr17:28808161:28808275|28808281:+@chr17:28811232:28811319:+	ENSG00000108587	GOSR1	0.1961	0.2549	0.1961	0.1176	0.1176	0.2745	0.3529	0.1373	0.0588	0.1765	0	0.2549	0.2353	0.3922	2.60758	1	0.111	TRUE
A5	chr1:169138792:169138671|169138685:-@chr1:169101769:169102055:-	ENSG00000143156	NME7	0.5	0	0.25	0.5	0	0.5	0	0.75	0.5	0.25	0	0.25	0.5	0.75	2.60868	1	1.362	TRUE
A3	chr11:63472323:63472379:+@chr11:63486174|63486453:63488504:+	ENSG00000133318	RTN3	0.2391	0.2609	0.1413	0.0978	0.0978	0.2935	0.2065	0.3587	0.4457	0.2609	0	0.2935	0.3261	0.337	2.60947	1	0.988	TRUE
A5	chr2:220110201:220110244|220110518:+@chr2:220110618:220110807:+	ENSG00000115661	STK16	0.1111	0.0556	0.1667	0	0.2778	0.2222	0.3333	0.6111	0.1111	0.0556	0.1667	0.2778	0.2778	0.3889	2.61022	1	1.459	TRUE
SE	chr12:69214105:69214154:+@chr12:69222551:69222711:+@chr12:69233054:69239212:+	ENSG00000135679	MDM2	0.3333	0.2593	0.4074	0.1481	0.3704	0.4444	0.5556	0.6667	0.2963	0.4444	0.5556	0	0.5556	0.6667	2.61336	1	1.901	TRUE
SE	chr19:53321197:53321284:-@chr19:53311260:53311386:-@chr19:53300661:53304955:-	NA	NA	0.507	0.2958	0.3521	0.1127	0.1408	0.0845	0.493	0.1549	0.0986	0	0.2817	0.2535	0.3521	0.2817	2.61377	1	1.921	TRUE
A3	chr1:1647785:1647917:-@chr1:1643839|1643866:1643703:-	ENSG00000008128	CDK11A	0.25	0.125	0.125	0	0	0	0.375	0.125	0.25	0.125	0	0.25	0.5	0.375	2.61472	1	0.035	TRUE
A5	chr1:214505361:214505535|214507651:+@chr1:214510047:214510474:+	ENSG00000143499	SMYD2	0.2917	0.4167	0.4167	0	0.0833	0.25	0.3333	0.375	0.2083	0.1667	0.2917	0.2083	0.4583	0.25	2.61643	1	1.534	TRUE
A5	chr1:46713367:46713418|46714080:+@chr1:46714184:46714270:+	ENSG00000085999	RAD54L	0.4643	0.2143	0.369	0	0.1071	0.131	0.3571	0.3333	0.2619	0.131	0.2976	0.381	0.3452	0.2738	2.61912	1	1.313	TRUE
SE	chr12:56321509:56321697:-@chr12:56308060:56308150:-@chr12:56297171:56297264:-	ENSG00000170473	WIBG	0.3	0.4	0.3	0.1	0.3	0	0.1	0.7	0.4	0	0.1	0	0.5	0.5	2.62245	1	1.547	TRUE
SE	chr2:65237731:65237897:+@chr2:65238446:65238679:+@chr2:65243574:65243807:+	ENSG00000115902	SLC1A4	0.5	0.5	0.5	0.1667	0.1667	0.5	0.5	0.5	0.3333	0.1667	0.5	0	0.6667	0.5	2.62406	1	1.392	TRUE
RI	chr3:9798451-9798500:+@chr3:9798728-9798875:+	ENSG00000114026	OGG1	0.2614	0.2614	0.1818	0	0.25	0.2386	0.3182	0.2841	0.2386	0.125	0.0909	0.0682	0.3295	0.1818	2.62722	1	0.195	TRUE
SE	chr14:102605587:102606086:-@chr14:102568212:102568422:-@chr14:102552554:102552715:-	NA	NA	0	0	0.1429	0.1429	0.1429	0.4286	0.4286	0.7143	0.2857	0.1429	0.1429	0	0.4286	0.2857	2.62976	1	1.382	TRUE
SE	chr12:7254494:7254683:-@chr12:7252282:7252356:-@chr12:7247146:7249759:-	ENSG00000139178	C1RL	0.3721	0.3023	0.5581	0.1977	0.5814	0.3488	0.5116	0.5814	0.4535	0.3023	0	0.3721	0.5581	0.4419	2.63046	1	1.372	TRUE
SE	chr13:73467922:73468087:+@chr13:73478600:73479008:+@chr13:73482669:73482819:+	ENSG00000083535	PIBF1	0.3333	0	0.3333	0	0	0	0.3333	0.6667	0.3333	0	0	0	0.6667	0.3333	2.63142	1	0.349	TRUE
A5	chr15:31196076:31196214|31196227:+@chr15:31196715:31198100:+	ENSG00000198690	FAN1	0.434	0.4528	0.2642	0.3208	0.2642	0.2264	0.3396	0.5094	0.0189	0.2264	0.0377	0	0.434	0.4151	2.63387	1	1.391	TRUE
A5	chr14:59951287:59951311|59951834:+@chr14:59953449:59953522:+	ENSG00000050130	JKAMP	0.4923	0.2615	0.1692	0.1846	0	0.1538	0.3231	0.2	0.3077	0.1692	0.1692	0.0615	0.2769	0.4	2.63636	1	1.11	TRUE
SE	chr15:91455273:91455509:+@chr15:91455747:91455894:+@chr15:91456107:91456221:+	ENSG00000196547	MAN2A2	0.3511	0.3298	0.2234	0.2021	0.0957	0.2979	0.2979	0.3298	0.2766	0.2234	0.2021	0	0.2979	0.3511	2.63727	1	0.658	TRUE
SE	chr5:131649307:131649461:+@chr5:131656558:131656841:+@chr5:131657877:131658048:+	ENSG00000197208	SLC22A4	0.875	0.5	0.75	0	0.25	0.375	0.5	0.625	0.375	0.25	0.125	0.625	0.75	0.375	2.63972	1	1.29	TRUE
SE	chr5:59995873:59995993:-@chr5:59984812:59984877:-@chr5:59982789:59983054:-	ENSG00000035499	DEPDC1B	0.6667	0.3333	0.3333	0.3333	0.3333	0.3333	0.6667	0.3333	0	0.3333	0.3333	0.3333	0.3333	1	2.64188	1	1.284	TRUE
SE	chr5:141044489:141044652:-@chr5:141041610:141041822:-@chr5:141041251:141041356:-	ENSG00000120318	ARAP3	0.3936	0.3085	0.2766	0	0.1702	0.0426	0.2447	0.2766	0.2553	0.1915	0.2447	0.2872	0.3404	0.3404	2.64191	1	0.798	TRUE
A5	chr12:121019060:121018799|121018918:-@chr12:121017577:121017726:-	ENSG00000167272	POP5	0.3333	0	0	0.3333	0	0.3333	0.3333	0.6667	0	0	0	0.3333	0.6667	0.3333	2.64358	1	0.784	TRUE
SE	chr15:63354775:63354844:+@chr15:63356263:63356341:+@chr15:63358095:63358292:+	ENSG00000140416	TPM1	0.4375	0.25	0.125	0.1875	0.375	0.3125	0.4375	0.3125	0.3125	0.0625	0	0.0625	0.375	0.125	2.64396	1	1.213	TRUE
SE	chr16:57466399:57466472:-@chr16:57464170:57464251:-@chr16:57462087:57463192:-	ENSG00000005194	CIAPIN1	0.3371	0.3258	0.427	0	0.2135	0.382	0.2584	0.4607	0.2135	0.2697	0.0225	0.2472	0.382	0.1348	2.64463	1	1.454	TRUE
RI	chr12:6574107-6574056:-@chr12:6573652-6571404:-	ENSG00000139190	VAMP1	0.2165	0.268	0.268	0	0.1546	0.268	0.2577	0.2784	0.2268	0.1031	0.2577	0.2474	0.2887	0.2474	2.64582	1	0.203	TRUE
RI	chr7:75042067-75042210:+@chr7:75044163-75044301:+	ENSG00000223705	NSUN5P1	0.2031	0.3281	0.1875	0	0.0938	0.2969	0.2812	0.3125	0.2656	0.1406	0.1094	0.375	0.2344	0.1562	2.64813	1	0.427	TRUE
RI	chr17:4792942-4793058:+@chr17:4793812-4794030:+	ENSG00000141503	MINK1	0.5	0.375	0.125	0.125	0	0.25	0.25	0.25	0.25	0.125	0.125	0.125	0.25	0.125	2.64896	1	1.04	TRUE
RI	chr11:1502115-1501955:-@chr11:1501716-1501623:-	ENSG00000182208	MOB2	0.5	0.375	0.125	0.375	0.125	0	0.25	0.5	0	0.125	0.25	0.375	0.5	0.375	2.65557	1	1.81	TRUE
A5	chr16:2153896:2153106|2153267:-@chr16:2152815:2152971:-	ENSG00000008710	PKD1	0.1667	0.5	0.1667	0	0.3333	0.3333	0.6667	0.3333	0	0	0.3333	0.5	0.5	0.8333	2.65603	1	1.652	TRUE
RI	chr7:99159511-99159596:+@chr7:99159972-99160117:+	ENSG00000197343	ZNF655	0.3596	0.2921	0.382	0.1461	0.2697	0.2809	0.191	0.4045	0.2697	0.2022	0	0.2697	0.1685	0.3146	2.67396	1	1.378	TRUE
RI	chr3:150285689-150285716:+@chr3:150285804-150285833:+	ENSG00000144895	EIF2A	0.1719	0.2188	0.0625	0.2969	0.1094	0.2813	0.4531	0.2813	0.1563	0	0.0781	0.3281	0.3594	0.2813	2.67398	1	1.03	TRUE
A3	chr3:50000009:50000118:+@chr3:50004631|50004903:50006181:+	ENSG00000004534	RBM6	0.0952	0	0.0476	0.1429	0.1429	0.2857	0.2857	0.381	0.381	0.1905	0.0952	0.2381	0.4286	0.4286	2.67736	1	1.107	TRUE
A5	chr11:74303650:74303763|74304082:+@chr11:74305106:74305161:+	ENSG00000077514	POLD3	0.4	0.2	0.4	0.2	0	0	0.4	0.2	0.2	0	0	0.4	0.6	0.4	2.68208	1	0.849	TRUE
A5	chr16:1717963:1718185|1718194:+@chr16:1719002:1719166:+	ENSG00000007545,ENSG00000261732	CRAMP1L,LA16c-431H6.6	0.5	0.4655	0.4655	0.1724	0.1207	0.3276	0.4138	0.3276	0.2759	0	0.4655	0.4483	0.4828	0.3966	2.68467	1	1.692	TRUE
RI	chr6:30879791-30879923:+@chr6:30880105-30880235:+	ENSG00000213780,ENSG00000137411	GTF2H4,VARS2	0.2	0.4	0.2	0	0	0	0.4	0.2	0.2	0.2	0.4	0.2	0.4	0.8	2.70283	1	1.785	TRUE
RI	chr19:41888677-41888826:+@chr19:41889779-41889987:+	ENSG00000142046,ENSG00000255730	TMEM91,CTC-435M10.3	0.4217	0.3012	0.2048	0.1446	0.0843	0.2771	0.1325	0.3494	0.2289	0	0.1325	0.1807	0.0843	0.1928	2.71108	1	0.438	TRUE
SE	chrX:13752644:13752754:-@chrX:13752163:13752304:-@chrX:13737990:13738101:-	ENSG00000196459	TRAPPC2	0.5694	0.375	0.4722	0.2222	0.3472	0.5417	0.4861	0.5417	0.375	0.3472	0	0.4306	0.375	0.3889	2.71396	1	1.091	TRUE
RI	chr2:110303814-110303627:-@chr2:110301901-110300374:-	NA	NA	0.1875	0.1875	0.25	0	0.0938	0.25	0.3125	0.4375	0.2813	0.25	0.25	0.1875	0.3437	0.2188	2.71722	1	1.714	TRUE
A3	chr1:155631098:155631214:-@chr1:155630704|155630724:155629233:-	NA	NA	0.4286	0.0714	0.1429	0	0.2857	0.0714	0.1429	0.2143	0.2143	0.0714	0.2143	0.2857	0.5	0.4286	2.72122	1	1.946	TRUE
SE	chr19:14883154:14883309:-@chr19:14877790:14877921:-@chr19:14876470:14876616:-	ENSG00000127507	EMR2	0.4444	0.3056	0.2222	0.0278	0.4167	0.3611	0.3889	0.4167	0.2778	0	0.4444	0.4167	0.4167	0.2222	2.72132	1	1.661	TRUE
RI	chr1:17294698-17294913:+@chr1:17295611-17295835:+	ENSG00000058453	CROCC	0.0833	0.1667	0.1667	0	0.125	0.3333	0.0417	0.25	0.2917	0.2083	0	0.2917	0.2083	0.6667	2.73132	1	1.691	TRUE
SE	chr7:7607238:7607319:+@chr7:7607657:7607754:+@chr7:7612067:7613400:+	ENSG00000164654	MIOS	0.3256	0.3372	0.314	0.3721	0.3023	0.3023	0.4186	0.3023	0.2791	0.2209	0	0.3837	0.3023	0.3953	2.73146	1	1.448	TRUE
SE	chr14:58894110:58894232:-@chr14:58893772:58893960:-@chr14:58878625:58878689:-	ENSG00000100575	TIMM9	0.1798	0.2921	0.2022	0.0562	0.1124	0.1685	0.1461	0.3034	0.3371	0	0.0337	0.0674	0.3483	0.3034	2.73272	1	0.18	TRUE
RI	chr16:84214792-84214649:-@chr16:84213950-84213776:-	ENSG00000103168	TAF1C	0.5455	0.1818	0	0.0455	0.0909	0.1364	0.2727	0.1364	0.2273	0.0455	0.1364	0.3182	0.2727	0.2273	2.73543	1	0.803	TRUE
SE	chr3:197602569:197602646:+@chr3:197607383:197607628:+@chr3:197610412:197611043:+	ENSG00000186001	LRCH3	0.75	0.5	0.25	0.25	0.5	0.75	0.75	0.5	0.5	0.25	0	0.5	0.5	0.5	2.74396	1	1.376	TRUE
A3	chr11:64900393:64900545:-@chr11:64899822|64900251:64899719:-	ENSG00000162298	SYVN1	0.2113	0.2958	0.1972	0.3662	0.1268	0.1549	0.1268	0.4225	0.0986	0	0.0563	0.2254	0.3521	0.3521	2.74757	1	1.26	TRUE
RI	chr1:228333211-228333350:+@chr1:228333727-228333768:+	ENSG00000143774	GUK1	0.6	0.6182	0.2727	0.2909	0	0.1091	0.2182	0.4364	0.3818	0.1455	0.2	0.0909	0.0909	0.2909	1.4863	2	0.002	TRUE
RI	chr1:109823873-109823759:-@chr1:109823668-109823399:-	ENSG00000134222	PSRC1	0.7708	0.625	0.4583	0.2708	0.0625	0	0.0833	0.5208	0.4792	0.4167	0.375	0.1042	0.25	0.5208	1.5706	2	0.01	TRUE
RI	chr16:1828613-1828436:-@chr16:1828322-1828135:-	ENSG00000162032,ENSG00000261661	SPSB3,RP11-31I10.4	0.4186	0.5349	0.3488	0.2791	0	0.1628	0.3023	0.4884	0.5349	0.6047	0.3488	0.3953	0.3023	0.3721	1.5918	2	0	TRUE
A5	chr1:233353930:233353645|233353777:-@chr1:233344264:233344435:-	ENSG00000135749	PCNXL2	0.6974	0.6974	0.2368	0.2632	0.1842	0.1184	0.4605	0.1447	0.6316	0.7368	0.3289	0.4474	0	0.3289	1.6104	2	0.071	TRUE
A5	chr17:73264273:73263827|73264164:-@chr17:73263619:73263711:-	ENSG00000125457	MIF4GD	0.2069	0.4598	0.4483	0	0.1609	0.1034	0.3563	0.4598	0.6782	0.5057	0.2414	0.1724	0.1609	0.3563	1.6567	2	0.034	TRUE
RI	chr17:7123441-7123516:+@chr17:7123783-7123995:+	ENSG00000072778	ACADVL	0.2105	0.5789	0.3684	0.2105	0	0.1053	0.1579	0.4737	0.5263	0.4211	0.3158	0.3684	0.2105	0.2632	1.6973	2	0.031	TRUE
RI	chr6:79912106-79911993:-@chr6:79911443-79910962:-	ENSG00000118418	HMGN3	0.5455	0.4545	0.4545	0.3636	0	0.0909	0.3636	0.5455	0.5455	0.4545	0.3636	0.1818	0.3636	0.2727	1.7226	2	0.005	TRUE
RI	chr6:163984452-163984751:+@chr6:163986978-163999628:+	ENSG00000112531	QKI	0.28	0.64	0.36	0.12	0.12	0	0.2	0.48	0.56	0.44	0.24	0.2	0.44	0.44	1.75	2	0.068	TRUE
SE	chr3:156876655:156876764:-@chr3:156874796:156874872:-@chr3:156870825:156870945:-	ENSG00000163660	CCNL1	0.2273	0.6364	0.3182	0.2273	0.1364	0.2727	0.2273	0.2727	0.4091	0.4545	0.2273	0.2273	0	0.2727	1.7682	2	0.006	TRUE
SE	chr11:65480393:65480529:+@chr11:65480819:65480974:+@chr11:65481064:65481138:+	ENSG00000172977	KAT5	0.5238	0.3333	0.4286	0.1429	0	0.3333	0.1429	0.5714	0.5714	0.5714	0.2857	0.1429	0.4286	0.2857	1.7833	2	0.074	TRUE
RI	chr18:8376460-8376595:+@chr18:8378263-8378412:+	ENSG00000173482	PTPRM	0.6923	0.4615	0.3077	0.6154	0.0769	0	0.1538	0.6154	0.6923	0.3846	0.3846	0.2308	0.1538	0.4615	1.7962	2	0.125	TRUE
RI	chr17:74381532-74381735:+@chr17:74382066-74382218:+	ENSG00000176170	SPHK1	0.4706	0.6078	0.3922	0.2353	0	0.1373	0.4118	0.451	0.5686	0.3137	0.451	0.1569	0.3725	0.1961	1.7992	2	0.043	TRUE
SE	chr12:53400062:53400280:+@chr12:53402381:53402427:+@chr12:53410257:53410394:+	ENSG00000063046	EIF4B	0.8571	0.7143	0.4286	0.2857	0.1429	0	0	0.7143	0.2857	0.5714	0.2857	0.1429	0.2857	0.1429	1.8214	2	0.104	TRUE
SE	chr21:46293417:46293818:-@chr21:46285486:46285565:-@chr21:46285310:46285362:-	NA	NA	1	0.6667	0.3333	0.3333	0.3333	0.3333	0.3333	0.6667	0.6667	0.3333	0.3333	0.3333	0	0.3333	1.8498	2	0.039	TRUE
A3	chr3:195599147:195599341:-@chr3:195597076|195597249:195596985:-	ENSG00000061938	TNK2	0.7778	0.5556	0.5556	0.1111	0.1111	0	0.1111	0.2222	0.4444	0.7778	0.3333	0.1111	0.2222	0.2222	1.8501	2	0.189	TRUE
SE	chr2:219157189:219157280:-@chr2:219150486:219150657:-@chr2:219146663:219146904:-	ENSG00000135926	TMBIM1	0.7317	0.8293	0.0244	0.6829	0.1463	0.1463	0.2439	0	0.6585	0.6585	0.2195	0.122	0.0244	0.3659	1.8548	2	0.098	TRUE
SE	chrX:19947903:19948058:-@chrX:19941276:19941525:-@chrX:19930980:19935452:-	ENSG00000173681	CXorf23	0.5714	0.5	0.2857	0.0714	0	0	0.25	0.5	0.0714	0.4286	0.2143	0.2143	0	0.5	1.8715	2	0.026	TRUE
RI	chr2:201778715-201778654:-@chr2:201778136-201778018:-	ENSG00000115942	ORC2	0.5	0.75	0.25	0.125	0	0.25	0.25	0.375	0.375	0.5	0.375	0.125	0.5	0.25	1.875	2	0.205	TRUE
RI	chr12:49723928-49724726:+@chr12:49724997-49725190:+	ENSG00000135451	TROAP	0.4643	0.4821	0.4464	0.2679	0	0.0179	0.0714	0.4643	0.4286	0.375	0.2679	0.1786	0.3393	0.3393	1.8858	2	0.026	TRUE
RI	chr6:163984452-163984751:+@chr6:163986978-163991177:+	ENSG00000112531	QKI	0.4713	0.5287	0.3793	0.3333	0.0805	0	0.1724	0.3908	0.5977	0.4138	0.2184	0.3218	0.2759	0.5402	1.8879	2	0.105	TRUE
RI	chr15:91455273-91455509:+@chr15:91455772-91455894:+	ENSG00000196547	MAN2A2	0.4643	0.5714	0.3571	0.1429	0.1429	0.2143	0.25	0.4643	0.6786	0.2857	0.4643	0	0.3929	0.4286	1.8929	2	0.177	TRUE
RI	chr19:41888677-41888826:+@chr19:41889620-41889987:+	ENSG00000142046,ENSG00000255730	TMEM91,CTC-435M10.3	0.6932	0.0227	0.3636	0.1818	0	0.0341	0.3182	0.25	0.5682	0.5568	0.1591	0.1364	0.1705	0	1.9	2	0.087	TRUE
A3	chr22:50964675:50964905:-@chr22:50964570|50964585:50964430:-	ENSG00000025708	TYMP	0.3636	0.4545	0	0.1818	0.0909	0.0909	0.3636	0.4545	0.8182	0.5455	0.4545	0.3636	0	0.3636	1.9136	2	0.067	TRUE
SE	chr5:179233193:179233334:-@chr5:179229804:179230030:-@chr5:179228784:179228969:-	ENSG00000161013	MGAT4B	0.5789	0.5789	0.2105	0.1579	0.0526	0.1053	0.2105	0.2105	0.4211	0.3158	0.2105	0.3684	0.0526	0	1.9343	2	0.09	TRUE
RI	chr6:79912106-79912034:-@chr6:79911443-79910962:-	ENSG00000118418	HMGN3	0.5455	0.3636	0.4545	0.3636	0	0.0909	0.3636	0.5455	0.5455	0.3636	0.3636	0.1818	0.3636	0.3636	1.9407	2	0.048	TRUE
RI	chr19:41888677-41888826:+@chr19:41889466-41889987:+	ENSG00000142046,ENSG00000255730	TMEM91,CTC-435M10.3	0.6897	0.4598	0.3678	0.2644	0.1609	0	0.3793	0.1954	0.5747	0.5517	0.5402	0.3103	0.2759	0.2299	1.9476	2	0.365	TRUE
SE	chr7:72992750:72993013:-@chr7:72992303:72992597:-@chr7:72988713:72988843:-	ENSG00000106638	TBL2	0.6667	0.6667	0	0.6667	0	0	0.3333	0.3333	0.6667	0.3333	0.3333	0	0	0.3333	1.9499	2	0.093	TRUE
A5	chr2:220479198:220479268|220479593:+@chr2:220479816:220480063:+	ENSG00000144589	STK11IP	0.6	0.1	0.3	0.2	0	0	0.4	0.4	0.5	0.8	0.3	0.3	0	0.2	1.95	2	0.106	TRUE
A3	chr1:7887178:7887875:+@chr1:7889894|7889897:7890221:+	ENSG00000049246	PER3	0.4098	0.6066	0.377	0.2787	0	0.1967	0.3525	0.5082	0.541	0.082	0.1475	0.377	0.1311	0.2295	1.9548	2	0.229	TRUE
RI	chr15:34826374-34826255:-@chr15:34825163-34825047:-	ENSG00000215252,ENSG00000175265	GOLGA8B,GOLGA8A	0.4545	0.4343	0.4141	0.3939	0	0.0404	0.303	0.4242	0.4242	0.303	0.2525	0.101	0.2525	0.3838	1.9682	2	0.048	TRUE
SE	chr16:69154956:69155073:-@chr16:69154010:69154111:-@chr16:69152025:69152428:-	ENSG00000168802	CHTF8	0.0769	0.3846	0.4615	0.1538	0.0769	0.1538	0	0.3846	0.5385	0.6154	0.2308	0.2308	0.0769	0.3846	1.9807	2	0.159	TRUE
A3	chr11:68350511:68350597:+@chr11:68355266|68355395:68355492:+	ENSG00000110075	PPP6R3	0	0.5	0.3333	0.1667	0	0.3333	0.1667	0.5	0.6667	0.6667	0.1667	0.3333	0.1667	0.1667	1.9832	2	0.356	TRUE
SE	chr2:74685527:74685798:+@chr2:74685959:74686244:+@chr2:74686770:74686872:+	ENSG00000115274,ENSG00000239779	INO80B,WBP1	0.2759	0.8276	0.2759	0.2069	0.4138	0	0.4828	0.4138	0.5172	0.6552	0.2759	0.2069	0.1034	0.4483	1.988	2	0.25	TRUE
SE	chr7:74303804:74303920:-@chr7:74301137:74301260:-@chr7:74300540:74300638:-	ENSG00000160828	AC004166.7	0.5319	0.5532	0	0.383	0.4043	0.2128	0.234	0.3191	0.5319	0.5106	0.3404	0.1277	0.1064	0.2979	1.9906	2	0.299	TRUE
A5	chr17:40271454:40271072|40271263:-@chr17:40270315:40270421:-	ENSG00000108773	KAT2A	0.3684	0.6316	0.5263	0.3158	0.1053	0	0	0.2632	0.4211	0.5789	0.4211	0.1579	0.1579	0.2632	2.0079	2	0.293	TRUE
SE	chr5:869360:869519:-@chr5:868722:869234:-@chr5:865529:865696:-	ENSG00000028310	BRD9	0.3214	0.5	0.1786	0.1786	0	0.0357	0.2857	0.2857	0.2143	0.5714	0.2857	0.2143	0.1429	0.1786	2.0143	2	0.056	TRUE
A3	chr1:40313658:40313769:-@chr1:40313332|40313419:40313220:-	ENSG00000043514	TRIT1	0.5833	0.5	0.3333	0.0833	0.3333	0	0.1667	0.3333	0.25	0.5	0.3333	0.1667	0.25	0.3333	2.0167	2	0.319	TRUE
A3	chr3:195599147:195599341:-@chr3:195597076|195597275:195596985:-	ENSG00000061938	TNK2	0.4286	0.5714	0.4286	0.1429	0.1429	0	0.1429	0.1429	0.4286	0.7143	0.2857	0	0	0.1429	2.0213	2	0.133	TRUE
A5	chr1:70820493:70820794|70820891:+@chr1:70832127:70832220:+	ENSG00000197568	HHLA3	0.6136	0.5	0.1818	0.0682	0.0682	0.3864	0.2727	0.2273	0.5682	0.4545	0.2727	0.2045	0.1818	0	2.0227	2	0.41	TRUE
RI	chr5:135382024-135382184:+@chr5:135382540-135382704:+	ENSG00000120708	TGFBI	0.375	0.75	0.375	0.25	0	0.125	0.25	0.25	0.25	0.125	0.125	0.125	0.125	0.25	2.025	2	0.076	TRUE
A5	chr22:24143131:24143157|24143322:+@chr22:24145482:24145609:+	ENSG00000099956	SMARCB1	0.6875	0.7812	0.2031	0.5781	0.0312	0	0.2969	0.7187	0.7187	0.625	0.6094	0.3594	0.2188	0.1094	2.025	2	0.145	TRUE
RI	chr5:138861289-138860744:-@chr5:138860483-138860375:-	ENSG00000184584	TMEM173	0.6154	0.7692	0.6154	0.2308	0.2308	0	0.3077	0.2308	0.6923	0.2308	0.3077	0.2308	0.1538	0	2.0269	2	0.613	TRUE
SE	chr16:3447192:3447744:-@chr16:3443649:3443814:-@chr16:3434459:3434941:-	ENSG00000140987	ZNF434	0.5758	0.3182	0.2576	0.3788	0.2576	0.1212	0.2424	0.2727	0.4091	0.4545	0.1061	0.2576	0	0.303	2.0318	2	0.203	TRUE
SE	chr2:70529057:70529220:-@chr2:70528540:70528735:-@chr2:70527972:70528112:-	ENSG00000035141	FAM136A	0.5714	0.2857	0.2857	0.2857	0	0.1429	0.1429	0.4286	0.4286	0.5714	0.5714	0	0.2857	0.2857	2.0357	2	0.383	TRUE
SE	chr8:144674817:144675063:-@chr8:144672815:144672905:-@chr8:144671161:144672251:-	ENSG00000104529	EEF1D	0.3333	0.3889	0.3889	0.0556	0.1667	0.1111	0.0556	0.5556	0.7778	0.2222	0.1111	0.2222	0	0.3333	2.0389	2	0.241	TRUE
SE	chr18:47799047:47799108:-@chr18:47797839:47797910:-@chr18:47795216:47796188:-	ENSG00000141644	MBD1	0.5741	0.5556	0.3704	0.3519	0.1296	0.2037	0.1111	0.3333	0.3519	0.3889	0.0556	0.0278	0	0.1667	2.0406	2	0.159	TRUE
RI	chr2:131798803-131799035:+@chr2:131799388-131799517:+	ENSG00000136002	ARHGEF4	0.2963	0.7778	0.3333	0.1481	0	0.1481	0.4444	0.4444	0.4444	0.5556	0.2222	0.4074	0.5185	0.2593	2.0426	2	0.393	TRUE
SE	chr5:88027546:88027718:-@chr5:88026028:88026051:-@chr5:88025035:88025164:-	ENSG00000081189	MEF2C	0.75	0.5	0.25	0.75	0.25	0.5	0.25	0.5	0.75	0.5	0.25	0.5	0	0.25	2.05	2	0.26	TRUE
SE	chr14:56146283:56146403:+@chr14:56147404:56147459:+@chr14:56150817:56151302:+	ENSG00000126777	KTN1	0	0.5	0.25	0.25	0	0.25	0.25	0.25	0.5	0.5	0.25	0.25	0	0.25	2.05	2	0.077	TRUE
RI	chr5:179048398-179048243:-@chr5:179048036-179047893:-	ENSG00000169045	HNRNPH1	0.4	0.25	0.2	0.25	0	0.05	0.15	0.35	0.6	0.3	0.3	0.2	0.2	0.25	2.05	2	0.174	TRUE
A5	chr19:55558856:55558473|55558755:-@chr19:55555692:55556677:-	NA	NA	0.2	0.5	0.2	0.2	0.2	0	0.3	0.3	0.8	0.4	0.2	0.1	0.3	0.3	2.05	2	0.234	TRUE
A5	chr17:8110685:8110058|8110494:-@chr17:8109809:8109957:-	ENSG00000178999	AURKB	0.431	0.5517	0.5345	0.3276	0	0.0345	0.431	0.4828	0.4483	0.2414	0.1207	0.1552	0.2069	0.2414	2.0534	2	0.332	TRUE
RI	chr5:35697792-35697895:+@chr5:35700598-35700854:+	ENSG00000152582	SPEF2	0.2857	0.7143	0.5714	0.4286	0	0.1429	0.4286	0.5714	0.5714	0.4286	0.1429	0.2857	0.2857	0.2857	2.0643	2	0.524	TRUE
RI	chr22:29694723-29695270:+@chr22:29695589-29695841:+	ENSG00000182944	EWSR1	0.5833	0.4167	0.25	0.3333	0	0.0833	0.1667	0.25	0.4167	0.5	0.0833	0.4167	0.0833	0.1667	2.0666	2	0.286	TRUE
RI	chr19:10676466-10676393:-@chr19:10675710-10675605:-	ENSG00000129347	KRI1	0.2105	0.8421	0.3158	0.1579	0	0.0526	0.1053	0.2105	0.2632	0.5789	0.2632	0.1579	0.2105	0.1579	2.0711	2	0.125	TRUE
A5	chr5:176513921:176514034|176514078:+@chr5:176516551:176516694:+	ENSG00000160867	FGFR4	0.2889	0.5333	0.3333	0	0.1556	0.1333	0.2667	0.1333	0.4889	0.4	0.2667	0.2444	0.0667	0.1333	2.0724	2	0.187	TRUE
RI	chr16:3075925-3075989:+@chr16:3076064-3076167:+	ENSG00000131652	THOC6	0.4194	0.6452	0.6129	0.5484	0	0.3226	0.1935	0.3871	0.5484	0.4516	0.2903	0.2258	0.1613	0.1935	2.0726	2	0.608	TRUE
RI	chr20:61593976-61594106:+@chr20:61594625-61594721:+	ENSG00000101194	SLC17A9	0.75	0.5625	0.3333	0.125	0	0.0417	0.1042	0.2708	0.4167	0.25	0.3958	0.3958	0.3542	0.3333	2.0749	2	0.476	TRUE
RI	chr12:53682322-53682483:+@chr12:53682874-53683087:+	ENSG00000135476	ESPL1	0.3333	0.5	0.5	0.3333	0.1667	0	0.1667	0.3333	0.6667	0.3333	0.3333	0.1667	0.3333	0.3333	2.0833	2	0.538	TRUE
A3	chrX:40506259:40506393:-@chrX:40498380|40498424:40498261:-	ENSG00000185753	CXorf38	0.6429	0.8571	0.6429	0.3214	0	0	0.3571	0.3571	0.5714	0.4286	0.5	0.2143	0.3571	0.2143	2.0856	2	0.215	TRUE
SE	chr19:42874853:42874983:+@chr19:42875502:42875634:+@chr19:42879659:42882921:+	ENSG00000105429	MEGF8	0.4444	0.3472	0.4306	0	0.2361	0.1528	0.2083	0.4167	0.3611	0.5556	0.25	0.0972	0.3472	0.25	2.0862	2	0.351	TRUE
RI	chr14:24033430-24033255:-@chr14:24033065-24032925:-	ENSG00000213983	AP1G2	0.48	0.3	0.4	0.18	0	0.08	0.16	0.14	0.4	0.24	0.26	0.12	0.14	0.26	2.09	2	0.021	TRUE
RI	chr15:28886068-28886238:+@chr15:28886316-28886458:+	ENSG00000206149	HERC2P9	0.4848	0.6061	0.3939	0.2879	0.1818	0.3636	0.4242	0.1212	0.7273	0.8182	0.2424	0	0.2121	0.2121	2.0924	2	0.613	TRUE
SE	chr8:144674817:144675063:-@chr8:144672778:144672905:-@chr8:144671161:144672251:-	ENSG00000104529	EEF1D	0.6944	0.3056	0.2778	0.2778	0.2222	0.1667	0	0.25	0.5556	0.6111	0.3889	0.3333	0.1944	0.1667	2.0943	2	1.132	TRUE
A3	chr17:74477457:74477627:-@chr17:74475936|74476023:74475815:-	ENSG00000129667	RHBDF2	0.3846	0.7692	0.2308	0.3077	0	0.3077	0.3846	0.3846	0.3077	0.6923	0.1538	0.1538	0.2308	0.4615	2.0961	2	0.831	TRUE
SE	chr7:72509966:72510052:+@chr7:72510219:72510331:+@chr7:72511686:72511869:+	ENSG00000174384,ENSG00000229018	RP11-313P13.4,RP11-313P13.3	0.3188	0.6522	0.2029	0.3333	0.3623	0	0.1667	0.3333	0.6087	0.3043	0.3478	0.1014	0	0.3913	2.0964	2	0.533	TRUE
SE	chr12:48490126:48490210:-@chr12:48482946:48483076:-@chr12:48482584:48482743:-	ENSG00000079387	SENP1	0.75	0.375	0.5	0.25	0.25	0.375	0.25	0.375	0.375	0.375	0.25	0	0.25	0.375	2.1	2	0.538	TRUE
A3	chr15:63334838:63335142:+@chr15:63335668|63335905:63336030:+	ENSG00000140416	TPM1	0.75	0.5	0.75	0.25	0	0.25	0.25	0.75	0.75	0.5	0.5	0.5	0.25	0.25	2.1	2	0.249	TRUE
A3	chr7:48019065:48019222:-@chr7:48018413|48018441:48018286:-	NA	NA	0.75	0.25	0.5	0.25	0	0.25	0.5	0.25	0.75	0.5	0.25	0.25	0.25	0	2.1	2	0.865	TRUE
RI	chr1:228333212-228333350:+@chr1:228333727-228333768:+	ENSG00000143774	GUK1	0.6933	0.5733	0.2	0.2533	0	0.0667	0.2	0.2933	0.2133	0.08	0.12	0.0133	0.0533	0.2	2.1034	2	0.06	TRUE
RI	chr17:46051766-46051814:+@chr17:46052525-46052703:+	ENSG00000108465	CDK5RAP3	0.6364	0.4242	0.3636	0.2727	0	0.0303	0.1818	0.1818	0.2424	0.3636	0.303	0.1212	0.2424	0.4545	2.1045	2	0.361	TRUE
SE	chr11:19901415:19901673:+@chr11:19905840:19905908:+@chr11:19913980:19914140:+	ENSG00000166833	NAV2	0.6667	0.8889	0.2222	0.3333	0.1111	0.1111	0.2222	0.2222	0.1111	0.2222	0.2222	0.2222	0	0.2222	2.1056	2	0.28	TRUE
A5	chr5:178045779:178044345|178045557:-@chr5:178043883:178043949:-	ENSG00000113240	CLK4	0.6071	0.3571	0.2857	0.3214	0	0.2143	0.2857	0.1429	0.4286	0.2857	0.3214	0.1071	0.1071	0.1786	2.1071	2	0.261	TRUE
RI	chr11:61644435-61644338:-@chr11:61643927-61643831:-	ENSG00000221968	FADS3	0.4286	0.6571	0.4	0.1714	0.0286	0	0.0571	0.2571	0.0857	0.4571	0.2857	0.1429	0.3429	0.2857	2.1073	2	0.296	TRUE
SE	chr1:233353777:233353930:-@chr1:233353645:233353677:-@chr1:233344264:233344435:-	ENSG00000135749	PCNXL2	0.5233	0.5233	0.0465	0.1512	0.2093	0.2326	0.3256	0.1628	0.5465	0.5116	0.3721	0.3605	0	0.3256	2.1105	2	0.626	TRUE
A3	chr2:70529057:70529220:-@chr2:70528112|70528735:70527972:-	ENSG00000035141	FAM136A	0.5625	0.3125	0.1875	0.125	0	0	0.0625	0.3125	0.375	0.375	0.25	0.1875	0.125	0.1875	2.1125	2	0.022	TRUE
SE	chr19:47879700:47879817:+@chr19:47880172:47880246:+@chr19:47880357:47880463:+	ENSG00000134815	DHX34	0.5294	0.4118	0.2353	0.2353	0	0.4118	0.2353	0.5882	0.5294	0.2941	0.1176	0.1765	0.2353	0.4706	2.1148	2	0.774	TRUE
RI	chr17:8110685-8110494:-@chr17:8110206-8110058:-	ENSG00000178999	AURKB	0.5882	0.5882	0.6471	0.4118	0	0	0.2941	0.5294	0.4118	0.2353	0.1765	0.1765	0.2353	0.4706	2.1148	2	0.576	TRUE
SE	chr2:219157189:219157280:-@chr2:219150486:219150661:-@chr2:219146663:219146904:-	ENSG00000135926	TMBIM1	0.7568	0.8108	0.027	0.6486	0.1622	0.1351	0.2703	0	0.6216	0.7838	0.2973	0.1622	0.027	0.5135	2.115	2	0.265	TRUE
SE	chr11:73536753:73536841:+@chr11:73554292:73554412:+@chr11:73555852:73556021:+	ENSG00000175581	MRPL48	0.6667	0.6667	0.6667	0	0	0.3333	0	0.3333	0.6667	0.3333	0	0	0	0.3333	2.1166	2	0.157	TRUE
SE	chr8:144678258:144678924:-@chr8:144672815:144672908:-@chr8:144671161:144672251:-	ENSG00000104529	EEF1D	0.2632	0.3158	0.4211	0.2632	0.3158	0.1053	0.1579	0.5263	0.7895	0.3158	0.2632	0.3684	0	0.3684	2.1185	2	0.635	TRUE
SE	chr12:113659260:113659431:+@chr12:113663049:113663141:+@chr12:113664533:113664769:+	ENSG00000186815	TPCN1	0.5577	0.5962	0.4231	0.1538	0.4038	0.25	0.4808	0.4423	0.5769	0.4231	0	0.1154	0.1731	0.0962	2.1192	2	0.58	TRUE
RI	chr3:100064429-100064522:+@chr3:100065025-100065099:+	ENSG00000114021	NIT2	0.5769	0.4231	0.4231	0.3077	0	0.0385	0.2692	0.6923	0.2308	0.2692	0.1538	0.3077	0.1538	0.3077	2.1192	2	0.887	TRUE
RI	chr6:163984452-163984751:+@chr6:163985699-163999628:+	ENSG00000112531	QKI	0.3333	0.6667	0.1818	0	0.0606	0.0303	0.2121	0.4242	0.4545	0.3333	0.1515	0.1818	0.5152	0.303	2.1229	2	0.521	TRUE
SE	chr16:5143485:5143565:-@chr16:5141795:5141896:-@chr16:5140433:5140566:-	ENSG00000118894	FAM86A	0.2727	0.5	0.197	0	0.1818	0.2576	0.197	0.5	0.5303	0.4697	0.1667	0.303	0.2576	0.2879	2.1287	2	0.702	TRUE
SE	chr4:183838441:183838630:-@chr4:183837826:183838010:-@chr4:183836614:183836728:-	ENSG00000129187	DCTD	0.4103	0.5385	0.5385	0.1282	0.2051	0.5641	0.1795	0.4359	0.5897	0.4615	0.3077	0	0.1538	0.359	2.1346	2	0.643	TRUE
RI	chr15:91525211-91524978:-@chr15:91524899-91524729:-	ENSG00000198901	PRC1	0.1538	0.3077	0.2308	0.3077	0.0769	0	0.2308	0.4615	0.3846	0.3077	0.2308	0.0769	0.0769	0.3077	2.1346	2	0.041	TRUE
SE	chr6:126320603:126320759:+@chr6:126327988:126328100:+@chr6:126329538:126329618:+	ENSG00000066651,ENSG00000260527	TRMT11,RP11-73O6.4	0.4286	0.7143	0.4286	0.2857	0.2857	0	0.2857	0.2857	0.1429	0.4286	0.1429	0	0	0.2857	2.1356	2	0.277	TRUE
RI	chr4:89425383-89425566:+@chr4:89425646-89425748:+	ENSG00000138646	HERC5	0.4286	0.8571	0.2857	0.2857	0	0.2857	0.4286	0.1429	0.5714	0.4286	0.2857	0.1429	0.4286	0.2857	2.1356	2	0.435	TRUE
A5	chr1:95709767:95710207|95710254:+@chr1:95712098:95712213:+	ENSG00000122481	RWDD3	0.4684	0.481	0.3291	0.2025	0.1266	0	0.2405	0.3924	0.3671	0.3797	0.4684	0.3418	0.3924	0.3165	2.14	2	0.225	TRUE
SE	chr2:70312679:70312756:-@chr2:70310639:70310819:-@chr2:70278335:70278437:-	ENSG00000179818	PCBP1-AS1	0.6842	0.4342	0.1974	0.2895	0.1842	0.1974	0.1711	0.2237	0.5526	0.0395	0.1974	0.0987	0	0.4211	2.1434	2	0.689	TRUE
SE	chr1:228296962:228297013:-@chr1:228296138:228296722:-@chr1:228295936:228296019:-	ENSG00000162910	MRPL55	0.4	0.48	0.4533	0.2267	0.4	0.44	0.2667	0.4667	0.44	0.3733	0.2933	0.1867	0	0.3867	2.1434	2	0.083	TRUE
RI	chr19:19762606-19762498:-@chr19:19760749-19760550:-	ENSG00000105726	ATP13A1	0.3333	0.6667	0.3333	0.6667	0	0.3333	0.3333	0.3333	0.6667	0.6667	0.3333	0.3333	0.3333	0.3333	2.1499	2	0.779	TRUE
RI	chr6:30698877-30698696:-@chr6:30698504-30698459:-	ENSG00000137312	FLOT1	0.5	0.5	0.25	0.25	0	0	0.25	0.25	0.25	0.5	0.25	0.5	0.25	0.25	2.15	2	0.828	TRUE
RI	chr3:48679900-48679791:-@chr3:48679442-48679284:-	ENSG00000008300	CELSR3	0.24	0.28	0.4	0	0.08	0.2	0.2	0.6	0.72	0.28	0.24	0.16	0.36	0.32	2.15	2	1.204	TRUE
A5	chr7:100861600:100861766|100865077:+@chr7:100865885:100866055:+	ENSG00000106400	ZNHIT1	0.3125	0.6875	0.375	0.125	0.0625	0.125	0.1875	0.1875	0.375	0.375	0.125	0.375	0	0.0625	2.15	2	0.274	TRUE
A5	chr16:842224:842347|842367:+@chr16:842439:842590:+	ENSG00000127586	CHTF18	0.3636	0.4545	0.3636	0	0.1818	0.0909	0.2727	0.4545	0.2727	0.6364	0.5455	0.0909	0.2727	0.3636	2.1592	2	0.805	TRUE
A3	chr6:163984452:163984751:+@chr6:163985699|163986978:163999628:+	ENSG00000112531	QKI	0.3043	0.6087	0.5217	0.3043	0.1739	0	0.1739	0.5652	0.6522	0.5652	0.4348	0.3043	0.3478	0.5652	2.1629	2	0.62	TRUE
A5	chr2:202141550:202141691|202141827:+@chr2:202149539:202150040:+	ENSG00000064012	CASP8	0.4231	0.6538	0.2692	0.5	0.1538	0.0769	0.1923	0.3077	0.3077	0.2692	0.1154	0.2308	0	0.3462	2.1655	2	0.851	TRUE
RI	chr16:56536720-56536585:-@chr16:56536368-56536229:-	ENSG00000125124	BBS2	0.5	0.75	0.5	0.625	0	0.25	0.625	0.5	0.5	0.75	0.25	0.25	0.125	0.5	2.175	2	0.268	TRUE
A5	chr2:70313405:70312948|70313256:-@chr2:70312679:70312756:-	ENSG00000179818	PCBP1-AS1	0.5397	0.5714	0.1587	0.2063	0.2698	0	0.3016	0.3016	0.1905	0.5714	0.3333	0.381	0.1746	0.2063	2.177	2	1.165	TRUE
RI	chrX:70764417-70764485:+@chrX:70767757-70767873:+	ENSG00000147162	OGT	0.5636	0.7091	0.6909	0.5818	0.0182	0	0.2364	0.4545	0.6	0.3818	0.1091	0.1818	0.3818	0.5455	2.1773	2	0.55	TRUE
RI	chr7:102963241-102963150:-@chr7:102963079-102962958:-	ENSG00000105821	DNAJC2	0.3721	0.3721	0.3953	0.3488	0	0.0465	0.2791	0.3721	0.2326	0.2558	0.2093	0.186	0.093	0.2093	2.1824	2	0.1	TRUE
SE	chr4:153784758:153784866:+@chr4:153791905:153792000:+@chr4:153793604:153793716:+	ENSG00000164144	ARFIP1	0.8261	0.3478	0.4348	0.2174	0.3478	0.2174	0.3478	0.4348	0.4783	0.3913	0.3913	0.4783	0	0.1739	2.1848	2	0.409	TRUE
RI	chr12:56716993-56716846:-@chr12:56716542-56716399:-	ENSG00000135473	PAN2	0.3846	0.5385	0.3462	0.5769	0	0.1154	0.3077	0.3462	0.5385	0.4231	0.4615	0.1154	0.3846	0.3846	2.1882	2	0.441	TRUE
RI	chr15:63335905-63336030:+@chr15:63336226-63336351:+	ENSG00000140416	TPM1	0.6316	0.7368	0.386	0.4386	0	0.1228	0.193	0.3158	0.4211	0.2807	0.4561	0.193	0.5614	0.2105	2.192	2	1.089	TRUE
SE	chr8:74890991:74891096:+@chr8:74891314:74891406:+@chr8:74893390:74895018:+	ENSG00000175606	TMEM70	0.5714	0.3571	0.4286	0.3571	0	0.4286	0.2857	0.2857	0.4286	0.7143	0.2857	0.2143	0.3571	0.2857	2.1929	2	0.979	TRUE
SE	chr17:4901243:4901451:+@chr17:4902308:4902341:+@chr17:4903145:4903265:+	ENSG00000129250	KIF1C	0.1818	0.1818	0.3636	0.0909	0.1818	0.0909	0.2727	0.5455	0.7273	0.4545	0.4545	0	0.1818	0.1818	2.1955	2	1.04	TRUE
A5	chr3:160130114:160130241|160130637:+@chr3:160131261:160131401:+	ENSG00000113810	SMC4	0.125	0.5	0.5	0.25	0.125	0.125	0.25	0.625	0.375	0.25	0.25	0	0.125	0.25	2.2	2	1.104	TRUE
A5	chr11:66204380:66204273|66204287:-@chr11:66202550:66203583:-	ENSG00000174547	MRPL11	0.7848	0.7848	0.7089	0.7342	0.4937	0.0886	0.2658	0.3924	0.6203	0.6835	0.2532	0.519	0	0.3291	2.2057	2	0.094	TRUE
SE	chr16:686094:686347:-@chr16:685612:685774:-@chr16:685281:685340:-	ENSG00000130731	C16orf13	0.359	0.2821	0.2564	0	0	0.0513	0.2821	0.359	0.2821	0.4103	0.2564	0.1026	0	0.1795	2.2062	2	0.005	TRUE
RI	chr12:121766300-121766119:-@chr12:121765034-121764899:-	ENSG00000089053	ANAPC5	0.3333	0.3333	0.3333	0.3333	0	0	0.3333	0.3333	0.6667	0.3333	0.3333	0.3333	0.3333	0.3333	2.2166	2	0.601	TRUE
SE	chr3:107770786:107770817:-@chr3:107769425:107769449:-@chr3:107761941:107766139:-	NA	NA	0.25	0.3125	0.3437	0.25	0	0.0313	0.25	0.3125	0.2188	0.4375	0.125	0.125	0.1875	0.3437	2.2249	2	0.089	TRUE
RI	chr12:6959022-6958729:-@chr12:6958577-6958487:-	ENSG00000237240,ENSG00000111665	U47924.25,CDCA3	0.5	0.4583	0.6667	0.375	0.125	0	0.2917	0.8333	0.625	0.5	0.25	0.25	0.0417	0.7083	2.225	2	0.538	TRUE
SE	chr20:23342819:23342874:+@chr20:23343858:23343954:+@chr20:23345000:23346384:+	ENSG00000125812	GZF1	0.7647	0.7647	0	0.0588	0.2941	0.2941	0.1176	0.5294	0.5294	0.2941	0.1765	0.1176	0.4118	0.4118	2.2266	2	0.991	TRUE
RI	chr12:6960173-6959997:-@chr12:6959760-6959631:-	ENSG00000237240,ENSG00000111665	U47924.25,CDCA3	0.2222	0.6667	0.4444	0.4444	0	0	0.1111	0.5556	0.4444	0.2222	0.3333	0.2222	0	0.4444	2.2277	2	0.56	TRUE
SE	chr1:45962228:45962295:-@chr1:45961090:45961217:-@chr1:45959598:45960838:-	ENSG00000236624	CCDC163P	0.3457	0.2593	0.3333	0.0247	0.1235	0.1728	0.3333	0.3086	0.2716	0.4568	0.3086	0.1728	0	0.2222	2.2388	2	0.148	TRUE
A5	chr1:62979277:62979115|62979142:-@chr1:62976248:62976344:-	ENSG00000116641	DOCK7	0.5185	0.7407	0.3333	0.1111	0.3333	0.1111	0.1111	0.5185	0.6667	0.037	0.1481	0.5185	0	0.5926	2.2389	2	0.932	TRUE
A3	chr1:38345757:38345866:-@chr1:38343995|38344164:38343860:-	ENSG00000204084	INPP5B	0.1905	0.619	0.5238	0.1905	0.1429	0.1905	0.1905	0.5238	0.1905	0.1429	0.3333	0.1667	0	0.3333	2.2404	2	1.409	TRUE
SE	chr1:179198376:179198819:-@chr1:179102447:179102509:-@chr1:179100446:179100616:-	ENSG00000143322	ABL2	0.3934	0.6066	0.459	0.3607	0	0.1967	0.4098	0.1639	0.3607	0.4918	0.1475	0.2951	0.1967	0.2623	2.2418	2	1.128	TRUE
A3	chr16:29815319:29815386:+@chr16:29815897|29816135:29816347:+	ENSG00000079616	KIF22	0.3077	0.3846	0.4615	0.3846	0.0769	0	0.2308	0.3846	0.3846	0.2308	0.3077	0.0769	0.1538	0.3077	2.2422	2	0.381	TRUE
SE	chr5:87577859:87577923:+@chr5:87581558:87581668:+@chr5:87583253:87583439:+	ENSG00000247828	TMEM161B-AS1	0.4565	0.5109	0.413	0.4565	0.25	0.0326	0.1304	0.1304	0.6196	0.4457	0.3152	0.3587	0	0.1739	2.2434	2	0.943	TRUE
SE	chr22:24219229:24219358:+@chr22:24219572:24220056:+@chr22:24224646:24224833:+	ENSG00000133460,ENSG00000251357	SLC2A11,AP000350.10	0.3333	0.5556	0.3333	0	0.1111	0.1667	0.1944	0.3333	0.3056	0.75	0.0833	0.2778	0.1667	0.1389	2.2446	2	1.337	TRUE
RI	chr7:23562051-23561740:-@chr7:23561459-23561326:-	ENSG00000164548	TRA2A	0.3372	0.4884	0.3953	0.093	0	0.2326	0.1744	0.4535	0.314	0.3837	0.3372	0.2326	0.3256	0.4186	2.2477	2	0.622	TRUE
RI	chr2:24427287-24427114:-@chr2:24426652-24425733:-	ENSG00000198399	ITSN2	0.5556	0.6667	0.4444	0.7778	0	0.1111	0.3333	0.3333	0.1111	0.5556	0.3333	0.2222	0.1111	0.1111	2.2498	2	1.195	TRUE
A3	chr1:44680375:44680570:+@chr1:44683867|44683983:44684141:+	ENSG00000178028	DMAP1	0.3571	0.2857	0.2143	0.2857	0.0714	0	0.2857	0.5714	0.3571	0.4286	0.2143	0.1429	0.4286	0.3571	2.2499	2	0.865	TRUE
SE	chr7:129251555:129251665:+@chr7:129281566:129281663:+@chr7:129297183:129297414:+	ENSG00000106459	NRF1	0.5	0.6	0.2	0.2	0.1	0.3	0.3	0.5	0.4	0	0.3	0.3	0.2	0.1	2.25	2	1.405	TRUE
SE	chr15:44806963:44807042:+@chr15:44810852:44811062:+@chr15:44811367:44811493:+	ENSG00000137770	CTDSPL2	0.4	0.6	0.4	0.2	0	0	0.6	0	0.6	0.4	0.2	0	0.2	0.2	2.25	2	0.514	TRUE
SE	chr17:80544939:80545148:+@chr17:80553658:80554067:+@chr17:80559179:80562483:+	ENSG00000141568	FOXK2	0.6	0.2	0.2	0.2	0.2	0	0.4	0.4	0.2	0.6	0.4	0.2	0.2	0.4	2.25	2	1.491	TRUE
SE	chr12:26640001:26640184:-@chr12:26639750:26639866:-@chr12:26639037:26639293:-	ENSG00000123104	ITPR2	0.5	0.75	0.25	0.25	0.25	0	0.5	0	0.5	0.5	0.25	0.25	0	0	2.25	2	0.721	TRUE
RI	chr1:207940358-207940540:+@chr1:207943666-207943707:+	ENSG00000117335	CD46	0.5	0.25	0.375	0.375	0	0.125	0.25	0.25	0.25	0.375	0.25	0.25	0.25	0.25	2.25	2	0.684	TRUE
RI	chr16:27476157-27475716:-@chr16:27474913-27474862:-	ENSG00000077235	GTF3C1	0.4	0.3	0.4	0.2	0	0.4	0.2	0.5	0.5	0.3	0.2	0.3	0.4	0.3	2.25	2	0.747	TRUE
RI	chr17:26906503-26906383:-@chr17:26906270-26906159:-	ENSG00000258472,ENSG00000076382	RP11-192H23.4,SPAG5	0.3333	0.6667	0.6667	0.5	0	0.1667	0.1667	0.8333	0.5	0.3333	0.3333	0.1667	0	0.3333	2.25	2	0.788	TRUE
RI	chr10:121336715-121336592:-@chr10:121336262-121336123:-	ENSG00000151923	TIAL1	0.375	0.625	0.375	0.25	0	0.125	0	0.125	0.5	0.375	0.375	0.375	0.125	0.125	2.25	2	0.65	TRUE
A5	chr16:30012533:30012851|30015978:+@chr16:30016542:30017112:+	ENSG00000169592	INO80E	0.35	0.45	0.4	0.15	0.05	0	0.1	0.25	0.45	0.4	0.3	0.35	0.25	0.2	2.25	2	0.557	TRUE
SE	chr22:50609160:50609385:+@chr22:50613861:50613911:+@chr22:50615368:50616831:+	ENSG00000073150	PANX2	0.75	0.5192	0.5385	0.1923	0	0.1923	0	0.5577	0.3654	0.2115	0.1154	0.2212	0.3269	0.5192	2.252	2	1.173	TRUE
SE	chr14:24911315:24911466:-@chr14:24910884:24911001:-@chr14:24909989:24910132:-	ENSG00000100445	SDR39U1	0.16	0.68	0.36	0.2733	0.1867	0	0.16	0.3333	0.1067	0.5067	0.4	0.3333	0.0933	0.2933	2.2566	2	1.411	TRUE
SE	chr2:202137361:202137499:+@chr2:202141550:202141827:+@chr2:202149539:202150040:+	ENSG00000064012	CASP8	0.2683	0.561	0.2439	0.3659	0.1707	0.0488	0.2927	0.2439	0.3659	0.2683	0.1951	0.2195	0	0.2439	2.2597	2	0.564	TRUE
SE	chr7:105029095:105029149:-@chr7:104909253:104909316:-@chr7:104844075:104844232:-	ENSG00000135250	SRPK2	0.9565	0.6087	0.3478	0.3043	0.5217	0	0.1739	0.3478	0.5217	0.1304	0.2609	0.1304	0.2609	0.1304	2.2632	2	0.751	TRUE
SE	chr3:160130114:160130241:+@chr3:160130318:160130637:+@chr3:160131261:160131401:+	ENSG00000113810	SMC4	0.1429	0.5714	0.4286	0.1429	0	0.1429	0.2857	0.5714	0.2857	0.2857	0.1429	0	0	0.1429	2.2642	2	0.329	TRUE
RI	chr4:52752734-52752804:+@chr4:52753289-52753410:+	ENSG00000109184	DCUN1D4	0.4048	0.3333	0.3214	0.369	0.0714	0	0.3333	0.3571	0.4881	0.3452	0.4643	0.2738	0.2381	0.2857	2.2643	2	0.64	TRUE
SE	chr17:16342641:16342728:+@chr17:16342974:16343017:+@chr17:16343499:16343567:+	ENSG00000175061	C17orf76-AS1	0.3333	0.25	0.3333	0.25	0.25	0.0833	0.25	0.3333	0.4167	0.3333	0.1667	0	0.0833	0.1667	2.2667	2	0.191	TRUE
RI	chr22:50660303-50658680:-@chr22:50658444-50658386:-	ENSG00000128159	TUBGCP6	0.4268	0.622	0.3293	0.3171	0.1707	0	0.5244	0.4146	0.5	0.3537	0.2561	0.3659	0.2195	0.6098	2.2671	2	1.225	TRUE
A3	chr11:47436328:47436460:+@chr11:47436590|47436611:47436710:+	ENSG00000165915	SLC39A13	0.7778	0.3333	0.1111	0.1111	0	0	0.2222	0.2222	0.1111	0.5556	0.2222	0.4444	0.1111	0.2222	2.2723	2	0.646	TRUE
SE	chr1:35544972:35545043:+@chr1:35558921:35559042:+@chr1:35559515:35559684:+	ENSG00000197056	ZMYM1	0.3548	0.2581	0.4032	0.3387	0.129	0.0645	0.3548	0.5323	0.5161	0.4516	0.1935	0.4677	0	0.0645	2.2726	2	1.003	TRUE
RI	chr19:3573690-3573798:+@chr19:3574381-3574584:+	ENSG00000064961	HMG20B	0.1905	0.381	0.3333	0.0476	0	0.0952	0.0476	0.4286	0.381	0.381	0.3333	0.1429	0.2857	0.3333	2.2736	2	0.283	TRUE
RI	chr19:3573690-3573798:+@chr19:3574368-3574584:+	ENSG00000064961	HMG20B	0.1961	0.4118	0.4314	0.098	0	0.1373	0.0588	0.451	0.3529	0.3922	0.2941	0.098	0.2941	0.2745	2.2736	2	0.449	TRUE
SE	chr9:127020196:127020364:+@chr9:127055128:127055292:+@chr9:127064215:127064333:+	ENSG00000119408	NEK6	0.125	0.65	0.425	0.225	0	0.2	0.3	0.625	0.3	0.2	0.25	0.2	0.15	0.075	2.275	2	1.802	TRUE
SE	chr16:31711934:31712059:+@chr16:31713856:31714002:+@chr16:31714477:31714688:+	ENSG00000131797	KIAA0664L3	0.2911	0.4177	0.2911	0.4177	0.0253	0.1139	0.2532	0.4304	0.4684	0.481	0.4684	0	0.4684	0.2911	2.2755	2	0.732	TRUE
A3	chr7:76069567:76069658:+@chr7:76069756|76069792:76069928:+	ENSG00000188372	ZP3	0.8571	0.4286	0.1429	0.1429	0.2857	0.1429	0.2857	0.2857	0.4286	0.2857	0.2857	0.2857	0	0	2.2784	2	0.491	TRUE
A3	chr22:50968333:50968514:-@chr22:50968160|50968183:50967925:-	NA	NA	0.6812	0.3623	0.3333	0.087	0.1449	0.058	0.3043	0	0.3188	0.2464	0.2899	0	0.1304	0.3478	2.2803	2	0.51	TRUE
RI	chr22:29684595-29684775:+@chr22:29687554-29687588:+	ENSG00000182944	EWSR1	0.6	0.4	0.2667	0.4	0.1333	0	0.0667	0.1333	0.6	0.4667	0.4667	0.3333	0.1333	0.4	2.2832	2	1.172	TRUE
RI	chr12:6959022-6958729:-@chr12:6958593-6958487:-	ENSG00000237240,ENSG00000111665	U47924.25,CDCA3	0.5333	0.4667	0.6	0.4	0.1333	0	0.3333	0.8667	0.5333	0.4667	0.2667	0.2	0.0667	0.6667	2.2834	2	0.596	TRUE
RI	chr17:7847441-7847566:+@chr17:7847794-7847956:+	ENSG00000170037	CNTROB	0.2143	0.3571	0.3929	0.5	0.3214	0	0.3929	0.4286	0.6071	0.5	0.2143	0.2857	0.1071	0.3571	2.2857	2	1.326	TRUE
RI	chr2:98275466-98275342:-@chr2:98275106-98274890:-	ENSG00000115073	ACTR1B	0.4615	0.4231	0.4231	0	0.2308	0.0769	0.3462	0.5769	0.3077	0.2692	0.1923	0.1923	0.1923	0.1923	2.2886	2	1.276	TRUE
A5	chr7:99675056:99674852|99674926:-@chr7:99673165:99673253:-	ENSG00000166526	ZNF3	0	0.6154	0.3846	0.1538	0.2308	0.3846	0.1538	0.5385	0.3846	0.5385	0.3077	0.0769	0.2308	0.3846	2.2886	2	1.604	TRUE
SE	chr1:179112068:179112224:-@chr1:179102447:179102509:-@chr1:179100446:179100616:-	ENSG00000143322	ABL2	0.66	0.6	0.56	0.42	0.24	0.24	0.48	0.38	0.52	0.26	0	0.12	0.2	0.34	2.29	2	1.76	TRUE
A3	chr2:74685527:74685798:+@chr2:74686565|74686779:74686872:+	ENSG00000115274,ENSG00000239779	INO80B,WBP1	0.0233	0.6744	0.2326	0.2093	0.0698	0	0.2558	0.4651	0.3488	0.3023	0.7442	0.093	0	0.3023	2.2919	2	1.073	TRUE
SE	chr4:99850246:99851786:-@chr4:99830829:99831110:-@chr4:99823027:99823133:-	ENSG00000151247	EIF4E	0.425	0.6	0.525	0.325	0.275	0.275	0.525	0.4	0.325	0.625	0.1	0.175	0	0.125	2.3	2	1.718	TRUE
SE	chr13:95953495:95953687:-@chr13:95921564:95921676:-@chr13:95899897:95900007:-	ENSG00000125257	ABCC4	0.75	0.25	0.25	0.5	0	0.25	0.5	0.25	0.25	0.5	0.25	0.25	0	0.25	2.3	2	1.705	TRUE
SE	chr4:123833723:123833778:-@chr4:123818779:123818833:-@chr4:123813799:123814380:-	ENSG00000170917	NUDT6	0.6818	0.4091	0.4091	0.2727	0.0909	0.3182	0	0.4545	0.3636	0.1818	0.0455	0.0227	0	0.1818	2.3001	2	0.504	TRUE
SE	chr2:86346044:86346167:+@chr2:86346667:86346737:+@chr2:86348602:86348717:+	ENSG00000132300	PTCD3	0.6923	0.5385	0.3846	0.4615	0.3077	0.5385	0.2308	0.4615	0.6154	0.2308	0.1538	0.2308	0.1538	0	2.3038	2	1.923	TRUE
SE	chr10:31608101:31608221:+@chr10:31676053:31676195:+@chr10:31749966:31750166:+	ENSG00000148516	ZEB1	0.5556	0.2222	0	0.1111	0.2222	0.2222	0.3333	0.5556	0.7778	0.5556	0.1111	0.2222	0.2222	0.5556	2.3055	2	1.89	TRUE
SE	chr17:48828108:48828213:+@chr17:48828658:48828723:+@chr17:48829561:48830072:+	ENSG00000108848	LUC7L3	0.2857	0.7857	0.4286	0.3571	0.3571	0.2143	0	0.4286	0.6429	0.7857	0.2857	0.2857	0.2143	0.5	2.307	2	1.112	TRUE
A5	chr1:162767592:162767706|162768725:+@chr1:162769533:162769727:+	ENSG00000132196	HSD17B7	0.7143	0.4286	0.4286	0.2857	0.1429	0	0.4286	0.8571	0.7143	0.1429	0.1429	0.4286	0.2857	0.2857	2.3071	2	1.051	TRUE
SE	chr16:686094:686347:-@chr16:685518:685774:-@chr16:684719:684797:-	ENSG00000130731	C16orf13	0.4138	0.2759	0.2759	0	0.0345	0.1034	0.3793	0.2069	0.4138	0.4483	0.3448	0.2414	0.0345	0.1034	2.3119	2	0.351	TRUE
RI	chr14:89307381-89307540:+@chr14:89307769-89307858:+	ENSG00000165533	TTC8	0.6364	0.3636	0.3636	0	0	0.1818	0.4545	0.1818	0.1818	0.6364	0.1818	0.1818	0.2727	0.1818	2.3136	2	1.647	TRUE
RI	chr1:43220888-43220836:-@chr1:43220661-43220540:-	ENSG00000117385	LEPRE1	0.4545	0.3636	0.3636	0.0909	0	0.1818	0.1818	0.3636	0.3636	0.5455	0.0909	0	0.2727	0	2.3137	2	0.345	TRUE
A3	chr10:116211383:116211430:-@chr10:116207779|116207785:116207639:-	ENSG00000099204	ABLIM1	0.7391	0.4348	0.2174	0.2609	0.4348	0.087	0	0.3478	0.3478	0.4783	0.1739	0.0435	0.4348	0.3043	2.3152	2	1.569	TRUE
SE	chr2:119981384:119981464:+@chr2:119996939:119997006:+@chr2:120003065:120003564:+	ENSG00000115107	STEAP3	0.6667	0.8333	0.5	0.6667	0.1667	0.3333	0.1667	0.3333	0.6667	0.3333	0	0.1667	0.3333	0.3333	2.3166	2	1.27	TRUE
SE	chr17:1731155:1731300:-@chr17:1717860:1718089:-@chr17:1715265:1715409:-	ENSG00000186532	SMYD4	0.5	0.8333	0.3333	0.3333	0.1667	0	0	0.3333	0.1667	0.5	0.5	0.1667	0	0.5	2.3167	2	0.675	TRUE
SE	chr12:44200024:44200178:-@chr12:44199634:44199805:-@chr12:44198298:44198375:-	ENSG00000151239	TWF1	0.2278	0.4684	0.2785	0.1772	0.2152	0	0.1772	0.5316	0.481	0.1772	0.0759	0.0506	0.0253	0.1392	2.3185	2	0.442	TRUE
A5	chr17:8110685:8110058|8110636:-@chr17:8109809:8109957:-	ENSG00000178999	AURKB	0.3933	0.2921	0.2697	0.2809	0	0.1124	0.236	0.2697	0.427	0.4045	0.2247	0.3371	0.3708	0.2135	2.3207	2	0.632	TRUE
A5	chr15:73076126:73075587|73075800:-@chr15:73052748:73052868:-	ENSG00000159322	ADPGK	0.5806	0.4194	0.4194	0.2581	0.2742	0.1129	0.2258	0.6935	0.0645	0.4194	0.1129	0	0.0806	0.1452	2.3209	2	1.592	TRUE
RI	chr12:53715041-53714985:-@chr12:53714476-53714349:-	ENSG00000094914	AAAS	0.5616	0.3014	0.3151	0.3288	0.2329	0	0.2877	0.3151	0.4932	0.411	0.3151	0.3425	0.411	0.2466	2.324	2	1.445	TRUE
SE	chr12:69004619:69004823:+@chr12:69018288:69018653:+@chr12:69042479:69042561:+	ENSG00000127314	RAP1B	0.375	0.375	0.125	0.25	0.25	0	0.125	0.25	0.625	0.375	0.375	0.25	0.125	0.375	2.325	2	1.757	TRUE
A5	chr15:68504201:68503987|68504013:-@chr15:68503601:68503656:-	ENSG00000128973,ENSG00000260007	CLN6,RP11-315D16.2	0.375	0.375	0.125	0.125	0	0.25	0.375	0.375	0.5	0.5	0.375	0.5	0	0.25	2.325	2	0.873	TRUE
A3	chr4:48908675:48908815:-@chr4:48906628|48906651:48906501:-	ENSG00000145247	OCIAD2	0.5	0.625	0.25	0.25	0.125	0.125	0.25	0.25	0.25	0	0.25	0.375	0	0.125	2.325	2	1.181	TRUE
SE	chr1:6052358:6052848:+@chr1:6078695:6078895:+@chr1:6100577:6100705:+	ENSG00000069424	KCNAB2	0.6981	0.4906	0.6415	0.1887	0.1132	0.283	0.2075	0.6415	0.434	0.3962	0.0755	0	0.566	0.3208	2.3254	2	1.755	TRUE
RI	chr5:178045779-178045557:-@chr5:178043949-178043883:-	ENSG00000113240	CLK4	0.6129	0.2903	0.1613	0.2903	0	0.1613	0.1935	0.129	0.3548	0.2581	0.3226	0.129	0.0645	0.129	2.3308	2	0.53	TRUE
RI	chr17:7123441-7123516:+@chr17:7123923-7123995:+	ENSG00000072778	ACADVL	0.4405	0.5119	0.5476	0.1071	0.0357	0	0.0357	0.5714	0.2143	0.3452	0.1905	0.3214	0	0.1786	2.3309	2	0.736	TRUE
SE	chr7:12726452:12726668:+@chr7:12727260:12727353:+@chr7:12727791:12730558:+	NA	NA	0.4062	0.4688	0.2188	0.1875	0.125	0.1875	0.4062	0.5	0.4062	0.25	0	0.0313	0.2812	0.25	2.3311	2	1.123	TRUE
SE	chr7:102185153:102185223:-@chr7:102183972:102184144:-@chr7:102181948:102182109:-	ENSG00000168255,ENSG00000228049	POLR2J3,POLR2J2	0.4375	0.5875	0.75	0.225	0.1125	0.0125	0.2312	0.45	0	0.475	0.1875	0.325	0.2	0.25	2.3313	2	1.844	TRUE
SE	chr12:51477122:51477454:-@chr12:51476304:51476477:-@chr12:51470194:51470430:-	NA	NA	0.5926	0.3333	0.2222	0.1852	0.1481	0.1111	0.3333	0.4074	0.2222	0.0741	0.1852	0.1852	0	0.0741	2.3314	2	0.461	TRUE
A5	chr3:125769893:125769741|125769786:-@chr3:125752450:125752521:-	ENSG00000114544	SLC41A3	0.8182	0.2727	0.3636	0.3636	0.1818	0	0	0.4545	0.0909	0.6364	0.2727	0.1818	0.1818	0	2.3318	2	0.799	TRUE
SE	chr8:144674817:144675063:-@chr8:144672815:144672908:-@chr8:144671161:144672251:-	ENSG00000104529	EEF1D	0.3684	0.3684	0.3684	0.2632	0.4737	0.1579	0	0.5789	0.7895	0.3158	0.3684	0.3158	0.1053	0.3158	2.3343	2	1.696	TRUE
RI	chr15:63353397-63353472:+@chr15:63354414-63354476:+	ENSG00000140416	TPM1	0.2222	0.6667	0.3333	0.2222	0.1111	0	0	0.1111	0.2222	0.4444	0.2222	0.3333	0.1111	0.3333	2.3389	2	0.958	TRUE
SE	chr21:34775202:34775922:+@chr21:34783147:34783198:+@chr21:34787195:34787327:+	ENSG00000159128	IFNGR2	0.8421	0.5789	0.2632	0.4211	0.1053	0.3158	0.4211	0.1053	0.3684	0.5263	0.6842	0.1579	0	0.2105	2.3449	2	1.431	TRUE
RI	chr9:116172420-116172335:-@chr9:116172008-116171890:-	ENSG00000148229	POLE3	0.3333	0.6667	0.3333	0.3333	0	0.3333	0.3333	0.3333	0.6667	0	0.3333	0.3333	0.3333	0.3333	2.3498	2	1.892	TRUE
SE	chr3:149530475:149531140:+@chr3:149540305:149540360:+@chr3:149563798:149563927:+	NA	NA	0.8333	0.5	0.1667	0.3333	0.1667	0.1667	0.1667	0.3333	0	0.5	0.5	0.3333	0	0.3333	2.3499	2	1.121	TRUE
SE	chr2:111435547:111435684:-@chr2:111434110:111434200:-@chr2:111431883:111431942:-	ENSG00000169679	BUB1	0.6667	0.3333	0.3333	0.3333	0.3333	0	0.3333	1	0.3333	0.6667	0.3333	0.3333	0	0.3333	2.3499	2	0.544	TRUE
RI	chr7:158448147-158448031:-@chr7:158447950-158447810:-	ENSG00000146918	NCAPG2	0.1667	0.4167	0.25	0.25	0	0.1667	0.1667	0.4167	0.1667	0.3333	0.1667	0.1667	0.0833	0.4167	2.3499	2	0.351	TRUE
RI	chr14:24035369-24035025:-@chr14:24034910-24034815:-	ENSG00000213983	AP1G2	0	0.5111	0.2222	0.0667	0.0667	0.1111	0.1556	0.3778	0.4889	0.2889	0.2667	0.3111	0.1333	0.4222	2.3499	2	0.915	TRUE
SE	chr11:67829420:67829501:-@chr11:67828960:67829297:-@chr11:67820326:67821514:-	ENSG00000110721	CHKA	0.6667	0.3333	0.3333	0	0	0	0.3333	0.6667	0.3333	0.6667	0.3333	0.3333	0.3333	0	2.35	2	1.019	TRUE
SE	chr12:56693944:56694175:-@chr12:56692393:56692475:-@chr12:56680379:56680404:-	ENSG00000062485,ENSG00000144785	CS,RP11-977G19.10	0.6	0.6	0.4	0.4	0.6	0.2	0.2	0.4	0.4	0.6	0.4	0.6	0	0.2	2.35	2	1.038	TRUE
SE	chr20:34319863:34320057:-@chr20:34317384:34317473:-@chr20:34317234:34317287:-	ENSG00000131051	RBM39	0.5	0.375	0.25	0.375	0.125	0.375	0.25	0.5	0.375	0.5	0	0.375	0.125	0.125	2.35	2	1.459	TRUE
RI	chr12:56713271-56713092:-@chr12:56712965-56712872:-	ENSG00000135473	PAN2	0.3333	0.4333	0.4333	0.3	0	0.1333	0.1	0.7	0.7	0.4	0.4	0.5	0.3667	0.2667	2.35	2	1.971	TRUE
RI	chr2:220145300-220145409:+@chr2:220146440-220146493:+	ENSG00000135924	DNAJB2	0.6	0.5	0.5	0.2	0.1	0.1	0	0.7	0.5	0.1	0	0.3	0.2	0.2	2.35	2	1.718	TRUE
RI	chr10:96117972-96117840:-@chr10:96117088-96116931:-	ENSG00000173145	NOC3L	0.6	0.4	0.4	0.4	0	0.4	0.2	0.4	0.4	0.6	0.4	0.6	0.2	0.2	2.35	2	1.13	TRUE
A5	chr3:48962151:48962272|48962404:+@chr3:48964895:48965246:+	ENSG00000177479	ARIH2	0.5	0.5	0.25	0	0	0.25	0	0.75	0.5	0.5	0.25	0.25	0.5	0.25	2.35	2	1.429	TRUE
A5	chr5:135382024:135382184|135382245:+@chr5:135382540:135382704:+	ENSG00000120708	TGFBI	0.3333	0.6667	0.3333	0.3333	0	0	0.3333	0.3333	0.3333	0.3333	0	0	0.3333	0.3333	2.35	2	0.561	TRUE
A3	chr3:48462074:48462182:-@chr3:48461083|48461666:48460986:-	ENSG00000164050	PLXNB1	0.2778	0.2222	0.3667	0.1556	0	0.3333	0.2444	0.3667	0.2778	0.3444	0.2889	0.1222	0.2111	0.3111	2.35	2	0.403	TRUE
A3	chr16:67195638:67195840:+@chr16:67196751|67197922:67198077:+	ENSG00000135722	FBXL8	0.4783	0.3913	0.3913	0.1848	0	0.4565	0.4022	0.5	0.3587	0.3587	0.1848	0.163	0.4565	0.3913	2.3542	2	1.04	TRUE
SE	chr16:686094:686347:-@chr16:685518:685774:-@chr16:685281:685340:-	ENSG00000130731	C16orf13	0.375	0.375	0.2917	0	0	0.0833	0.3333	0.2083	0.375	0.4167	0.4167	0.1667	0	0.0833	2.3584	2	0.179	TRUE
A5	chr12:44200178:44199634|44200024:-@chr12:44198298:44198375:-	ENSG00000151239	TWF1	0.2698	0.619	0.1746	0.1587	0.2063	0	0.254	0.6825	0.6032	0.127	0.0317	0.0794	0	0.0635	2.3659	2	1.207	TRUE
SE	chr12:77209637:77209799:+@chr12:77214838:77214947:+@chr12:77216186:77216311:+	ENSG00000186908	ZDHHC17	0.6296	0.5185	0.4815	0	0.1481	0.3333	0.5556	0.3333	0.7407	0.6667	0.1481	0.6296	0.1481	0.4444	2.3685	2	1.248	TRUE
RI	chr16:89759682-89759875:+@chr16:89760581-89760640:+	ENSG00000185324	CDK10	0.5254	0.5424	0.4407	0.1864	0	0.2203	0.4576	0.4237	0.4237	0.3559	0.3559	0.2034	0.661	0.4407	2.3721	2	1.553	TRUE
A5	chr6:13328787:13328528|13328688:-@chr6:13327019:13327195:-	NA	NA	0.5977	0.4023	0.3563	0.4253	0	0.3563	0.2644	0.5057	0.1149	0.4483	0.2989	0.1954	0.4368	0.4483	2.3742	2	1.671	TRUE
SE	chr15:101835302:101835460:-@chr15:101827861:101827907:-@chr15:101827113:101827215:-	ENSG00000131876	SNRPA1	0.2698	0.2698	0.254	0.1905	0.0317	0.0159	0.0952	0.5714	0.3175	0.5714	0.0794	0.2857	0.0635	0	2.3754	2	0.732	TRUE
SE	chr10:21970261:21970305:+@chr10:21971154:21971186:+@chr10:22002701:22002879:+	ENSG00000078403	MLLT10	0.3429	0.3429	0.1714	0.1	0.0571	0.2714	0.4	0.4857	0.4429	0.4143	0.0714	0	0.1571	0.1857	2.3784	2	0.919	TRUE
RI	chr12:56351455-56350970:-@chr12:56350843-56350733:-	ENSG00000185664	PMEL	0.3412	0.3412	0.3294	0.2353	0	0.2	0.1882	0.3059	0.2353	0.2824	0.2118	0.2294	0.2471	0.2471	2.3793	2	0.157	TRUE
SE	chr16:30012250:30012361:+@chr16:30012533:30015978:+@chr16:30016542:30017112:+	ENSG00000169592	INO80E	0.4	0.4667	0.4667	0.1333	0.1333	0	0.1333	0.2667	0.4667	0.4667	0.4	0.4	0.3333	0.2667	2.3832	2	1.602	TRUE
RI	chr13:111299586-111299448:-@chr13:111298437-111298314:-	ENSG00000134905	CARS2	0.2222	0.2222	0.2222	0.2222	0	0	0.3333	0.2222	0.3333	0.5556	0.2222	0.2222	0.2222	0.3333	2.3833	2	0.753	TRUE
A3	chr7:158447810:158447950:-@chr7:158447386|158447481:158447287:-	ENSG00000146918	NCAPG2	0.3333	0.6667	0.3333	0.3333	0	0	0.3333	0	0.6667	0.3333	0	0	0	0	2.3833	2	0.152	TRUE
RI	chr8:42176788-42176939:+@chr8:42178253-42178362:+	ENSG00000104365	IKBKB	0.5667	0.7167	0.3167	0.45	0	0.05	0.25	0.7167	0.2833	0.4833	0.4667	0.55	0.4833	0.3	2.3834	2	1.39	TRUE
RI	chr10:58120144-58119941:-@chr10:58119614-58119448:-	ENSG00000122952	ZWINT	0.3918	0.3711	0.3814	0.268	0	0.2165	0.3814	0.4021	0.3918	0.1856	0.2062	0.2577	0.299	0.3814	2.3868	2	1.021	TRUE
RI	chr1:173834685-173834648:-@chr1:173834420-173834367:-	ENSG00000234741	GAS5	0.2769	0.4923	0.3538	0.2462	0.2769	0.0769	0.2308	0.1846	0.3538	0.2	0.1077	0.2154	0	0.2308	2.3885	2	0.782	TRUE
A5	chr14:24911658:24910215|24911552:-@chr14:24909989:24910132:-	ENSG00000100445	SDR39U1	0.1351	0.2973	0.1622	0.1622	0	0.1892	0.2432	0.5135	0.2703	0.4595	0.2973	0.2432	0.1351	0.1081	2.3904	2	1.103	TRUE
SE	chr1:93804914:93805093:-@chr1:93802934:93804831:-@chr1:93770945:93771027:-	ENSG00000223745	RP4-717I23.3	0.4419	0.4419	0.4651	0.1512	0.1163	0.2907	0.3023	0.4419	0.3721	0.3953	0	0.2209	0.3605	0.4302	2.3917	2	1.451	TRUE
A3	chr16:70508032:70508242:+@chr16:70508431|70508529:70508597:+	ENSG00000157353	FUK	0.3488	0.3953	0.1512	0.314	0.2209	0	0.3256	0.3256	0.1744	0.4884	0.2674	0.1977	0.1512	0.3488	2.3919	2	1.384	TRUE
SE	chr3:9495423:9495552:+@chr3:9495689:9495785:+@chr3:9506109:9506356:+	ENSG00000168137	SETD5	0.7143	0.4286	0.2857	0.2857	0	0	0	0	0.2857	0.2857	0.1429	0.2857	0	0.2857	2.3928	2	0.262	TRUE
SE	chr1:1328776:1328840:-@chr1:1328059:1328183:-@chr1:1326146:1326245:-	ENSG00000221978	CCNL2	0.4831	0.5393	0.1573	0.1685	0.0787	0.0112	0.2135	0	0.3034	0.2472	0.1461	0.2921	0.0674	0.2247	2.3939	2	0.488	TRUE
SE	chr5:131705401:131706057:+@chr5:131714070:131719993:+@chr5:131721020:131721191:+	NA	NA	0.6	0.4667	0.4	0.1778	0.3333	0	0.5333	0.4889	0.3556	0.3556	0.2889	0.4222	0.3333	0.3778	2.3942	2	1.473	TRUE
SE	chr13:111296732:111296830:-@chr13:111296412:111296529:-@chr13:111294662:111294868:-	ENSG00000134905	CARS2	0.4545	0.2727	0.1818	0.1818	0.1818	0.1818	0	0.4545	0.2727	0.4545	0.3636	0.2727	0	0.1818	2.3956	2	0.943	TRUE
SE	chr8:73921097:73921440:+@chr8:73925091:73925166:+@chr8:73926130:73926225:+	NA	NA	0.75	0.5	0.25	0.25	0.25	0	0.25	0	0.5	0.25	0.25	0.75	0	0.25	2.4	2	1.847	TRUE
RI	chr16:3073531-3073475:-@chr16:3073362-3073234:-	ENSG00000103145	HCFC1R1	0.35	0.55	0.3	0.15	0.2	0.3	0.15	0.4	0.4	0.3	0	0.35	0.05	0.15	2.4	2	1.64	TRUE
RI	chr20:44441255-44441435:+@chr20:44442076-44442103:+	ENSG00000175063	UBE2C	0.25	0.25	0.25	0.25	0	0	0.25	0.5	0.25	0.25	0.25	0.25	0.25	0.25	2.4	2	0.922	TRUE
RI	chr16:67864451-67864293:-@chr16:67863991-67863668:-	ENSG00000102901	CENPT	0.1522	0.3261	0.1739	0.1957	0	0.0435	0.2174	0.3696	0.2826	0.2826	0.1957	0.0652	0.1087	0.3478	2.402	2	0.079	TRUE
SE	chr7:72992750:72993013:-@chr7:72992303:72992597:-@chr7:72990871:72991031:-	ENSG00000106638	TBL2	0.8077	0.3077	0.0385	0.3846	0	0.1538	0.2308	0.1923	0.4231	0.1538	0.3077	0.0385	0.0769	0.1923	2.4037	2	0.78	TRUE
SE	chr22:41349559:41349637:+@chr22:41351291:41351450:+@chr22:41360051:41360121:+	ENSG00000100387,ENSG00000196236	RBX1,XPNPEP3	0.4545	0.4545	0.2727	0.2273	0.1818	0.1818	0.1818	0.0909	0.7273	0.1818	0	0.1818	0.0909	0	2.4047	2	1.325	TRUE
SE	chr21:38334336:38334470:-@chr21:38319633:38320587:-@chr21:38311132:38311294:-	ENSG00000159267	HLCS	0.5862	0.2414	0	0.0345	0.0345	0.1724	0.2069	0.3793	0.1379	0.2759	0.2069	0.2069	0.069	0.3103	2.4051	2	0.374	TRUE
RI	chr19:41888677-41888826:+@chr19:41889791-41889988:+	ENSG00000142046,ENSG00000255730	TMEM91,CTC-435M10.3	0.3827	0.321	0.1235	0.0617	0	0.1235	0.3333	0.4691	0.3457	0.3827	0.284	0.0617	0.321	0.4444	2.4081	2	1.094	TRUE
RI	chr5:178045779-178045557:-@chr5:178044435-178044345:-	ENSG00000113240	CLK4	0.64	0.28	0.2	0.16	0	0.12	0.32	0.16	0.2	0.2	0.4	0.04	0.08	0.28	2.41	2	1.03	TRUE
SE	chr3:156876655:156876764:-@chr3:156874725:156874872:-@chr3:156870825:156870945:-	ENSG00000163660	CCNL1	0.2759	0.4483	0.4138	0.1379	0	0.3103	0.1034	0.2759	0.3448	0.2414	0.2759	0.2759	0.1034	0.3103	2.412	2	1.238	TRUE
RI	chr1:214504293-214504413:+@chr1:214505361-214507651:+	ENSG00000143499	SMYD2	0.3333	0.3636	0.1818	0.2121	0	0.0606	0.0909	0.1818	0.303	0.3636	0.2727	0.303	0.1515	0.303	2.4137	2	0.412	TRUE
SE	chr2:74618921:74619214:-@chr2:74617710:74617855:-@chr2:74605127:74605372:-	ENSG00000204843	DCTN1	0.3333	0.6667	0.3333	0.3333	0	0.3333	0.3333	0.3333	0.6667	0.6667	0.3333	0.6667	0.3333	0	2.4166	2	1.863	TRUE
SE	chr6:133767768:133767892:+@chr6:133769249:133769317:+@chr6:133777694:133777786:+	ENSG00000112319	EYA4	0.6667	0.6667	0	0.3333	0	0	0.3333	0.3333	0.3333	0.3333	0	0.3333	0	0	2.4166	2	0.436	TRUE
RI	chr17:46051766-46051814:+@chr17:46052538-46052703:+	ENSG00000108465	CDK5RAP3	0.4091	0.3977	0.3068	0.1136	0.1705	0	0.2273	0.25	0.2045	0.3864	0.1136	0.125	0.1364	0.1023	2.4206	2	0.313	TRUE
A5	chr1:28157325:28157757|28157877:+@chr1:28159267:28159327:+	ENSG00000117751	PPP1R8	0.4022	0.0761	0.2065	0.2174	0	0.1739	0.3043	0.3587	0.25	0.337	0.2391	0.0217	0.1304	0.2609	2.4238	2	0.273	TRUE
RI	chr12:124091979-124092209:+@chr12:124093227-124093376:+	ENSG00000111364	DDX55	0.0435	0.4783	0.3478	0.1304	0	0.1739	0.2174	0.3913	0.3913	0.2174	0.3913	0.2609	0.2609	0.3043	2.4239	2	1.55	TRUE
SE	chr1:40506255:40506473:+@chr1:40507101:40507165:+@chr1:40525009:40525130:+	ENSG00000131236	CAP1	0.7778	0.2222	0.3333	0	0.1111	0.4444	0.4444	0.4444	0.5556	0.5556	0.2222	0.6667	0.3333	0.3333	2.4277	2	1.97	TRUE
RI	chr6:30879461-30879544:+@chr6:30879791-30879923:+	ENSG00000213780,ENSG00000137411	GTF2H4,VARS2	0.3333	0.5556	0.1111	0.2222	0	0.2222	0.4444	0.3333	0	0.4444	0.3333	0.1111	0.1111	0.3333	2.4277	2	1.392	TRUE
A3	chr7:23571408:23571656:-@chr7:23561459|23562051:23561326:-	ENSG00000164548	TRA2A	0.4211	0.5789	0.1579	0	0.0526	0.0526	0.2105	0.3684	0.3158	0.3684	0.2105	0.4211	0.3684	0.4211	2.4291	2	1.989	TRUE
SE	chr16:686094:686347:-@chr16:685612:685774:-@chr16:684719:684797:-	ENSG00000130731	C16orf13	0.3571	0.2381	0.2381	0	0.0714	0.0952	0.4048	0.2857	0.3095	0.4524	0.3571	0.2143	0.0238	0.1667	2.431	2	0.796	TRUE
RI	chr16:67311413-67314446:+@chr16:67314614-67314709:+	ENSG00000196155	PLEKHG4	0.4405	0.3452	0.3214	0.1667	0	0.0357	0.0714	0.2143	0.2738	0.2857	0.2024	0.1548	0.2857	0.2024	2.431	2	0.422	TRUE
A5	chr17:25974056:25974144|25974458:+@chr17:25975862:25976586:+	ENSG00000168961	LGALS9	0.2468	0.3377	0.3117	0.1818	0.3506	0.3766	0.1169	0.4156	0.4416	0.4416	0.3506	0.2338	0	0.3636	2.4315	2	1.85	TRUE
A5	chr16:1831496:1831194|1831359:-@chr16:1828135:1828613:-	ENSG00000162032,ENSG00000261661	SPSB3,RP11-31I10.4	0.4167	0.7083	0.1667	0.0417	0.2083	0	0.2083	0.125	0.3333	0.2917	0.2083	0.0417	0.2917	0.2917	2.4332	2	1.874	TRUE
A5	chr7:73098097:73098253|73098330:+@chr7:73100966:73101061:+	ENSG00000071462	WBSCR22	0.3731	0.2537	0.3284	0	0.0597	0.1045	0.0149	0.3284	0.1791	0.3134	0.2687	0.2388	0.0746	0.3284	2.4337	2	0.196	TRUE
SE	chr8:82598487:82598589:-@chr8:82597998:82598198:-@chr8:82593733:82593819:-	ENSG00000133731	IMPA1	0.3875	0.45	0.1625	0.4375	0.1375	0.0875	0.1	0.1625	0.275	0.4	0.275	0.1375	0	0.2	2.4375	2	0.835	TRUE
RI	chr7:23562051-23561973:-@chr7:23561459-23561326:-	ENSG00000164548	TRA2A	0.3111	0.4111	0.2667	0.2222	0	0.2222	0.3333	0.4556	0.4	0.2111	0.3444	0.4	0.2889	0.2667	2.4387	2	1.901	TRUE
A3	chr1:228327929:228328064:+@chr1:228333172|228333212:228333325:+	ENSG00000143774	GUK1	0.7778	0.5556	0.3333	0.1111	0.2222	0.1111	0.3333	0.3333	0	0.2222	0	0.1111	0.1111	0	2.4389	2	0.903	TRUE
RI	chr3:160102434-160102194:-@chr3:160101292-160101225:-	ENSG00000068885,ENSG00000248710	IFT80,RP11-432B6.3	0.4615	0.3974	0.4615	0.3718	0.1795	0.3333	0.3333	0.4359	0.3974	0.5	0.3333	0	0.3846	0.3846	2.4397	2	0.79	TRUE
RI	chr2:197593917-197594111:+@chr2:197594517-197594585:+	ENSG00000144395	CCDC150	0.5949	0.4937	0.6456	0.4177	0	0.1519	0.3924	0.5823	0.481	0.519	0.3038	0.4051	0.5696	0.1899	2.4399	2	1.338	TRUE
RI	chr17:7125986-7126184:+@chr17:7126452-7126556:+	ENSG00000072778	ACADVL	0.3793	0.6207	0.5862	0.5172	0.0345	0	0.069	0.3103	0.4483	0.3448	0.4483	0.0345	0.1724	0.3103	2.443	2	1.986	TRUE
SE	chr2:219154689:219154812:-@chr2:219150486:219150661:-@chr2:219146663:219146904:-	ENSG00000135926	TMBIM1	0.803	0.5	0.2424	0.4848	0.197	0.0303	0.1061	0	0.3788	0.3636	0.4242	0.2424	0.0606	0.197	2.4438	2	1.981	TRUE
RI	chr19:19106089-19105953:-@chr19:19105295-19105175:-	ENSG00000064607	SUGP2	0.3158	0.2895	0.2632	0.2632	0	0	0	0.2895	0.5263	0.2895	0.2368	0.2895	0.2105	0.3421	2.4447	2	0.862	TRUE
SE	chr4:89205558:89205888:-@chr4:89199688:89199794:-@chr4:89198295:89198395:-	ENSG00000163644	PPM1K	0.2651	0.3614	0.241	0.1205	0	0.1446	0.2048	0.506	0.0964	0.4458	0.1325	0.3133	0.1807	0.1807	2.4464	2	1.393	TRUE
RI	chr16:56660378-56660443:+@chr16:56660792-56661024:+	ENSG00000169715	MT1E	0.6667	0.6667	0.3333	0.3333	0	0	0.3333	0.3333	0.3333	0	0.3333	0	0.3333	0	2.4499	2	0.968	TRUE
SE	chr15:72523237:72523727:-@chr15:72513509:72513625:-@chr15:72511285:72511451:-	ENSG00000067225	PKM	0.25	0.25	0.25	0.25	0.25	0.25	0.25	0.5	0.5	0.25	0.25	0.25	0	0	2.45	2	1.381	TRUE
SE	chr14:31494676:31494993:+@chr14:31502177:31502212:+@chr14:31535332:31535540:+	ENSG00000100478	AP4S1	0.2	0.8	0.2	0.2	0	0.2	0.6	0.6	0.6	0.4	0.6	0.4	0	0.2	2.45	2	1.765	TRUE
SE	chr5:6623327:6623398:-@chr5:6621716:6621857:-@chr5:6620219:6620411:-	ENSG00000037474	NSUN2	0.5	0.25	0.25	0.25	0	0	0.25	0.25	0.25	0.25	0.25	0	0	0.5	2.45	2	0.649	TRUE
SE	chr13:50623720:50623798:-@chr13:50619254:50619368:-@chr13:50618048:50618904:-	ENSG00000231607	DLEU2	0.8	0.8	0.2	0.4	0	0.2	0.4	0.4	0	0.6	0.4	0.4	0.4	0.4	2.45	2	0.944	TRUE
RI	chr7:127229539-127229648:+@chr7:127230120-127230191:+	ENSG00000004059	ARF5	0	0.25	0.25	0.25	0	0	0.25	0.5	0.5	0.25	0.25	0	0.25	0.25	2.45	2	0.661	TRUE
RI	chr1:24973158-24973280:+@chr1:24975350-24975520:+	ENSG00000133226	SRRM1	0.2727	0.6364	0.3636	0.2727	0	0.0909	0.0909	0.0909	0.1818	0.2727	0.1818	0.1818	0.1818	0.1818	2.45	2	1.042	TRUE
A5	chr16:1733510:1733593|1733621:+@chr16:1735440:1735588:+	ENSG00000206053,ENSG00000261732	HN1L,LA16c-431H6.6	0.8	0.6	0.4	0.6	0.4	0.2	0.2	0.6	0.4	0.6	0	0.2	0.6	0.2	2.45	2	1.657	TRUE
A5	chr2:26350013:26350102|26350147:+@chr2:26350719:26350820:+	ENSG00000084733	RAB10	0.3333	0.6667	0.3333	0.3333	0	0	0.3333	0	0.3333	0.3333	0	0	0	0.3333	2.45	2	0.178	TRUE
A3	chr5:177031180:177031542:+@chr5:177034284|177034303:177034528:+	ENSG00000027847	B4GALT7	0	0.9	0.2	0.2	0.2	0.3	0.4	0.3	0.5	0.5	0.2	0.3	0.1	0.4	2.45	2	1.762	TRUE
RI	chr2:220100732-220100817:+@chr2:220101044-220101373:+	ENSG00000163516	ANKZF1	0.5455	0.2727	0.1818	0.0909	0.0909	0	0.0909	0.4545	0.3636	0.2727	0.0909	0.1818	0.1818	0.0909	2.4501	2	0.778	TRUE
SE	chr6:30709924:30709980:-@chr6:30709569:30709644:-@chr6:30708967:30709110:-	ENSG00000137312	FLOT1	0.5263	0.6842	0.4211	0.6842	0.3684	0.2632	0.3158	0.6316	0.4737	0.5789	0.4211	0	0.3684	0.2105	2.4502	2	1.641	TRUE
SE	chr7:66057244:66057371:-@chr7:66041742:66041919:-@chr7:66038372:66038537:-	ENSG00000232559	GS1-124K5.12	0.4286	0.4444	0.3175	0.1905	0.1746	0.2063	0.0952	0.3175	0.3492	0.1905	0.254	0.3651	0	0.0635	2.4531	2	1.467	TRUE
SE	chr1:228296962:228297013:-@chr1:228296138:228296598:-@chr1:228295936:228296019:-	ENSG00000162910	MRPL55	0.3521	0.4085	0.3239	0.3099	0.3099	0.2676	0.3803	0.3803	0.4225	0.3099	0.2113	0.3239	0	0.4225	2.4556	2	1.273	TRUE
A3	chr17:5326089:5326149:+@chr17:5329291|5329556:5329619:+	ENSG00000129197	RPAIN	0.2254	0.4085	0.1408	0.1972	0.2958	0	0.2958	0.2676	0.3662	0.4085	0.3803	0.1127	0	0.2394	2.4556	2	0.897	TRUE
A3	chr2:74685527:74685798:+@chr2:74686565|74686770:74686872:+	ENSG00000115274,ENSG00000239779	INO80B,WBP1	0	0.6585	0.2195	0.1951	0.0976	0	0.2195	0.4878	0.3171	0.3415	0.7561	0.0976	0.0244	0.4146	2.4573	2	1.891	TRUE
SE	chr1:53373540:53373626:-@chr1:53370706:53372283:-@chr1:53370318:53370505:-	ENSG00000121310	ECHDC2	0.5753	0.5616	0.5205	0.2603	0	0.2603	0.5342	0.2466	0.6301	0.6164	0.7397	0.2192	0.5342	0.2603	2.4609	2	1.941	TRUE
SE	chr1:154946724:154946959:-@chr1:154945769:154945984:-@chr1:154942508:154942675:-	NA	NA	0.3125	0.3125	0.25	0.0625	0.25	0.125	0.0625	0.5625	0.375	0.25	0.1875	0.125	0	0.1875	2.4625	2	1.159	TRUE
RI	chr1:227169728-227169850:+@chr1:227170379-227170464:+	ENSG00000163050	ADCK3	0.375	0.5	0.125	0	0	0.125	0.25	0.125	0.25	0.875	0.25	0.1875	0.125	0.125	2.4625	2	0.89	TRUE
A5	chr2:149246955:149247069|149248163:+@chr2:149260005:149260078:+	ENSG00000204406	MBD5	0.25	0.2875	0.2125	0	0.1	0.1375	0.2625	0.1875	0.325	0.2375	0.2375	0.125	0.05	0.275	2.4625	2	0.052	TRUE
A3	chr15:43658308:43659006:-@chr15:43656580|43656685:43656113:-	ENSG00000140265	ZSCAN29	0.6522	0.3913	0.3043	0	0.1304	0.4348	0.0435	0.1304	0.4348	0.3478	0.1739	0.0435	0.087	0.2174	2.4631	2	1.799	TRUE
RI	chr9:139887377-139887426:+@chr9:139887505-139887695:+	ENSG00000148362	C9orf142	0.2745	0.2745	0.2941	0	0.0588	0.0392	0.2353	0.4118	0.2745	0.2157	0.1569	0.1176	0.2353	0.3137	2.4637	2	0.346	TRUE
RI	chr2:232576058-232576129:+@chr2:232576597-232576693:+	ENSG00000187514	PTMA	0.1143	0.5714	0.2571	0.2571	0.0571	0.0286	0.2	0	0.4286	0.3429	0.4	0.2	0.1714	0.3714	2.4641	2	1.814	TRUE
SE	chr13:114144982:114145023:-@chr13:114138155:114138371:-@chr13:114134890:114135058:-	ENSG00000150401	DCUN1D2	0.2135	0.3933	0.4045	0.1124	0.2697	0	0.2472	0.3371	0.2135	0.3596	0.2921	0.2022	0.1348	0.3933	2.47	2	1.7	TRUE
RI	chr9:95061236-95061166:-@chr9:95060618-95060539:-	ENSG00000198000	NOL8	0.56	0.28	0.44	0.32	0	0.24	0.8	0.36	0.84	0.6	0.24	0.56	0.08	0.12	2.47	2	1.633	TRUE
SE	chr4:41067593:41067690:-@chr4:41035253:41035321:-@chr4:41015600:41016415:-	ENSG00000163697	APBB2	0.4419	0.4302	0.407	0.3372	0.2442	0.314	0.3837	0.5116	0.4535	0.5581	0.5116	0	0.4302	0.2326	2.4732	2	1.699	TRUE
SE	chr1:84356004:84356164:-@chr1:84352860:84352967:-@chr1:84348646:84348819:-	ENSG00000137941	TTLL7	0.5	0.4167	0.1667	0.3333	0.0833	0.1667	0.2917	0.4167	0.3333	0.9167	0.1667	0	0.3333	0.5	2.4749	2	1.7	TRUE
A3	chr11:86511491:86511693:+@chr11:86534376|86534419:86534635:+	NA	NA	0.9091	0.4091	0.5	0.4091	0.5455	0.0455	0.2273	0.1818	0.4091	0.8182	0.2273	0.2273	0	0.1818	2.4773	2	1.214	TRUE
SE	chr15:23308564:23308707:-@chr15:23306734:23306791:-@chr15:23303805:23303947:-	ENSG00000140181	HERC2P2	0.3194	0.4583	0.5278	0	0.0694	0.2083	0.0278	0.4722	0.3472	0.2639	0	0.2083	0.0417	0.3472	2.4805	2	1.11	TRUE
A3	chr19:39904705:39904835:+@chr19:39905629|39905632:39905900:+	ENSG00000090924	PLEKHG2	0.2394	0.3239	0.2958	0.3521	0.0563	0.0845	0.2676	0.1831	0.4225	0.1831	0.0141	0.1549	0	0.2535	2.481	2	0.333	TRUE
SE	chr5:137356720:137356886:-@chr5:137355570:137355666:-@chr5:137354644:137354835:-	ENSG00000031003	FAM13B	0.6667	0.8333	0.1667	0.1667	0	0.3333	0	0	0.3333	0.8333	0.1667	0.3333	0.1667	0.3333	2.4831	2	1.096	TRUE
SE	chr6:125574863:125574901:+@chr6:125578244:125578304:+@chr6:125583980:125584644:+	ENSG00000111907	TPD52L1	0.3333	0.3148	0.2593	0.0741	0	0.1667	0.2778	0.3333	0.3333	0.4815	0.2037	0.0741	0.3519	0.0556	2.4834	2	1.459	TRUE
RI	chr2:220039830-220039710:-@chr2:220039628-220039500:-	ENSG00000115649	CNPPD1	0.3636	0.6364	0.5455	0.6364	0	0.2727	0.2727	0.3636	0.8182	0.5455	0.4545	0.5455	0.0909	0.0909	2.4864	2	1.578	TRUE
RI	chr17:48827862-48828055:+@chr17:48829561-48830072:+	ENSG00000108848	LUC7L3	0.46	0.26	0.3	0.3	0	0.06	0.12	0.24	0.26	0.26	0.14	0.12	0.16	0.2	2.49	2	0.557	TRUE
A5	chr16:1793333:1793477|1795104:+@chr16:1797030:1797276:+	ENSG00000138834	MAPK8IP3	0.2903	0.3011	0.3333	0.2581	0	0.1505	0.1613	0.2581	0.2796	0.2043	0.3226	0.1828	0.086	0.129	2.493	2	0.392	TRUE
RI	chr14:24032847-24032793:-@chr14:24032711-24032589:-	ENSG00000213983	AP1G2	0.4146	0.6829	0.4634	0.2805	0.0976	0	0.439	0.4878	0.3415	0.4878	0.5366	0.4146	0.4634	0.4634	2.4939	2	1.524	TRUE
RI	chr11:67375697-67375949:+@chr11:67376023-67376193:+	ENSG00000167792	NDUFV1	0.3889	0.3889	0.2778	0.1111	0.0556	0.1667	0.1111	0.3333	0.2222	0.2778	0	0.1111	0.1667	0.2222	2.4946	2	0.383	TRUE
SE	chr8:74659018:74659162:-@chr8:74650519:74650584:-@chr8:74600889:74601048:-	ENSG00000040341	STAU2	0.378	0.3902	0.2439	0.0976	0.2195	0.1585	0.2927	0.3415	0.3293	0.1585	0.2195	0.2561	0	0.122	2.4963	2	1.106	TRUE
SE	chr2:186653370:186662253:+@chr2:186664424:186673860:+@chr2:186678272:186678769:+	ENSG00000188738	FSIP2	0.3789	0.5474	0.4105	0.2632	0.0211	0.0211	0	0.0947	0.3789	0.1579	0.1263	0.1579	0.0211	0.1368	2.4974	2	0.289	TRUE
SE	chr1:53267764:53267811:+@chr1:53273509:53273597:+@chr1:53279208:53279405:+	ENSG00000162378	ZYG11B	0.75	0.75	0.5	0.5	0	0.25	0	0.75	0.25	0.75	0.75	0.25	0	0.25	2.5	2	0.811	TRUE
RI	chr5:179044111-179043870:-@chr5:179043219-179043127:-	ENSG00000169045	HNRNPH1	0.2273	0.2727	0.1364	0.1364	0	0.0455	0.1364	0.3182	0.4091	0.3182	0.2273	0.2273	0.0909	0.1364	2.5043	2	0.156	TRUE
A3	chrX:102840419:102840611:+@chrX:102840898|102841147:102841219:+	ENSG00000133142	TCEAL4	0.1224	0.6531	0.3061	0.1224	0.1429	0.0408	0	0.2449	0.2041	0.3265	0.1837	0.0408	0.1224	0.2653	2.5052	2	0.802	TRUE
SE	chr12:16064186:16064348:+@chr12:16064625:16064687:+@chr12:16109870:16109967:+	ENSG00000023697	DERA	0.1429	0.4286	0.2857	0.2857	0.1429	0	0.2857	0.2857	0.4286	0.7143	0	0.1429	0.1429	0	2.5071	2	1.79	TRUE
SE	chr7:72361472:72361649:+@chr7:72384302:72384365:+@chr7:72396800:72397015:+	ENSG00000196313	POM121	0	0.6364	0.3636	0.2727	0.2727	0.4545	0.3636	0.4545	0.4545	0.6364	0	0	0.0909	0.4545	2.5135	2	1.989	TRUE
A5	chr2:122513121:122513421|122513529:+@chr2:122518985:122519100:+	ENSG00000211460	TSN	0.3333	0.2333	0.3667	0.0667	0	0.2333	0.0333	0.3667	0.4667	0.1333	0.1333	0.2	0.0667	0.3667	2.5168	2	0.985	TRUE
SE	chr4:183838464:183838630:-@chr4:183837439:183837692:-@chr4:183836614:183836728:-	ENSG00000129187	DCTD	0.7273	0.4091	0.2955	0.2045	0	0.0227	0.3409	0.2045	0.0909	0	0.3636	0.1136	0.0909	0.0682	2.5181	2	0.914	TRUE
SE	chrX:70678091:70678216:+@chrX:70679000:70679101:+@chrX:70679402:70679558:+	ENSG00000147133	TAF1	0	0.2812	0.3438	0.3438	0.0938	0.0625	0.3438	0.3438	0.3438	0.3438	0.1563	0.1875	0.125	0.25	2.5187	2	1.41	TRUE
RI	chr6:31922873-31922836:-@chr6:31922654-31922332:-	ENSG00000204356	RDBP	0.375	0.375	0.125	0.125	0.375	0.125	0.125	0.25	0.125	0.5	0.25	0.125	0	0.25	2.525	2	1.618	TRUE
SE	chr6:110500642:110501207:-@chr6:110499801:110499945:-@chr6:110498350:110498389:-	ENSG00000112290	WASF1	0.2708	0.3125	0.3333	0.0625	0.1771	0.2396	0.2813	0.2396	0.2396	0.1979	0.2396	0.1458	0	0.2813	2.5251	2	0.642	TRUE
RI	chr12:6645850-6645983:+@chr12:6646086-6646176:+	ENSG00000111640	GAPDH	0.3617	0.5319	0.3404	0.1064	0.0638	0.1915	0.1489	0.2979	0.1489	0.3404	0.1489	0.1064	0.2553	0	2.5288	2	1.724	TRUE
RI	chr2:190647849-190647740:-@chr2:190647328-190647148:-	ENSG00000128699	ORMDL1	0.5897	0.2821	0.1282	0.4103	0	0.0769	0.1282	0.1282	0.3333	0.2308	0.1538	0.1538	0.1282	0.2564	2.5347	2	1.902	TRUE
SE	chr20:400202:400375:+@chr20:401515:401650:+@chr20:402771:402882:+	ENSG00000125826	RBCK1	0.1758	0.3516	0.2308	0.2418	0.0659	0	0.022	0.2527	0.4066	0.2088	0.1758	0.1209	0.1209	0.2967	2.5369	2	0.263	TRUE
RI	chr17:74732546-74732236:-@chr17:74731240-74730197:-	ENSG00000161547	SRSF2	0.2778	0.2778	0.2222	0.2778	0.0556	0.0556	0.1111	0.2222	0.3889	0.2778	0.3333	0.2222	0	0.1667	2.5388	2	0.704	TRUE
RI	chr22:26864589-26864517:-@chr22:26862228-26862192:-	ENSG00000100099	HPS4	0.2881	0.3051	0.3729	0.2203	0.2034	0.0678	0.2203	0.2203	0.322	0.1864	0.2542	0.3559	0	0.2034	2.5433	2	1.598	TRUE
RI	chr2:201726189-201725961:-@chr2:201724469-201724403:-	ENSG00000013441	CLK1	0.4762	0.2381	0.0952	0.1905	0.0952	0.0238	0.1667	0.1429	0.381	0.2857	0.1429	0.2857	0	0.2381	2.5498	2	0.683	TRUE
SE	chr13:111353785:111353902:-@chr13:111350265:111350314:-@chr13:111340294:111340365:-	ENSG00000134905	CARS2	1	0.4	0.4	0.4	0.2	0.2	0.2	0.2	0.4	0.2	0.2	0.4	0	0.4	2.55	2	1.478	TRUE
SE	chr9:95083950:95084028:-@chr9:95082225:95082419:-@chr9:95081503:95081638:-	ENSG00000198000	NOL8	0.35	0.65	0.15	0	0.1	0.05	0.3	0.2	0.1	0.3	0.2	0.05	0.1	0.15	2.55	2	0.652	TRUE
SE	chr3:52007981:52008646:-@chr3:52005828:52005908:-@chr3:52005476:52005714:-	ENSG00000114779	ABHD14B	0.3529	0.4118	0.1765	0	0	0.0588	0.1765	0.2353	0.4118	0.2941	0.1176	0.2353	0.2353	0.2353	2.55	2	0.876	TRUE
SE	chr2:201754108:201754375:+@chr2:201755246:201755308:+@chr2:201756692:201757102:+	ENSG00000196290	NIF3L1	0.25	0.5	0	0.75	0.25	0	0.25	0.75	0.75	0.75	0.25	0.25	0	0.25	2.55	2	1.948	TRUE
RI	chr2:203749258-203749118:-@chr2:203749026-203748921:-	ENSG00000138442	WDR12	0.6	0.4	0.4	0.8	0.2	0.4	0.4	0.4	0.4	0.6	0	0.2	0	0.4	2.55	2	1.735	TRUE
RI	chr17:26907138-26907027:-@chr17:26906855-26906769:-	ENSG00000258472,ENSG00000076382	RP11-192H23.4,SPAG5	0.6667	0.6667	0.6667	0.6667	0.1667	0.1667	0	0.6667	0.6667	0.5	0.3333	0.3333	0.1667	0.8333	2.55	2	0.936	TRUE
RI	chr7:23562051-23561751:-@chr7:23561459-23561326:-	ENSG00000164548	TRA2A	0.2474	0.2474	0.2887	0.0928	0	0.2268	0.2577	0.3299	0.3608	0.268	0.1546	0.2062	0.2887	0.3196	2.5594	2	1.983	TRUE
RI	chr17:46052880-46053019:+@chr17:46053235-46053379:+	ENSG00000108465	CDK5RAP3	0.3333	0.3725	0.2549	0.2157	0	0	0.0588	0.2353	0.2941	0.3333	0.4118	0.1961	0.2157	0.3529	2.56	2	1.672	TRUE
SE	chr2:237076092:237076652:-@chr2:237075781:237075817:-@chr2:237074307:237075080:-	ENSG00000168505	GBX2	0.8421	0	0.1053	0.5789	0.1579	0.0526	0.3158	0.4737	0.4737	0.8421	0.3684	0.2105	0.0526	0.0526	2.5604	2	1.494	TRUE
A3	chr1:1328776:1328840:-@chr1:1326245|1328183:1326146:-	ENSG00000221978	CCNL2	0.4043	0.4362	0.1702	0.1702	0.0106	0	0.234	0	0.2872	0.266	0.1702	0.2553	0.0851	0.1809	2.5606	2	0.272	TRUE
SE	chr19:18853720:18853836:+@chr19:18854918:18854965:+@chr19:18856633:18856770:+	ENSG00000105662	CRTC1	0.7619	0.7619	0	0.381	0.0952	0.1429	0.2857	0.1905	0.1429	0.1905	0.0952	0.0476	0	0.0476	2.5643	2	1.526	TRUE
SE	chr7:131195587:131196192:-@chr7:131194995:131195090:-@chr7:131194124:131194344:-	ENSG00000128567	PODXL	0.1667	0.1667	0.1667	0.1667	0	0.1667	0.25	0.3333	0.4167	0.4167	0.3333	0.0833	0.25	0.1667	2.5665	2	1.715	TRUE
A5	chr16:27476157:27475641|27475716:-@chr16:27474862:27474913:-	ENSG00000077235	GTF3C1	0.36	0.22	0.22	0.2	0	0.2	0.1	0.3	0.3	0.14	0.22	0.14	0.08	0.16	2.57	2	0.152	TRUE
RI	chr1:155982356-155982186:-@chr1:155981678-155981601:-	ENSG00000163479	SSR2	0.3111	0.2778	0.4222	0	0.1222	0.1333	0.1444	0.2778	0.3556	0.1222	0.2556	0.0556	0.1222	0.3111	2.5721	2	1.146	TRUE
SE	chr10:72136208:72136352:-@chr10:72100309:72100458:-@chr10:72083619:72083786:-	ENSG00000172731	LRRC20	0.4783	0.4457	0.4348	0.2174	0	0.4022	0.3913	0.3587	0.5	0.4022	0.4239	0.3478	0.4239	0.4674	2.5738	2	1.349	TRUE
SE	chr3:97483595:97483821:+@chr3:97485476:97485534:+@chr3:97486925:97487074:+	ENSG00000113966	ARL6	0.5455	0.3636	0	0	0	0.0909	0.3636	0	0.4545	0.5455	0.2727	0.0909	0.3636	0.1818	2.5772	2	1.19	TRUE
RI	chr1:150266269-150266318:+@chr1:150266755-150266869:+	NA	NA	0.4286	0.3571	0.1429	0.0714	0	0.1429	0.2143	0.1429	0.2143	0.2857	0.2857	0.1429	0.1429	0.1429	2.5785	2	0.466	TRUE
A3	chr9:80863678:80863789:+@chr9:80866821|80866824:80866959:+	ENSG00000148019	CEP78	0.2941	0.2941	0.0588	0.2353	0.1765	0	0.2059	0.2353	0.4118	0.2353	0.2941	0.2059	0.1471	0.2941	2.5795	2	1.811	TRUE
SE	chr15:91452557:91452734:+@chr15:91453446:91453522:+@chr15:91453731:91453913:+	ENSG00000196547	MAN2A2	0.2472	0.2584	0.3146	0.2135	0.0337	0.191	0.2022	0.3258	0.2247	0.3708	0	0.1348	0.3146	0.3258	2.5827	2	1.739	TRUE
SE	chr1:3552508:3552594:-@chr1:3551724:3551858:-@chr1:3551561:3551638:-	ENSG00000116213	WRAP73	0.3146	0.236	0.3034	0	0.2697	0.0899	0.1461	0.3146	0.2584	0.2809	0.2584	0.1798	0.1573	0.2809	2.5904	2	1.467	TRUE
SE	chr1:110768597:110768800:+@chr1:110774843:110775219:+@chr1:110775533:110776674:+	ENSG00000116396	KCNC4	0.3523	0.2273	0.3182	0.2273	0.1023	0.1705	0.2955	0.3182	0.1477	0.3182	0.1932	0	0.2273	0.2045	2.5933	2	1.735	TRUE
A5	chr14:103589798:103589820|103590288:+@chr14:103592647:103593029:+	ENSG00000185215	TNFAIP2	0.1818	0.2727	0.1818	0.0909	0	0.0909	0	0.4545	0.2727	0.3636	0.2727	0.1818	0.1818	0.1818	2.5956	2	0.668	TRUE
A3	chr1:161147213:161147758:-@chr1:161146369|161146896:161146224:-	NA	NA	0.2353	0.3529	0.1176	0.1765	0.1176	0	0.1765	0.1765	0.2353	0.4118	0.2941	0.1765	0.1176	0.1765	2.5969	2	0.528	TRUE
SE	chr1:144615096:144615303:+@chr1:144617150:144617252:+@chr1:144618082:144618296:+	ENSG00000225241	NBPF8	0.1818	0.3333	0.2424	0.1818	0	0	0.0606	0.1818	0.3636	0.2424	0.3333	0.1818	0.1212	0.303	2.6016	2	0.537	TRUE
A3	chr19:3573690:3573798:+@chr19:3574339|3574368:3574584:+	ENSG00000064961	HMG20B	0.1233	0.274	0.1781	0.1507	0.0822	0	0.0137	0.3425	0.4521	0.3973	0.2877	0.3425	0.0274	0.1918	2.6115	2	1.094	TRUE
SE	chr21:34775202:34775922:+@chr21:34783142:34783198:+@chr21:34787195:34787327:+	ENSG00000159128	IFNGR2	0.8095	0.8571	0.4286	0.381	0.1905	0.5714	0.7143	0.4286	0.381	0.4048	0.4286	0.2381	0	0.1429	2.6118	2	1.536	TRUE
RI	chr3:52324976-52325127:+@chr3:52325761-52325938:+	ENSG00000168237	GLYCTK	0.1364	0.2386	0	0.3636	0.0568	0.1136	0.2955	0.2159	0.4091	0.4432	0.2614	0	0.0227	0.2614	2.6136	2	0.986	TRUE
SE	chr1:1328059:1328183:-@chr1:1326677:1326955:-@chr1:1326146:1326245:-	ENSG00000221978	CCNL2	0.266	0.3511	0.2766	0.117	0	0.0851	0.1702	0.1809	0.3298	0.1915	0.2021	0.0532	0.2128	0.2234	2.6159	2	0.448	TRUE
SE	chr15:37002057:37002162:+@chr15:37082409:37082559:+@chr15:37100525:37100690:+	ENSG00000186073	C15orf41	0	0.3333	0	0.3333	0	0	0.1667	0.3333	0.6667	0.3333	0.3333	0	0	0.3333	2.6166	2	0.532	TRUE
SE	chr12:48293620:48293741:-@chr12:48276477:48276557:-@chr12:48272751:48272898:-	ENSG00000111424	VDR	0.2892	0.3373	0.0602	0.0602	0.0843	0.0964	0.2289	0.2651	0.1807	0.2771	0.2169	0	0.0723	0.2771	2.6175	2	0.128	TRUE
SE	chr22:50897684:50897821:-@chr22:50895463:50895540:-@chr22:50894921:50895102:-	ENSG00000100241	SBF1	0.2647	0.2353	0.2059	0.0882	0.2059	0.2059	0.0588	0.4412	0.4412	0.2647	0.2353	0.0294	0	0.1765	2.6206	2	1.734	TRUE
RI	chr7:131194344-131194124:-@chr7:131193787-131193710:-	ENSG00000128567	PODXL	0.375	0.625	0.25	0.125	0.125	0	0.125	0.125	0.125	0.125	0.125	0.125	0.125	0.25	2.625	2	0.753	TRUE
RI	chr12:48179254-48179170:-@chr12:48178000-48177862:-	ENSG00000061273	HDAC7	0.5556	0.5556	0.6667	0.1111	0	0.4444	0.3333	0.5556	0.5556	0.6667	0.3333	0.6667	0.5556	0.3333	2.6277	2	1.665	TRUE
SE	chr5:176959444:176959642:-@chr5:176958954:176959132:-@chr5:176958283:176958522:-	ENSG00000146067	FAM193B	0.2059	0	0.2647	0.1765	0.0882	0.0882	0.1765	0.4118	0.3824	0.0294	0.3235	0.1471	0.0882	0.2353	2.6321	2	0.593	TRUE
SE	chr13:115047059:115047321:+@chr13:115047496:115047602:+@chr13:115048312:115048418:+	ENSG00000169062	UPF3A	0.2927	0.1951	0.3293	0.2561	0.1341	0.1463	0.122	0.3902	0.3293	0.2927	0	0.1585	0.1585	0.1098	2.6424	2	1.736	TRUE
RI	chr1:145457309-145457236:-@chr1:145457104-145456991:-	ENSG00000121851	POLR3GL	0.6923	0.3846	0	0.3846	0	0.0769	0	0.0769	0.4615	0.3077	0.3077	0.0769	0.0769	0	2.6424	2	1.008	TRUE
SE	chr8:144416910:144417050:-@chr8:144416278:144416455:-@chr8:144413394:144413509:-	ENSG00000184428	TOP1MT	1	0.6667	0.3333	0.3333	0.3333	0.3333	0.3333	0.3333	1	0.6667	0	0.6667	0.3333	0.3333	2.6499	2	0.392	TRUE
A3	chr3:39448204:39448255:+@chr3:39449094|39449112:39449277:+	ENSG00000168028	RPSA	0.1667	0.3333	0.3333	0.1667	0	0	0.3333	0.3333	0.1667	0.1667	0.1667	0.1667	0	0.1667	2.6499	2	0.123	TRUE
SE	chr5:59995873:59995993:-@chr5:59983552:59983665:-@chr5:59982789:59983054:-	ENSG00000035499	DEPDC1B	1	1	0.4	0.2	0	0.4	0.4	0.2	0.2	0.8	0.2	0.2	0.4	0.2	2.65	2	0.731	TRUE
A5	chr16:71842716:71842408|71842666:-@chr16:71823182:71823385:-	ENSG00000166747	AP1G1	0.2	0.4	0.4	0.2	0	0.2	0.2	0.2	0.4	0.2	0.4	0.2	0	0	2.65	2	1.309	TRUE
A3	chr15:45879417:45879723:+@chr15:45895298|45895302:45895385:+	ENSG00000104164	PLDN	0.2637	0.2308	0.1758	0.1209	0.0769	0.2857	0.2747	0.2857	0.2637	0.2198	0.2308	0.1154	0	0.2088	2.6719	2	0.98	TRUE
RI	chr19:9529975-9529727:-@chr19:9529571-9529438:-	ENSG00000174652	ZNF266	0.2651	0.0843	0.2892	0.1325	0.0482	0	0.1807	0.3133	0.3614	0.1446	0.2892	0.0843	0.2289	0.2892	2.6753	2	1.292	TRUE
SE	chr2:119981384:119981464:+@chr2:119988196:119988610:+@chr2:120003065:120003564:+	ENSG00000115107	STEAP3	0.2432	0.4324	0.2973	0.1622	0.1081	0.1081	0.0541	0.0811	0.2432	0.1892	0.2432	0.1351	0	0.1081	2.6771	2	0.246	TRUE
A3	chr1:78414840:78414985:-@chr1:78414459|78414599:78414090:-	ENSG00000162613	FUBP1	0.4286	0.2857	0	0.0714	0.0714	0.0714	0.1429	0.0714	0.4286	0.1429	0.1429	0.1429	0.0714	0.2857	2.6784	2	0.254	TRUE
A5	chr22:39137055:39136894|39137012:-@chr22:39136272:39136437:-	ENSG00000100242	SUN2	0.7857	0.7857	0.4286	0.3571	0	0.2857	0.1429	0.9286	0.4286	0.0714	0.4286	0.5	0.2143	0.3571	2.6785	2	1.723	TRUE
RI	chr19:18699805-18699887:+@chr19:18700289-18700493:+	ENSG00000006015	C19orf60	0.3797	0.2785	0.2405	0.1772	0.1013	0.1519	0.2532	0.2658	0.3418	0.0886	0	0.038	0.1266	0.1899	2.683	2	1.018	TRUE
SE	chr7:91509369:91509427:-@chr7:91506192:91506240:-@chr7:91502021:91504078:-	ENSG00000127989,ENSG00000242870	MTERF,CTB-104F4.2	0.8667	0.7333	0.3333	0.5333	0.3333	0.2667	0.8	0.5333	0.6667	0.7333	0.4	0.6667	0.0667	0	2.6833	2	0.501	TRUE
A3	chr3:48481506:48481529:-@chr3:48476420|48476546:48476227:-	ENSG00000164051	CCDC51	0.1791	0	0.2388	0.1791	0.0746	0.209	0.0149	0.3731	0.4776	0.3284	0.209	0.1343	0.1194	0.1343	2.6844	2	1.457	TRUE
A5	chr22:50660303:50658621|50658680:-@chr22:50658386:50658444:-	ENSG00000128159	TUBGCP6	0.5647	0.7765	0.3765	0.4824	0.2824	0	0.7176	0.6353	0.6118	0.6118	0.3647	0.4235	0.3882	0.6588	2.6912	2	0.827	TRUE
SE	chr1:1560175:1560281:+@chr1:1560345:1560565:+@chr1:1560666:1560808:+	ENSG00000197530	MIB2	0.1954	0.3333	0.2299	0.1839	0	0	0.2644	0.2414	0.1609	0.2874	0.1379	0.1034	0.2414	0.3103	2.6926	2	0.872	TRUE
A5	chr2:182779943:182781154|182781732:+@chr2:182783325:182783402:+	ENSG00000138434	SSFA2	0.3846	0.2308	0	0.0769	0.0769	0.0769	0.1538	0.2308	0.3077	0.2308	0.2308	0.1538	0.2308	0.3077	2.6961	2	1.604	TRUE
A5	chr11:67374429:67374547|67374967:+@chr11:67375871:67375949:+	ENSG00000167792	NDUFV1	0.2299	0.2874	0.2414	0.1839	0.1379	0.1264	0.1149	0.3448	0.2644	0.2644	0.2299	0.1149	0.1609	0	2.6993	2	1.12	TRUE
SE	chr15:40457254:40457397:+@chr15:40458560:40458683:+@chr15:40462263:40462322:+	ENSG00000156970	BUB1B	1	0	0.25	0	0	0.25	0.25	0.25	0.25	0.25	0.25	0.25	0	0.25	2.7	2	0.453	TRUE
SE	chr17:76210761:76210870:+@chr17:76218909:76219073:+@chr17:76219546:76221716:+	NA	NA	0.5	0.75	0.75	0.5	0.5	0	0	0.5	0.75	0.5	0.25	0.5	0.25	0.5	2.7	2	1.916	TRUE
A3	chr4:151246961:151247050:-@chr4:151242520|151242535:151242343:-	ENSG00000198589	LRBA	0.5	0.3056	0.2222	0.2222	0.1389	0.0278	0.4167	0.1389	0.3889	0.1944	0.2778	0	0.0278	0	2.7	2	1.979	TRUE
RI	chr5:179051670-179050637:-@chr5:179050165-179050038:-	ENSG00000169045	HNRNPH1	0.2353	0.2059	0.0882	0.2059	0	0	0.0294	0.3235	0.5	0.2059	0.2059	0.1176	0.0588	0.0882	2.7148	2	0.161	TRUE
SE	chr5:43479992:43480089:-@chr5:43476216:43476360:-@chr5:43453760:43454145:-	ENSG00000151881	C5orf28	0.5417	0.4583	0.4167	0.1667	0	0.0417	0.2917	0	0.0833	0.0833	0.125	0	0.1667	0.2917	2.7334	2	1.569	TRUE
SE	chr12:10762430:10762540:-@chr12:10761697:10761982:-@chr12:10760453:10760535:-	ENSG00000111196	MAGOHB	0.6429	0.1429	0.2857	0.2143	0.0714	0	0.1429	0.0714	0.3571	0	0.0714	0.1429	0	0.1429	2.7356	2	0.274	TRUE
SE	chr17:73264164:73264273:-@chr17:73263827:73263982:-@chr17:73263619:73263711:-	ENSG00000125457	MIF4GD	0.129	0.2796	0.2473	0	0.086	0.0323	0.2043	0.3011	0.3871	0.3011	0.1183	0.0753	0.1505	0.172	2.7391	2	0.892	TRUE
RI	chr5:135382024-135382245:+@chr5:135382540-135382704:+	ENSG00000120708	TGFBI	0.2941	0.6275	0.3137	0.2353	0	0	0.1373	0.1373	0.1569	0.0588	0.098	0.1373	0.1373	0.1176	2.7441	2	1.28	TRUE
SE	chr2:153476023:153476232:+@chr2:153479051:153479071:+@chr2:153481952:153482076:+	ENSG00000157827	FMNL2	0.75	0.5	0	0.25	0	0	0	0.25	0	0.25	0	0.25	0	0.25	2.75	2	0.613	TRUE
SE	chr22:24204291:24204389:+@chr22:24209922:24210086:+@chr22:24210668:24210828:+	ENSG00000133460	SLC2A11	0.8	0.4	0	0.2	0	0.2	0.2	0.2	0	0.2	0.2	0	0.2	0.4	2.75	2	1.907	TRUE
SE	chr8:124449450:124449574:+@chr8:124450374:124450478:+@chr8:124453546:124454260:+	ENSG00000156795	WDYHV1	0.6	0.6	0	0.2	0.2	0	0	0.2	0	0.4	0.2	0.2	0	0	2.75	2	1.084	TRUE
SE	chr14:105920530:105920647:+@chr14:105920965:105921038:+@chr14:105924607:105924709:+	ENSG00000182979	MTA1	1	0.5	0.5	0	0	0	0.5	0.5	0.5	0.5	0.5	0.5	0.5	0.5	2.75	2	0.438	TRUE
A5	chr5:179051585:179051098|179051318:-@chr5:179050038:179050165:-	ENSG00000169045	HNRNPH1	0.3	0.7	0.5	0.3	0	0.3	0.3	0.6	0.9	0.9	0.5	0.5	0.5	0.4	2.75	2	1.074	TRUE
SE	chr15:23027801:23027922:-@chr15:23026022:23026119:-@chr15:23021198:23021429:-	ENSG00000140157	NIPA2	0	0.375	0.5	0.5	0.375	0.125	0.125	0.25	0.25	0.375	0.5	0.25	0	0.25	1.63425	3	0	TRUE
RI	chr22:22317265-22317119:-@chr22:22316974-22316801:-	ENSG00000100038	TOP3B	0.4375	0.0625	0.375	0.6875	0.1875	0.125	0.3125	0.1875	0.375	0.5	0.5625	0.3125	0	0.3125	1.73325	3	0.014	TRUE
A3	chr22:38071613:38071718:+@chr22:38072863|38072993:38073072:+	NA	NA	0.25	0.25	0.5	0.75	0.25	0.25	0	0.25	0.25	0.25	0.25	0.25	0	0.25	1.75925	3	0.014	TRUE
A5	chr7:8099726:8099739|8099878:+@chr7:8110551:8110761:+	ENSG00000106415	GLCCI1	0.0563	0.169	0.4366	0.4507	0.1972	0.0986	0.1408	0	0.2676	0.1408	0.3521	0.2254	0.0845	0.3239	1.82915	3	0.009	TRUE
RI	chr14:23944380-23944517:+@chr14:23945238-23945361:+	ENSG00000129460	NGDN	0.0377	0.3019	0.3774	0.6981	0.1887	0	0.1698	0.2642	0.1509	0.5094	0.2642	0.2453	0.1509	0.0189	1.88285	3	0.205	TRUE
SE	chr14:95606996:95607096:-@chr14:95600698:95600840:-@chr14:95599652:95599840:-	ENSG00000100697	DICER1	0.4138	0.0345	0.3793	0.6897	0.3448	0.2759	0.069	0	0.3103	0.3448	0.6552	0.2069	0.1034	0.2069	1.89065	3	0.151	TRUE
RI	chr19:49993489-49993554:+@chr19:49993732-49993833:+	ENSG00000142541	RPL13A	0	0.5	0.25	0.75	0.25	0.25	0.25	0.25	0.25	0.5	0.5	0.25	0.25	0.25	1.90925	3	0.162	TRUE
A3	chr11:720062:720223:+@chr11:720549|720597:720746:+	ENSG00000177106	EPS8L2	0.1333	0.3333	0.2667	0.6667	0.2	0.0667	0.2	0.2	0.3333	0	0.5333	0.2667	0.0667	0.2	1.95065	3	0.413	TRUE
SE	chr2:86074984:86075327:-@chr2:86074505:86074685:-@chr2:86073500:86073686:-	ENSG00000115525	ST3GAL5	0.1	0.2	0.3	0.5	0.1	0.3	0	0.1	0.3	0.6	0.8	0.5	0.5	0.3	1.95075	3	0.206	TRUE
A3	chr4:89688704:89688746:-@chr4:89680052|89680315:89679905:-	ENSG00000138640	FAM13A	0	0.2	0.4	0.8	0.2	0.4	0.2	0	0.4	0.2	0.4	0.2	0	0.2	1.97075	3	0.134	TRUE
A3	chr17:5326089:5326149:+@chr17:5329291|5331391:5331531:+	ENSG00000129197	RPAIN	0.4125	0.3125	0.7125	0.575	0.1375	0.35	0	0.2625	0.2875	0.45	0.5	0.15	0.2375	0.25	1.98325	3	0.183	TRUE
SE	chrX:19947903:19948058:-@chrX:19936190:19936217:-@chrX:19930980:19935452:-	ENSG00000173681	CXorf23	0.1538	0.2308	0	0.5385	0.0769	0.3846	0.2308	0.0769	0.2308	0.6154	0.6154	0.2308	0.0769	0.3077	1.98915	3	0.757	TRUE
RI	chr16:1822647-1822605:-@chr16:1822535-1821891:-	ENSG00000074071	MRPS34	0	0.2727	0.2727	0.4545	0.2727	0.1818	0.0909	0.1818	0.1818	0.3636	0.4545	0.2727	0.1818	0.3636	2.00015	3	0.064	TRUE
A3	chr2:130914824:130914969:-@chr2:130914199|130914386:130914158:-	ENSG00000136699	SMPD4	0.1842	0.1316	0.3684	0.8947	0.1579	0.0263	0	0.1579	0.0263	0.5263	0.0263	0.0789	0.0263	0.1579	2.00405	3	0.1	TRUE
SE	chr19:32851410:32851524:+@chr19:32871515:32871526:+@chr19:32873373:32873507:+	ENSG00000168813	ZNF507	0.2	0.2	0.2	0.8	0.2	0.2	0.4	0.2	0.2	0.4	0.4	0.4	0	0.2	2.00925	3	0.33	TRUE
SE	chr7:6641732:6641771:+@chr7:6647168:6647228:+@chr7:6647591:6648355:+	ENSG00000146576	C7orf26	0	0.0769	0.5385	0.0769	0.0769	0	0.3077	0.0769	0.2308	0.6154	0.4231	0.2308	0	0.1538	2.01695	3	0.226	TRUE
SE	chr22:41265003:41265119:+@chr22:41266052:41266143:+@chr22:41277774:41278181:+	ENSG00000196236	XPNPEP3	0.0606	0.0303	0.3333	0.8182	0.1818	0.0909	0.2727	0.0606	0.0909	0.303	0.2727	0.1515	0	0.1212	2.02815	3	0.162	TRUE
SE	chr15:100106133:100106309:+@chr15:100161096:100161285:+@chr15:100173183:100173378:+	ENSG00000068305	MEF2A	0.375	0.375	0.5625	0.5625	0.125	0.3125	0	0.25	0.1875	0.75	0.5	0.25	0.375	0.25	2.02925	3	0.204	TRUE
SE	chr2:183600976:183601113:+@chr2:183604272:183604436:+@chr2:183605026:183605115:+	ENSG00000077232	DNAJC10	0.25	0.75	0.25	0.75	0.25	0.25	0	0.25	0.25	0.5	0.75	0.5	0	0.25	2.02925	3	0.415	TRUE
A3	chr9:91063856:91063904:+@chr9:91077407|91077411:91077664:+	ENSG00000106723	SPIN1	0	0	0.52	0.52	0.44	0.32	0.16	0.28	0.4	0.56	0.44	0.44	0.08	0.28	2.03075	3	0.016	TRUE
RI	chr3:50386441-50386305:-@chr3:50386213-50386116:-	ENSG00000114388	NPRL2	0.3077	0.3077	0.3846	0.8462	0.0769	0.2308	0	0.3077	0.3846	0.5385	0.6154	0.3846	0.3846	0.3846	2.03385	3	0.044	TRUE
RI	chr11:63713312-63713407:+@chr11:63714423-63714475:+	ENSG00000110583	NAA40	0.1053	0.1842	0.1579	0.7895	0.1974	0.1053	0	0.4342	0.3026	0.2105	0.3289	0.1711	0.2105	0.3026	2.03495	3	0.598	TRUE
RI	chr8:145651591-145651409:-@chr8:145651155-145651066:-	ENSG00000160948	VPS28	0.1731	0.1923	0.6154	0.4615	0.4038	0.1731	0	0.1154	0.5577	0.5192	0.2692	0.1923	0.2115	0.1538	2.05545	3	0.722	TRUE
A5	chr17:7851805:7851937|7852003:+@chr17:7852403:7852475:+	ENSG00000170037	CNTROB	0	0.2469	0.2963	0.8765	0.1111	0.1605	0.1235	0.2099	0.0988	0.1852	0.321	0.2716	0.2222	0.2099	2.05805	3	0.326	TRUE
SE	chr3:179322575:179322727:+@chr3:179332740:179332847:+@chr3:179333771:179333837:+	ENSG00000136521	NDUFB5	0.2125	0.1625	0.5125	0.5625	0.2	0.375	0.3625	0	0.55	0.5	0.6	0.4125	0.1	0.2125	2.05825	3	0.123	TRUE
SE	chr17:5326089:5326149:+@chr17:5329291:5329402:+@chr17:5331391:5331531:+	ENSG00000129197	RPAIN	0.4691	0.5062	0.6296	0.679	0.2963	0.3457	0	0.2346	0.4198	0.5062	0.5309	0.2222	0.1975	0.2963	2.06755	3	0.011	TRUE
SE	chr12:7175760:7175834:+@chr12:7175923:7176137:+@chr12:7177159:7178335:+	ENSG00000182326	C1S	0	0	0	0.5	0.25	0.25	0.25	0.25	0.25	0.5	0.5	0.25	0	0.25	2.07925	3	0.173	TRUE
SE	chr12:49717387:49717535:+@chr12:49719284:49719441:+@chr12:49719530:49719667:+	ENSG00000135451	TROAP	0.1591	0.5227	0.75	0.7273	0.5568	0.3636	0	0.0795	0.3977	0.6136	0.7386	0.1818	0.2955	0.0455	2.08985	3	0.141	TRUE
RI	chr1:154247630-154247736:+@chr1:154247869-154247959:+	ENSG00000143575	HAX1	0.1429	0.4286	0.1429	0.4286	0.2857	0.1429	0	0.1429	0.2857	0.5714	0.4286	0.2857	0.1429	0.4286	2.09935	3	0.311	TRUE
SE	chr1:29557243:29557454:-@chr1:29547350:29547433:-@chr1:29543100:29543197:-	NA	NA	0.1579	0	0.7895	0.4211	0.3158	0.1053	0.1053	0.0526	0.1053	0.1579	0.4737	0.2105	0.0526	0.2105	2.10405	3	0.808	TRUE
SE	chr2:37423635:37423663:+@chr2:37425637:37425815:+@chr2:37426847:37426962:+	ENSG00000218739	AC007390.5	0.0625	0.25	0.1875	0.6875	0.1875	0.3125	0	0.125	0.1875	0.375	0.3125	0.1875	0.25	0.125	2.10425	3	0.675	TRUE
SE	chr14:23521682:23521818:-@chr14:23521179:23521292:-@chr14:23519031:23519152:-	ENSG00000139880	CDH24	0.25	0.125	0	0.4583	0.125	0.0417	0.125	0.2083	0.375	0.5833	0.75	0.0833	0.2083	0.4583	2.10905	3	0.9	TRUE
SE	chr3:39424815:39425284:+@chr3:39430853:39430880:+@chr3:39430986:39431107:+	NA	NA	0	0.4	0.6	0.8	0.6	0	0.4	0.4	0.2	0.6	0.6	0	0.2	0.2	2.10925	3	0.159	TRUE
RI	chr17:36365176-36365055:-@chr17:36361804-36361697:-	ENSG00000174093	RP11-1407O15.2	0.0625	0.0625	0.3125	0.5	0	0.1562	0.2188	0.2812	0.3125	0.5938	0.125	0.1562	0.1562	0.25	2.11815	3	0.954	TRUE
A5	chr15:67547074:67546752|67546897:-@chr15:67528968:67529158:-	ENSG00000103591	AAGAB	0.0714	0.1429	0.2857	0.3571	0.1429	0.1429	0	0.1429	0.2143	0.4286	0.1429	0.1429	0.0714	0.0714	2.12335	3	0.018	TRUE
SE	chr16:30389633:30389731:+@chr16:30407101:30407194:+@chr16:30408651:30411429:+	NA	NA	0.1429	0.2527	0.1868	0.3846	0.2308	0.0769	0	0.0879	0.2967	0.4176	0.3736	0.2088	0.2857	0.2198	2.12355	3	0.138	TRUE
RI	chr10:75553905-75554088:+@chr10:75554299-75554397:+	ENSG00000214655	KIAA0913	0.125	0.125	0.25	0.625	0.625	0.125	0	0.125	0.375	0.625	0.375	0.125	0.25	0.125	2.12575	3	1.457	TRUE
SE	chr15:82769535:82769723:-@chr15:82769402:82769439:-@chr15:82769174:82769264:-	ENSG00000255769	RP11-152F13.3	0	0.3269	0.6731	0.2308	0.3846	0.0385	0.3077	0.1154	0.2692	0.5	0.5769	0.5	0.2115	0.2692	2.13145	3	0.514	TRUE
A5	chr7:2405952:2406083|2406226:+@chr7:2406634:2406680:+	ENSG00000106263	EIF3B	0.1333	0.4	0.4333	0.7333	0.2167	0.2833	0.0833	0.1333	0.3333	0.4	0	0.3	0.0833	0.0667	2.13735	3	0.677	TRUE
A5	chr7:74306687:74306392|74306509:-@chr7:74304433:74304518:-	ENSG00000160828	AC004166.7	0.4	0.08	0.68	0.64	0.04	0	0.12	0.36	0.24	0.4	0.4	0.24	0.16	0.52	2.14925	3	0.636	TRUE
A3	chr5:154320777:154320825:+@chr5:154330363|154330381:154330498:+	ENSG00000082515	MRPL22	0.2	0.4	0	0.8	0.2	0.2	0.2	0.4	0.4	0.6	0.6	0.4	0.2	0.2	2.15075	3	0.661	TRUE
SE	chr4:103749101:103749307:-@chr4:103748749:103748898:-@chr4:103747642:103748001:-	ENSG00000109332	UBE2D3	0.0625	0.0625	0.4375	0.8125	0.1875	0.1875	0.25	0.25	0.1875	0	0.5	0.1875	0.375	0.375	2.15425	3	0.891	TRUE
SE	chr14:104195428:104195519:+@chr14:104196130:104196183:+@chr14:104198957:104199099:+	ENSG00000100711	ZFYVE21	0	0.125	0.3125	0.5625	0.0625	0.125	0.125	0.4375	0.375	0.5625	0.375	0.3125	0.3125	0.0625	2.15575	3	0.455	TRUE
SE	chr5:54830400:54830873:-@chr5:54786788:54786942:-@chr5:54771127:54771278:-	ENSG00000067113	PPAP2A	0.125	0.375	0.5	0.875	0.75	0	0.125	0.25	0.25	0.5	0.5	0.25	0.375	0.375	2.15925	3	0.183	TRUE
A3	chr16:89619387:89619543:+@chr16:89620147|89620202:89620368:+	ENSG00000197912	SPG7	0.25	0.25	0.25	0.75	0.375	0.375	0.25	0.25	0.25	0.5	0.25	0.25	0	0.25	2.15925	3	0.776	TRUE
RI	chr17:7531120-7530871:-@chr17:7530732-7530681:-	ENSG00000141504	SAT2	0	0.2308	0.2308	0.3077	0.1538	0.2308	0.0769	0.2308	0.3846	0.6154	0.2308	0.2308	0.2308	0.1538	2.17235	3	1.066	TRUE
A5	chr2:148778319:148778177|148778202:-@chr2:148733471:148733544:-	ENSG00000115947	ORC4	0	0.0625	0.3333	0.625	0.375	0.1875	0.0208	0.2083	0.1875	0.7292	0.3333	0.5208	0.1458	0.4792	2.17265	3	0.881	TRUE
SE	chr6:128841404:128841870:-@chr6:128730439:128730477:-@chr6:128718711:128718833:-	ENSG00000152894	PTPRK	0	0.4286	0.5714	0.1429	0.5714	0.1429	0.1429	0.1429	0.2857	0.7143	0.5714	0.4286	0	0.1429	2.17365	3	0.772	TRUE
A3	chr7:140051862:140051946:-@chr7:140051251|140051769:140051073:-	ENSG00000157800	SLC37A3	0.5556	0.3333	0.5556	0.4444	0.1111	0.1111	0	0.2222	0.4444	0.5556	0.7778	0.2222	0.5556	0.3333	2.17515	3	0.16	TRUE
A5	chr7:99711392:99710972|99711239:-@chr7:99710421:99710540:-	ENSG00000106290	TAF6	0.1667	0.1667	0.2667	0.5667	0.1	0.1333	0.1333	0.1667	0.4667	0.2	0.4333	0	0.1333	0.2333	2.17745	3	1.184	TRUE
RI	chr2:85828605-85828558:-@chr2:85828230-85828144:-	ENSG00000168890	TMEM150A	0.1148	0.0492	0.0656	0.6066	0.1803	0.0984	0	0.7049	0.1639	0.8033	0.5738	0.3197	0.0656	0.3607	2.18105	3	1.261	TRUE
SE	chr8:11725510:11725646:-@chr8:11721885:11721972:-@chr8:11710838:11710988:-	ENSG00000164733	CTSB	0	0.1667	0.5	0.1667	0.1667	0.1667	0.1667	0	0.1667	0.3333	0.3333	0.1667	0	0.1667	2.18925	3	0.062	TRUE
RI	chr17:7851805-7851937:+@chr17:7852403-7852455:+	ENSG00000170037	CNTROB	0.04	0.32	0.32	0.8	0	0.04	0.12	0.12	0.2	0.08	0.4	0.34	0.28	0.16	2.18925	3	0.85	TRUE
SE	chr20:35089842:35089913:+@chr20:35093668:35093770:+@chr20:35125108:35125469:+	ENSG00000080845	DLGAP4	0.2857	0.1429	0.7143	0.2857	0.2857	0	0	0.1429	0.2857	0.5714	0.1429	0.5714	0	0.2857	2.19345	3	1.08	TRUE
RI	chr17:18002331-18002407:+@chr17:18002947-18003749:+	ENSG00000108591	DRG2	0.2692	0.3333	0.3846	0.4615	0.2051	0.0897	0.0641	0	0.2821	0.3333	0.359	0.3205	0.2564	0.1795	2.19385	3	0.182	TRUE
SE	chr22:41253085:41253249:+@chr22:41256682:41256797:+@chr22:41257622:41258785:+	ENSG00000196236	XPNPEP3	0.0556	0.2333	0.2333	0.3333	0.2444	0.1444	0	0.1667	0.1667	0.5556	0.0778	0.2	0.1667	0.3444	2.19805	3	0.712	TRUE
RI	chr3:180680671-180680728:+@chr3:180680816-180680878:+	ENSG00000114416	FXR1	0.039	0.0519	0.4675	0.3377	0.039	0	0.2727	0.2468	0.2468	0.3896	0.4675	0.3377	0.2078	0.1169	2.19835	3	0.334	TRUE
RI	chr14:23397824-23397706:-@chr14:23397450-23397335:-	ENSG00000100462	PRMT5	0.3286	0.4	0.1857	0.5571	0.2143	0.1857	0	0.0143	0.3429	0.4857	0.6429	0.2143	0.2	0.0429	2.19935	3	0.887	TRUE
A3	chr10:123733905:123734322:-@chr10:123733596|123733615:123733519:-	ENSG00000107672	NSMCE4A	0.3793	0.0345	0.1034	0.8276	0.3448	0.1034	0.3448	0	0.3103	0.8276	0.4828	0.2069	0.0345	0.2759	2.20235	3	0.646	TRUE
SE	chr13:99519679:99519790:-@chr13:99519318:99519359:-@chr13:99515624:99515802:-	ENSG00000088387	DOCK9	0.1667	0.3333	0	0.5	0.1667	0.1667	0.1667	0	0.3333	0.6667	0.5	0.25	0	0.5	2.20745	3	0.804	TRUE
A3	chr3:160099291:160099506:-@chr3:160095328|160095353:160095218:-	ENSG00000068885,ENSG00000248710	IFT80,RP11-432B6.3	0.2	0.2	0.4	0	0.1	0	0	0.1	0.1	0.3	0.8	0.2	0.1	0.3	2.20925	3	0.572	TRUE
SE	chr9:115336337:115337531:+@chr9:115380151:115380234:+@chr9:115407930:115408102:+	ENSG00000165185	KIAA1958	0.093	0.2326	0.4884	0.2326	0.0698	0.186	0	0.093	0.0233	0.6744	0.2791	0.1977	0.1163	0.4419	2.20955	3	1.297	TRUE
SE	chr9:42018928:42019584:-@chr9:42008851:42008881:-@chr9:41963839:41963942:-	NA	NA	0	0.1333	0.2667	0.2667	0.1333	0.0667	0.2	0	0.4	0.6	0.2667	0.2	0	0.4	2.21735	3	0.562	TRUE
SE	chr21:40719305:40719409:-@chr21:40717756:40719218:-@chr21:40717072:40717200:-	ENSG00000205581	HMGN1	0.1429	0.3214	0.1786	0.6429	0.1429	0.0714	0.0714	0.1429	0.25	0.1429	0.1786	0.1071	0	0.25	2.21765	3	0.986	TRUE
A5	chr20:39897723:39897619|39897630:-@chr20:39830697:39833706:-	ENSG00000174306	ZHX3	0	0.3673	0.1837	0.6327	0.1633	0.0408	0.2245	0.102	0.3061	0.4694	0.4898	0.0408	0.2857	0.4286	2.22045	3	0.903	TRUE
A5	chr4:1944066:1944159|1944292:+@chr4:1952799:1952930:+	ENSG00000109685	WHSC1	0.0667	0.2	0.4933	0.36	0.2267	0.0933	0.3067	0	0.36	0.4	0.5867	0.5733	0.12	0.5333	2.22415	3	0.632	TRUE
SE	chr2:30369750:30369928:+@chr2:30371111:30371407:+@chr2:30379494:30379658:+	NA	NA	0.3824	0.3529	0.6471	0.5294	0.2059	0	0.2059	0	0.3235	0.2941	0.2941	0.2941	0.0882	0.1765	2.23665	3	0.901	TRUE
SE	chr22:24384120:24384284:-@chr22:24379361:24379511:-@chr22:24376139:24376617:-	ENSG00000184674	GSTT1	0.0385	0.2885	0.2885	0.1731	0.2692	0.2885	0	0.1154	0.1154	0.4231	0.4231	0.3077	0.0385	0.2692	2.23675	3	0.322	TRUE
RI	chr2:220416520-220416251:-@chr2:220415564-220415451:-	ENSG00000124006	OBSL1	0	0.1538	0.3846	0.2308	0.2308	0.0769	0.6923	0.3077	0.3846	0.4615	0.9231	0.2308	0.0769	0.2308	2.23695	3	0.887	TRUE
RI	chr3:52437314-52437154:-@chr3:52436956-52436795:-	ENSG00000163930	BAP1	0	0.1613	0.3871	0.7742	0.1935	0.2903	0.1613	0.3548	0.4194	0.2903	0.2581	0.6129	0.0968	0.1935	2.23785	3	1.783	TRUE
SE	chr19:1848201:1848452:-@chr19:1830705:1830865:-@chr19:1826877:1828630:-	ENSG00000079313	REXO1	0.2222	0.2222	0.3333	0.4444	0.5556	0.1111	0	0.4444	0.2222	0.3333	0.6667	0.2222	0.2222	0.2222	2.24265	3	1.29	TRUE
SE	chr2:227702789:227702870:+@chr2:227704125:227704343:+@chr2:227729320:227729842:+	ENSG00000144468	RHBDD1	0.1687	0.0241	0.5301	0.3614	0.2048	0.1446	0.253	0.3012	0.2771	0.3855	0.3253	0	0.1325	0.3133	2.24385	3	0.551	TRUE
SE	chr16:16416163:16416294:+@chr16:16416385:16416408:+@chr16:16416485:16416660:+	ENSG00000244257,ENSG00000183889	PKD1P1,AC138969.4	0	0.1667	0.1667	0.8333	0	0	0	0.1667	0.5	0.3333	0.1667	0.1667	0.1667	0.3333	2.24405	3	0.783	TRUE
SE	chr12:109898441:109898610:-@chr12:109895797:109895989:-@chr12:109895435:109895487:-	ENSG00000110906	KCTD10	0	0.15	0.35	0.3375	0.325	0.025	0.025	0.1	0.1	0.725	0.025	0.225	0.075	0.15	2.24675	3	0.558	TRUE
SE	chr10:124186458:124186547:+@chr10:124187792:124187832:+@chr10:124189140:124191871:+	NA	NA	0.1429	0.2857	0	0.8095	0.1905	0.0952	0	0	0.381	0.0952	0.4762	0.381	0.1429	0.1905	2.24715	3	0.895	TRUE
SE	chr7:74313768:74313951:+@chr7:74317004:74317092:+@chr7:74321683:74322330:+	ENSG00000123965	PMS2P5	0.2338	0.2338	0.3506	0.3636	0	0.1169	0.1039	0.2208	0.026	0.6623	0.2857	0.2727	0.1429	0.1429	2.24755	3	1.434	TRUE
SE	chr12:6765893:6765964:-@chr12:6764804:6765079:-@chr12:6762396:6762562:-	ENSG00000111653	ING4	0.3636	0.3636	0.5455	0.9091	0.1818	0.2727	0.2273	0.1818	0.3636	0.1818	0.3636	0.1818	0	0.0909	2.25065	3	0.916	TRUE
A5	chr15:41576188:41576308|41576486:+@chr15:41577423:41577561:+	ENSG00000247556	OIP5-AS1	0	0	0.5	0.5	0.25	0.25	0.25	0	0.5	0.75	0.25	0.25	0.25	0.25	2.25075	3	1.173	TRUE
A3	chr22:30722662:30722955:-@chr22:30700619|30700640:30700520:-	ENSG00000099992	TBC1D10A	0.1	0.2	0.6	0.7	0.2	0	0.5	0.2	0.4	0.2	0.6	0.5	0.4	0.4	2.25075	3	0.512	TRUE
SE	chr4:30921775:30921991:+@chr4:30951742:30951837:+@chr4:31144095:31148423:+	NA	NA	0.1818	0	0.5152	0.697	0.2424	0.2727	0.0606	0.3939	0.5758	0.3636	0.4242	0.2727	0.2727	0.0909	2.25245	3	1.125	TRUE
RI	chr11:93464382-93464316:-@chr11:93463878-93463843:-	ENSG00000166012	TAF1D	0	0.1875	0.3594	0.3437	0.1719	0.1719	0.25	0.25	0.1562	0.1875	0.4219	0.2344	0.2031	0.2969	2.25365	3	0.361	TRUE
RI	chr9:140348272-140348183:-@chr9:140347632-140347188:-	ENSG00000165802	NELF	0	0.3333	0.4167	0.4167	0.0833	0.1667	0.0833	0.0833	0.1667	0.5833	0.4167	0.5	0.4167	0.1667	2.25585	3	0.768	TRUE
SE	chr1:32263808:32263924:-@chr1:32262191:32262316:-@chr1:32259725:32259836:-	ENSG00000134668	SPOCD1	0.1831	0.2394	0.4085	0.0563	0.0423	0.0845	0	0.1268	0.2676	0.2113	0.5634	0.2676	0.2394	0.1972	2.26085	3	1.372	TRUE
SE	chr3:119217368:119217774:+@chr3:119222379:119222467:+@chr3:119222801:119222868:+	NA	NA	0.2727	0.2727	0.5455	0.5455	0.3636	0.1818	0.3636	0.0909	0.4545	0.5909	0.7273	0.8182	0	0.3636	2.26135	3	0.19	TRUE
A3	chr9:140622801:140622981:+@chr9:140637823|140637844:140637980:+	ENSG00000181090	EHMT1	0	0.0364	0.2727	0.3636	0.1636	0.1818	0.1273	0.1455	0.2727	0.2182	0.2364	0.2545	0.1455	0.1455	2.26375	3	0.121	TRUE
SE	chr13:41797392:41797490:-@chr13:41794673:41794779:-@chr13:41790516:41791364:-	NA	NA	0.1111	0.1111	0.3333	0.5	0.0556	0.1111	0.1944	0.2778	0.1667	0.7222	0.1111	0.4444	0	0.3333	2.26575	3	1.843	TRUE
A5	chr17:77077980:77078145|77078959:+@chr17:77079102:77079205:+	ENSG00000167280	ENGASE	0.1739	0.2609	0.3478	0.4783	0.3478	0.0435	0	0.1739	0.6522	0.5217	0.3478	0.3478	0.2174	0.2174	2.26815	3	1.102	TRUE
SE	chr15:67008759:67008836:+@chr15:67009347:67009478:+@chr15:67073335:67074337:+	ENSG00000137834	SMAD6	0.2	0.2	0.4	0	0.4	0	0	0.2	0.2	0.8	0.6	0.2	0	0.4	2.26925	3	0.984	TRUE
A3	chr2:86400773:86400884:-@chr2:86398435|86398459:86398331:-	ENSG00000132305	IMMT	0.4	0.4	0.6	0.5	0	0.3	0.1	0.3	0.1	0.3	0.7	0.4	0.1	0.2	2.26925	3	0.938	TRUE
RI	chr22:50720171-50719995:-@chr22:50719928-50719789:-	ENSG00000196576	PLXNB2	0	0.3636	0.3636	0.4545	0.0909	0.2727	0.0909	0.0909	0	0.3636	0.5455	0.1818	0.2727	0.2727	2.27105	3	0.607	TRUE
A3	chr1:145811896:145812002:-@chr1:145811443|145811463:145811342:-	ENSG00000117262	GPR89A	0.3462	0.4231	0.5	0.4615	0.2692	0.1154	0	0.0769	0.5769	0.8077	0.3846	0.2692	0.1538	0.3077	2.27695	3	0.677	TRUE
RI	chr1:155187840-155187755:-@chr1:155187164-155187031:-	ENSG00000160766	GBAP1	0.25	0.05	0.45	0.25	0.1	0.05	0.15	0.35	0.3	0.35	0.65	0.45	0.05	0	2.28075	3	1.319	TRUE
A3	chr8:22034046:22034163:+@chr8:22034437|22034474:22034652:+	ENSG00000168487	BMP1	0.2222	0.0556	0.2222	0.0556	0.2222	0.1111	0	0.3333	0.3333	0.4444	0.5	0.2222	0.1111	0.2778	2.28175	3	0.97	TRUE
A3	chr11:57505080:57505140:+@chr11:57505308|57505385:57505498:+	ENSG00000213593,ENSG00000254462	TMX2,TMX2-CTNND1	0	0.2727	0.4091	0.2727	0.1364	0.0455	0	0.1818	0.3182	0.4545	0.4545	0.5455	0.1818	0.5455	2.28355	3	0.862	TRUE
SE	chr2:27805893:27806009:+@chr2:27806293:27806583:+@chr2:27820934:27821121:+	NA	NA	0.0377	0.3585	0.2264	0.6604	0.2453	0.0755	0.0943	0	0.2642	0.1887	0.1698	0.2453	0	0.0755	2.28385	3	1.115	TRUE
SE	chr19:14606849:14606944:-@chr19:14602468:14602558:-@chr19:14591405:14591590:-	ENSG00000123159	GIPC1	0.1111	0.4444	0.3333	0.5556	0.2222	0	0.3333	0.3333	0.3333	0.5556	0.4444	0.1111	0.2222	0.3333	2.28385	3	0.538	TRUE
A5	chr3:58291972:58292144|58292378:+@chr3:58296234:58296318:+	NA	NA	0.1842	0.1842	0.1842	0.7105	0	0.1316	0.0263	0.1842	0.3158	0.1316	0.1579	0.1579	0.0789	0.1316	2.28965	3	1.567	TRUE
RI	chr8:134488843-134488521:-@chr8:134488317-134487962:-	ENSG00000008513	ST3GAL1	0.05	0.1	0.35	0.35	0.3	0.3	0	0.1	0.4	0.5	0.6	0.05	0.3	0.5	2.29075	3	0.852	TRUE
A3	chr1:161146224:161146369:-@chr1:161145864|161145885:161145598:-	ENSG00000158850	B4GALT3	0.0377	0.1509	0.2075	0.3019	0.1698	0.1509	0	0.0943	0.2642	0.1887	0.2075	0.1887	0.1321	0.1887	2.29235	3	0.008	TRUE
SE	chr17:73487772:73487981:+@chr17:73488320:73488418:+@chr17:73488555:73488870:+	ENSG00000177728	KIAA0195	0.1111	0.2222	0.3333	0.3333	0.2222	0	0.1111	0.3333	0.3333	0.3333	0.8889	0.6667	0	0.3333	2.29295	3	1.026	TRUE
A5	chr7:142982040:142982067|142982538:+@chr7:142983034:142983295:+	ENSG00000178826	TMEM139	0.1084	0.2892	0.241	0.3494	0	0.0602	0.1687	0.0964	0.3012	0.4217	0.6145	0.3253	0.3494	0.0964	2.29335	3	1.448	TRUE
A3	chr6:80714322:80714430:+@chr6:80715547|80715559:80715699:+	ENSG00000112742	TTK	0.0625	0.25	0.625	0.4375	0.25	0.5	0	0.375	0.125	0.5	0.4375	0.4375	0.25	0.125	2.29425	3	0.813	TRUE
SE	chr3:49524687:49524848:+@chr3:49526059:49526178:+@chr3:49547852:49548252:+	ENSG00000173402	DAG1	0.2778	0.1944	0.25	0.8333	0.1389	0.1111	0.0556	0.0833	0.0556	0.3056	0.0556	0.2778	0	0.0556	2.29465	3	1.312	TRUE
RI	chr17:7531123-7530888:-@chr17:7530732-7530681:-	ENSG00000141504	SAT2	0.0286	0.0286	0.2	0	0.2	0.1429	0.0571	0.0857	0.1714	0.6286	0.2857	0.2571	0.1429	0.1429	2.29495	3	0.892	TRUE
SE	chr11:2421718:2422028:+@chr11:2423069:2423377:+@chr11:2423524:2423680:+	ENSG00000184281	TSSC4	0	0.1765	0.4706	0.1176	0.2941	0	0	0.2941	0.4706	0.4706	0.3529	0.4118	0.0588	0.3529	2.29785	3	0.33	TRUE
SE	chr11:10830252:10830582:-@chr11:10828802:10828866:-@chr11:10828367:10828432:-	ENSG00000110321	EIF4G2	0.2105	0.2632	0.2105	0.4737	0.2632	0.2105	0.1053	0.2105	0.3684	0.3684	0.2105	0.2105	0	0.2105	2.29825	3	0.769	TRUE
SE	chr9:133320094:133320382:+@chr9:133325661:133325720:+@chr9:133327611:133327720:+	ENSG00000130707	ASS1	0.2857	0.2857	0.2857	0.4286	0.4286	0.1429	0.5714	0.2857	0.2857	0.5714	0.8571	0.2857	0	0.2857	2.29925	3	0.687	TRUE
A5	chr21:45152020:45152323|45152528:+@chr21:45153950:45154004:+	ENSG00000160209	PDXK	0.2099	0.1235	0.1358	0.6173	0.2099	0.1111	0.0741	0.1111	0	0.1975	0.3333	0.0617	0.0617	0.2346	2.30115	3	1.337	TRUE
SE	chr12:109915065:109915155:-@chr12:109907320:109909182:-@chr12:109898441:109898610:-	ENSG00000110906	KCTD10	0.1364	0.0758	0.5152	0.3485	0.2273	0.0303	0.1061	0	0.2879	0.3485	0.0606	0.3485	0.0606	0.0758	2.30285	3	0.497	TRUE
SE	chr2:201725961:201726189:-@chr2:201724848:201724938:-@chr2:201724403:201724469:-	ENSG00000013441	CLK1	0	0.4412	0.3676	0.4412	0.2059	0.1765	0.1765	0.1324	0.2794	0.3088	0.1324	0.3088	0.1324	0.2059	2.30315	3	0.857	TRUE
RI	chr11:44626608-44626732:+@chr11:44626905-44626979:+	ENSG00000085117	CD82	0.2727	0.8182	0.5455	0.7273	0.1818	0.2727	0.0909	0.1818	0.4545	0.8182	0.8182	0	0.2727	0.3636	2.30325	3	0.309	TRUE
A5	chr6:37443097:37443188|37443692:+@chr6:37443902:37443970:+	ENSG00000137200	FTSJD2	0.1111	0.3333	0.3333	0.5556	0.1111	0.1111	0.4444	0.3333	0.3333	0.6667	0.3333	0.4444	0	0.1111	2.30395	3	0.902	TRUE
SE	chr15:60690142:60690185:-@chr15:60688350:60688626:-@chr15:60685237:60685639:-	ENSG00000182718	ANXA2	0	0.141	0.3333	0.3077	0.2949	0.2308	0.2692	0.1667	0.1795	0.2308	0.2821	0.2692	0.0641	0.2436	2.30615	3	0.263	TRUE
SE	chr7:142982040:142982067:+@chr7:142982441:142982538:+@chr7:142983034:142983295:+	ENSG00000178826	TMEM139	0.2069	0.3218	0.3678	0.2759	0.2184	0	0.069	0.1839	0.3218	0.2874	0.6092	0.4368	0.3448	0.2069	2.30695	3	1.302	TRUE
SE	chr15:82769535:82769723:-@chr15:82769344:82769439:-@chr15:82769174:82769264:-	ENSG00000255769	RP11-152F13.3	0.0769	0.2115	0.3462	0.1346	0.1346	0.0385	0.25	0.0962	0.1923	0.2692	0.5385	0.2885	0	0.0577	2.30835	3	0.983	TRUE
SE	chr3:48754590:48754920:-@chr3:48752748:48752960:-@chr3:48732523:48732851:-	ENSG00000068745	IP6K2	0	0.3333	0.6667	0.6667	0	0	0.3333	0	0	0.6667	0.6667	0.6667	0.3333	0.3333	2.30915	3	0.289	TRUE
SE	chr7:44162486:44163095:-@chr7:44161881:44162058:-@chr7:44161433:44161708:-	ENSG00000106628	POLD2	0	0.4	0.6	0.4	0.2	0.2	0	0.4	0.2	0.2	0.6	0.6	0.2	0.2	2.30925	3	1.595	TRUE
SE	chr2:127815049:127815177:-@chr2:127809831:127809938:-@chr2:127808730:127808819:-	ENSG00000136717	BIN1	0.25	0.25	0.25	1	0.5	0.25	0.25	0.5	0.25	0.5	0.5	0.25	0	0.25	2.30925	3	0.313	TRUE
SE	chr14:21561745:21561833:-@chr14:21561588:21561651:-@chr14:21560024:21561449:-	ENSG00000165804	ZNF219	0.1	0.3	0	0.8	0.2	0.1	0.1	0.2	0.2	0.1	0.3	0.4	0	0.4	2.30925	3	1.642	TRUE
SE	chr22:46646153:46646193:-@chr22:46643007:46643118:-@chr22:46639910:46641135:-	ENSG00000205643	C22orf40	0.0133	0.56	0.5733	0.2133	0.2667	0.1867	0	0.3733	0.4933	0.4533	0.4267	0.24	0.0533	0.3467	2.31085	3	0.728	TRUE
SE	chrX:122993662:122993755:+@chrX:122994017:122994143:+@chrX:123019481:123020389:+	ENSG00000101966	XIAP	0.1	0.3	0.1714	0.3571	0.1429	0.0714	0.0714	0.2857	0.2429	0.3714	0.3429	0.5286	0	0.2429	2.31205	3	1.178	TRUE
SE	chr2:175994866:175994935:-@chr2:175986172:175986268:-@chr2:175982979:175983097:-	ENSG00000115966	ATF2	0.1875	0.4	0.425	0.5125	0.375	0.1125	0.125	0.1625	0.2875	0.475	0.1375	0.15	0.1125	0	2.31325	3	1.28	TRUE
SE	chr3:72897349:72897598:-@chr3:72893510:72893604:-@chr3:72891431:72891553:-	ENSG00000144736	SHQ1	0.0429	0.0429	0.2571	0.4714	0.2857	0.1429	0.4143	0.2286	0.1143	0.3857	0.5	0.0286	0	0.2571	2.31495	3	0.951	TRUE
SE	chr16:18468689:18468926:-@chr16:18466580:18466711:-@chr16:18462115:18462243:-	ENSG00000233024,ENSG00000254681,ENSG00000205746	RP11-1212A22.4,PKD1P5,RP11-1212A22.1	0.2326	0.3023	0.3953	0.6047	0.1163	0.0233	0.1395	0	0.2093	0.4186	0.5349	0.3256	0.3256	0.6047	2.31715	3	1.221	TRUE
RI	chr2:220045784-220045927:+@chr2:220046091-220046185:+	ENSG00000144567	FAM134A	0.3333	0.6667	0.3333	0.6667	0	0	0.3333	0	0.3333	0.6667	0.6667	0.3333	0	0.3333	2.32395	3	0.481	TRUE
SE	chr10:105658635:105658758:-@chr10:105658051:105658135:-@chr10:105657306:105657477:-	ENSG00000107960	OBFC1	0	0.1429	0.4286	0.7143	0.5714	0.1429	0.7143	0.2857	0.1429	0.5714	0.4286	0.4286	0	0.2857	2.32915	3	0.781	TRUE
SE	chr6:10528864:10530069:+@chr6:10619438:10619864:+@chr6:10621584:10621676:+	ENSG00000111846	GCNT2	0.2	0.4	0.4	0.6	0.2	0	0.2	0	0.2	0.4	0.2	0.4	0	0.2	2.32925	3	0.957	TRUE
A5	chr18:9102628:9102795|9103431:+@chr18:9117836:9117901:+	ENSG00000178127	NDUFV2	0.4	0.4	0.6	0.4	0.2	0.2	0.2	0	0.2	0.4	0.6	0.4	0.2	0.4	2.32925	3	0.733	TRUE
SE	chr20:60758081:60758113:+@chr20:60763846:60763861:+@chr20:60768472:60768680:+	NA	NA	0.1	0.1	0	0.9	0.1	0.1	0.2	0.2	0.3	0.2	0.3	0.3	0.2	0.1	2.33075	3	1.74	TRUE
SE	chr8:11724763:11724900:-@chr8:11721885:11721972:-@chr8:11710838:11710988:-	ENSG00000164733	CTSB	0	0.1579	0.5789	0.3947	0.2105	0.3158	0.4211	0.3684	0.1053	0.5263	0.2105	0.2105	0.1053	0.3684	2.33465	3	1.366	TRUE
A5	chr12:69004709:69004823|69004832:+@chr12:69042479:69042561:+	ENSG00000127314	RAP1B	0	0.1111	0.2778	0.2963	0.2222	0.1667	0.2778	0.3333	0.3704	0.3148	0.5185	0.2407	0.1296	0.0741	2.33745	3	1.356	TRUE
RI	chr7:91746526-91746491:-@chr7:91746406-91746358:-	ENSG00000001630,ENSG00000240720	CYP51A1,LRRD1	0.1471	0.1618	0.4118	0.4265	0.0735	0	0.0588	0.2794	0.1618	0.25	0.0882	0.2353	0.1618	0.3088	2.33985	3	1.103	TRUE
RI	chr8:57124348-57124733:+@chr8:57127157-57127226:+	ENSG00000170791	CHCHD7	0.2316	0.3579	0.3158	0.3053	0.2737	0.1684	0.0842	0.1789	0.3684	0.2947	0.3368	0.2947	0	0.2842	2.34015	3	0.221	TRUE
SE	chr14:57052479:57052630:+@chr14:57059833:57060035:+@chr14:57070533:57070710:+	ENSG00000070269	C14orf101	0.3333	0	0.8333	0.5833	0.3333	0.1667	0.1667	0.1667	0.3333	0.8333	0.5	0.5	0.3333	0.1667	2.34065	3	0.689	TRUE
A3	chr12:108938915:108939099:-@chr12:108938254|108938308:108938203:-	ENSG00000075856	SART3	0.0476	0.0952	0.5714	0.2381	0.2381	0.2381	0.4762	0.1905	0.2857	0.381	0.2857	0	0	0.2381	2.34225	3	1.715	TRUE
SE	chr1:100591438:100591498:-@chr1:100588766:100588845:-@chr1:100587936:100588040:-	ENSG00000156876	SASS6	0	0.1739	0.2826	0.2391	0.25	0.1304	0.1957	0.1304	0.2283	0.2446	0.2609	0.1957	0.1522	0.2065	2.34335	3	0.088	TRUE
RI	chr16:722254-722384:+@chr16:722489-722566:+	ENSG00000140983,ENSG00000102854	RHOT2,MSLN	0.2143	0.3571	0.2857	0.6429	0.2143	0.2857	0.1429	0.1429	0.2143	0.4286	0.4286	0.3571	0.2857	0	2.34335	3	1.771	TRUE
A3	chr13:20244376:20244503:+@chr13:20244980|20245346:20245429:+	ENSG00000196199	MPHOSPH8	0.449	0.2857	0.3265	0.5306	0	0.3469	0.1429	0.1633	0.3265	0.4898	0.2857	0.3061	0.0816	0.2653	2.34545	3	0.95	TRUE
SE	chr5:118690468:118691087:+@chr5:118691718:118691816:+@chr5:118728511:118730294:+	NA	NA	0.0312	0.4844	0.5156	0.25	0.2969	0.3125	0.0469	0.1094	0.3594	0.4375	0.6562	0.1875	0.3594	0	2.34905	3	1.25	TRUE
SE	chr3:38539120:38539269:+@chr3:38541172:38541238:+@chr3:38542846:38542985:+	ENSG00000157036	EXOG	0.0714	0.0714	0.1429	0.9286	0.2857	0.1429	0.0714	0	0.2143	0.3571	0.2143	0.1429	0.3571	0.2143	2.34915	3	1.331	TRUE
SE	chr1:222835595:222835674:+@chr1:222836230:222836373:+@chr1:222837340:222837490:+	ENSG00000154305,ENSG00000244697	MIA3,RP11-378J18.5	0	0	0.25	0.75	0.5	0.25	0.5	0.25	0	0.5	0.75	0.25	0	0	2.34925	3	0.82	TRUE
A3	chr12:122973933:122974010:-@chr12:122967891|122968110:122967826:-	ENSG00000033030	ZCCHC8	0	0.2375	0.325	0.2	0.2125	0.1	0.05	0.2625	0.35	0.225	0.2625	0.2	0.2	0.3	2.35075	3	0.511	TRUE
RI	chr5:54931485-54931372:-@chr5:54929636-54929523:-	ENSG00000177058	SLC38A9	0.0519	0.1299	0.4545	0.4416	0.0519	0	0.1039	0.1818	0.2987	0.1948	0.0909	0.2208	0.4156	0.2468	2.35145	3	1.352	TRUE
A3	chr4:926262:926328:+@chr4:941497|941904:941942:+	ENSG00000127419	TMEM175	0.1	0.15	0.3333	0.0667	0.2667	0.1333	0.2167	0.1667	0.2833	0.2833	0.2167	0.1833	0	0.25	2.35415	3	0.413	TRUE
RI	chr1:145508016-145508284:+@chr1:145508475-145508611:+	ENSG00000131795	RBM8A	0	0.25	0.25	0.5	0.25	0.25	0	0.25	0.25	0.5	0.25	0.5	0	0	2.35925	3	1.008	TRUE
RI	chr3:48455227-48455079:-@chr3:48454578-48454478:-	ENSG00000164050	PLXNB1	0.0625	0.25	0.6875	0.25	0.0625	0	0	0.0625	0.25	0.25	0.125	0.1875	0.0625	0.0625	2.36175	3	1.16	TRUE
SE	chr18:64271191:64271375:-@chr18:64263396:64263540:-@chr18:64239247:64239553:-	ENSG00000071991	CDH19	0	0.4167	0.5833	0.3333	0	0.3333	0.5	0.1667	0.25	0.75	0.5	0.25	0.3333	0.25	2.36265	3	1.015	TRUE
A5	chr15:65903469:65903134|65903436:-@chr15:65897467:65897574:-	ENSG00000138614	C15orf44	0.1	0.2375	0.4	0.2875	0.375	0	0	0.1875	0.2875	0.275	0.2125	0.15	0.1125	0.3375	2.36325	3	0.585	TRUE
RI	chr16:22494352-22494548:+@chr16:22494717-22494881:+	ENSG00000237296,ENSG00000243716	RP11-368J21.1,RP11-368J21.2	0	0	0.5714	0.1429	0.1429	0.1429	0.2857	0.2857	0.4286	0.1429	0.8571	0.4286	0	0.2857	2.36495	3	1.355	TRUE
RI	chr8:144802400-144802457:+@chr8:144802873-144803010:+	ENSG00000181085	MAPK15	0.3563	0.2989	0.4253	0.4253	0.0345	0	0.1034	0.4023	0.2759	0.3678	0.4023	0.3103	0.1494	0.3103	2.36905	3	0.321	TRUE
SE	chr12:31237903:31238060:+@chr12:31238959:31239146:+@chr12:31240872:31240917:+	ENSG00000013573	DDX11	0	0.3333	0.3333	0.6667	0.3333	0.3333	0	0.3333	0	0.6667	0.3333	0	0	0.3333	2.36915	3	0.619	TRUE
A5	chr11:47834599:47834419|47834434:-@chr11:47833854:47833981:-	ENSG00000030066	NUP160	0.4	0.2	0.4	0.4	0.2	0.4	0	0.4	0.4	0.6	0.8	0.6	0.2	0.2	2.37075	3	0.676	TRUE
SE	chr22:24384120:24384284:-@chr22:24379361:24379450:-@chr22:24376822:24376998:-	ENSG00000184674	GSTT1	0.1449	0.1304	0.2899	0.4493	0.1594	0.2174	0.087	0.1884	0.1594	0.0725	0.2754	0.2319	0	0.087	2.37175	3	0.889	TRUE
RI	chr11:8646775-8646256:-@chr11:8646001-8645906:-	ENSG00000166436	TRIM66	0.0395	0.3026	0.4737	0.3882	0.3026	0	0.0263	0.2632	0.1842	0.1974	0.3553	0.1053	0.25	0.1842	2.37355	3	1.082	TRUE
A5	chrX:153657394:153657749|153660003:+@chrX:153660176:153660250:+	ENSG00000071553	ATP6AP1	0.0494	0.1605	0.2963	0.2099	0.2222	0.2099	0.1235	0	0.3086	0.2716	0.3333	0.0741	0.0864	0.1728	2.37445	3	0.432	TRUE
RI	chr22:41623093-41623327:+@chr22:41623808-41623873:+	ENSG00000100395	L3MBTL2	0.25	0.25	0.5	0.75	0.25	0.25	0.25	0.75	0.5	0.75	0.75	0.5	0	0.5	2.38075	3	0.1	TRUE
SE	chr19:44331473:44331596:+@chr19:44331928:44332092:+@chr19:44332354:44332433:+	ENSG00000167637	ZNF283	0	0.1828	0.2581	0.2151	0.1935	0.1398	0.129	0.2258	0.2366	0.2043	0.1935	0.172	0.0968	0.2151	2.38225	3	0.043	TRUE
SE	chr10:5756098:5756170:+@chr10:5759622:5759713:+@chr10:5762507:5762631:+	ENSG00000108021	FAM208B	0.0706	0.0471	0.1529	0.2824	0.1412	0.0824	0	0.1647	0.2706	0.4	0.1765	0.0118	0.0471	0.1294	2.38315	3	0.042	TRUE
RI	chr14:73577539-73577863:+@chr14:73578236-73578510:+	ENSG00000119707	RBM25	0.25	0.3333	0.25	0.25	0.1667	0.0833	0.1667	0.1667	0.25	0.3333	0.4167	0.3333	0	0.0833	2.38595	3	1.314	TRUE
RI	chr14:24615449-24615417:-@chr14:24614981-24614919:-	ENSG00000100911	PSME2	0.2464	0.2029	0.1739	0.3913	0.1884	0.1304	0.058	0.1739	0.2174	0.087	0.3333	0.1304	0	0.1884	2.38755	3	0.699	TRUE
SE	chr8:96044223:96044326:+@chr8:96046236:96046350:+@chr8:96047682:96047804:+	ENSG00000156170	NDUFAF6	0.0566	0.2075	0.3585	0.4151	0.1698	0	0.0566	0.2453	0.1321	0.2264	0.0377	0.3962	0.0566	0.3396	2.38805	3	0.881	TRUE
SE	chrX:24226335:24226487:+@chrX:24227017:24227216:+@chrX:24228310:24234372:+	ENSG00000005889	ZFX	0.0571	0.1286	0.2857	0.3857	0.1429	0.1714	0.0429	0.1857	0.2571	0.2429	0.2429	0	0.3	0.3143	2.38905	3	0.906	TRUE
SE	chr7:44687043:44687133:+@chr7:44695917:44695961:+@chr7:44706335:44706450:+	ENSG00000105953	OGDH	0.125	0.25	0	0.875	0.125	0.125	0.125	0.125	0	0.375	0.125	0.125	0.125	0.25	2.38925	3	1.64	TRUE
SE	chr12:39724548:39724713:-@chr12:39724044:39724064:-@chr12:39720066:39720126:-	ENSG00000139116	KIF21A	0.2	0.5	0.6	0.5	0.4	0.2	0.2	0	0.1	0.9	0.5	0.3	0.2	0.3	2.38925	3	0.979	TRUE
SE	chr3:15271949:15272042:+@chr3:15273618:15273665:+@chr3:15274026:15274172:+	ENSG00000131375	CAPN7	0.16	0.04	0.24	0.56	0.4	0.32	0.12	0.16	0.4	0.4	0.44	0	0.16	0.28	2.39075	3	1.893	TRUE
SE	chr6:53385576:53385758:-@chr6:53380907:53381015:-@chr6:53379237:53379295:-	ENSG00000001084	GCLC	0.4	0.3294	0.4353	0.5294	0.3176	0.1059	0	0.4706	0.2235	0.3647	0.2588	0.3412	0.0706	0.2588	2.39165	3	0.832	TRUE
A3	chr9:19080477:19080670:-@chr9:19078195|19078300:19078174:-	ENSG00000147874	HAUS6	0.0833	0.2083	0.5417	0.3333	0.2917	0.1667	0.1667	0.3333	0.25	0	0.375	0.25	0.2083	0.375	2.39255	3	1.932	TRUE
A5	chr20:43348538:43348754|43348762:+@chr20:43353379:43353633:+	ENSG00000064205	WISP2	0.1429	0.1429	0.4286	0.2857	0.2857	0.1429	0.4286	0	0.4286	0.8571	0.4286	0.1429	0	0.2857	2.39355	3	1.401	TRUE
A3	chr20:61870514:61870585:+@chr20:61870710|61870764:61870962:+	ENSG00000101197	BIRC7	0.1795	0.1667	0.2436	0.2436	0.2051	0	0.0513	0.1923	0.1923	0.1667	0.3462	0.1795	0.1667	0.2949	2.39385	3	0.636	TRUE
A3	chr12:53689235:53689423:+@chr12:53690214|53691634:53691708:+	ENSG00000123349	PFDN5	0.0417	0.1458	0	0.3542	0.375	0.1042	0.125	0.2708	0.1875	0.3125	0.3958	0.375	0.0833	0.2708	2.39585	3	0.938	TRUE
SE	chr6:26365398:26365580:+@chr6:26368203:26368278:+@chr6:26368793:26369140:+	ENSG00000186470	BTN3A2	0.1733	0.3333	0.36	0.44	0.16	0.56	0.1467	0.0533	0.3867	0.3733	0.4267	0.2667	0	0.1867	2.39745	3	1.504	TRUE
SE	chr3:9959607:9959759:+@chr3:9960184:9960293:+@chr3:9962175:9962286:+	ENSG00000163702	IL17RC	0.0879	0.2857	0.3187	0.2198	0.033	0	0.0659	0.2308	0.3297	0.3626	0.3187	0.2308	0.2967	0.2747	2.39855	3	0.626	TRUE
SE	chr2:110565751:110565981:+@chr2:110566327:110566472:+@chr2:110571037:110571232:+	ENSG00000015568	RGPD5	0	0.2921	0.2135	0.427	0.0899	0.0674	0.0899	0.1236	0.0337	0.3258	0.1573	0.2247	0.1011	0.2921	2.40155	3	0.653	TRUE
A5	chr15:40462738:40462772|40462882:+@chr15:40468678:40468874:+	ENSG00000156970	BUB1B	0.1111	0.2222	0.1728	0.2963	0.1852	0.0741	0.037	0	0.2963	0.2469	0.0988	0.1975	0.0617	0.2222	2.40165	3	0.17	TRUE
SE	chr17:3594938:3595088:-@chr17:3594250:3594321:-@chr17:3593899:3593974:-	ENSG00000083454,ENSG00000257950	P2RX5,RP11-48B14.2	0	0.1644	0.2192	0.2877	0.2877	0.1781	0.2877	0.274	0.2466	0.3151	0.274	0.2466	0.1096	0.2192	2.40235	3	0.547	TRUE
SE	chr16:90225841:90225905:+@chr16:90228092:90228777:+@chr16:90229005:90229062:+	ENSG00000260528	FAM157C	0.1148	0.1639	0.2623	0.3443	0.2295	0	0.1148	0.1148	0.1639	0.2951	0.2623	0.2459	0.3279	0.3115	2.40305	3	0.941	TRUE
SE	chr2:97302658:97302922:-@chr2:97299886:97299915:-@chr2:97297049:97297219:-	ENSG00000114982	KANSL3	0	0.125	0	0.25	0.125	0.125	0.25	0.125	0.125	0.25	0.875	0.375	0	0.25	2.40425	3	1.52	TRUE
SE	chr3:37903669:37903769:+@chr3:37953164:37953318:+@chr3:37988548:37988702:+	ENSG00000144677	CTDSPL	0	0.25	0.25	0.5	0.75	0.25	0.5	0.25	0.25	0.5	0.75	0.375	0	0.25	2.40425	3	1.388	TRUE
RI	chr9:34647086-34647255:+@chr9:34648045-34648168:+	ENSG00000213930,ENSG00000258728	GALT,RP11-195F19.29	0.2442	0.1512	0.2791	0.3953	0.3256	0	0.1512	0.1395	0.2907	0.3488	0.3721	0.1047	0.3256	0.2326	2.40475	3	0.987	TRUE
SE	chr6:31730197:31730347:+@chr6:31730567:31730945:+@chr6:31731192:31731332:+	ENSG00000255152,ENSG00000204410	MSH5-SAPCD1,MSH5	0.1786	0.1429	0.4524	0.3929	0.0952	0.1905	0.1429	0.0952	0.2976	0	0.3929	0.2619	0.2738	0.119	2.40555	3	1.903	TRUE
A3	chr14:24761390:24761536:-@chr14:24760425|24760831:24760345:-	ENSG00000157379	DHRS1	0	0.3333	0.4253	0.3218	0.0345	0.2644	0.2529	0.2874	0.2759	0.4368	0.3793	0.3563	0.1839	0.3333	2.40715	3	0.419	TRUE
SE	chr11:35211382:35211612:+@chr11:35219668:35219793:+@chr11:35229652:35229753:+	ENSG00000026508	CD44	0.25	0.25	0.25	0.5	0.25	0.25	0.5	0.25	0.25	0.5	0.25	0.25	0	0.25	2.40925	3	1.625	TRUE
RI	chr16:1822647-1822605:-@chr16:1822514-1821891:-	ENSG00000074071	MRPS34	0	0.25	0.25	0.25	0.25	0.25	0.125	0.25	0.25	0.375	0.375	0.375	0.25	0.25	2.40925	3	0.835	TRUE
RI	chr2:220110618-220110807:+@chr2:220111379-220111598:+	ENSG00000115661	STK16	0	0.2273	0.0909	0.3636	0.1818	0.1364	0.2273	0.1818	0.2727	0.2273	0.2727	0.2273	0.2273	0.2727	2.40935	3	0.842	TRUE
A3	chr18:47799047:47799108:-@chr18:47796181|47796188:47795216:-	ENSG00000141644	MBD1	0.0114	0.0114	0.2727	0.2841	0.1136	0.2159	0.1023	0	0.2614	0.3295	0.375	0.2614	0.2841	0.2955	2.40935	3	0.516	TRUE
SE	chr15:74979432:74979520:-@chr15:74969282:74969363:-@chr15:74967302:74967483:-	ENSG00000179151	EDC3	0.2	0.28	0.52	0.6	0.48	0.16	0.32	0	0.8	0.72	0.56	0.44	0.08	0.28	2.41075	3	0.742	TRUE
A3	chr12:53708878:53708924:-@chr12:53708225|53708633:53708082:-	ENSG00000094914	AAAS	0.5	0.3	0.5	0.4	0	0.2	0	0.2	0.3	0.5	0.2	0.4	0.1	0.2	2.41075	3	1.483	TRUE
RI	chr6:99852578-99852479:-@chr6:99851758-99851705:-	ENSG00000132424	PNISR	0.3467	0	0.3733	0.4133	0.0667	0.16	0.2667	0.1867	0.44	0.36	0.6267	0.3867	0.1867	0.3467	2.41095	3	1.428	TRUE
A3	chr1:155145041:155145104:-@chr1:155142333|155144965:155142267:-	ENSG00000163463	KRTCAP2	0.2	0	0.2909	0.6909	0.0364	0.0182	0.5273	0.0364	0.2727	0.4909	0.7636	0.7455	0.1636	0.1818	2.41105	3	1.76	TRUE
SE	chr20:33981895:33981999:-@chr20:33980039:33980080:-@chr20:33971841:33971936:-	ENSG00000101019	UQCC	0.25	0.25	0.75	0.75	0.5	0.25	0.5	0.25	0	0.5	0.25	0.25	0	0.25	2.41925	3	1.975	TRUE
RI	chr5:16475343-16474758:-@chr5:16473455-16473147:-	ENSG00000154153	FAM134B	0.1277	0.0213	0.0638	0.3617	0.1277	0	0.0213	0.0213	0.1277	0.3085	0.3617	0.2234	0.0426	0.266	2.42195	3	0.122	TRUE
SE	chr11:18343493:18343721:-@chr11:18339298:18339454:-@chr11:18333461:18333571:-	ENSG00000110756	HPS5	0.0256	0.2308	0.2821	0.4103	0.1282	0	0.1538	0.2051	0.2821	0.2821	0.3077	0.1282	0.2308	0.0256	2.42355	3	0.873	TRUE
SE	chr14:104145721:104145882:+@chr14:104153418:104153548:+@chr14:104158696:104158762:+	ENSG00000126214	KLC1	0.24	0.52	0.32	0.5	0.2	0.26	0	0.2	0.24	0.32	0.38	0.28	0.3	0.22	2.42925	3	1.922	TRUE
SE	chr17:79008947:79009108:+@chr17:79010663:79010761:+@chr17:79027468:79027543:+	NA	NA	0.4	0.2	0.4	0.5	0.4	0.1	0.3	0	0.2	0.5	0.7	0.5	0.3	0.4	2.42925	3	0.609	TRUE
A3	chr12:123011395:123011560:-@chr12:123006846|123006876:123006690:-	NA	NA	0	0.2	0.4	0.8	0.2	0	0.2	0	0	0.2	0.2	0.4	0.2	0.4	2.42925	3	1.676	TRUE
SE	chr12:6765893:6765964:-@chr12:6762396:6762562:-@chr12:6762102:6762216:-	ENSG00000111653	ING4	0.1348	0.1573	0.3483	0.236	0.2921	0	0.1124	0.2135	0.236	0.236	0.3258	0.1573	0.2809	0.236	2.43025	3	1.113	TRUE
SE	chr15:60690142:60690185:-@chr15:60689457:60689537:-@chr15:60682412:60682516:-	ENSG00000182718	ANXA2	0	0.3372	0.407	0.314	0.2209	0.186	0.1744	0.314	0.3023	0.2674	0.3488	0.2791	0.2209	0.3837	2.43205	3	0.492	TRUE
SE	chr19:19144387:19144739:+@chr19:19144940:19145047:+@chr19:19153520:19153686:+	ENSG00000105676	ARMC6	0.0625	0.1563	0.1875	0.375	0	0.1875	0.125	0.1563	0.2188	0.4375	0.125	0.0625	0.0625	0.0938	2.43405	3	0.962	TRUE
A3	chr22:25019747:25019883:+@chr22:25023377|25023399:25023586:+	ENSG00000100031	GGT1	0.4118	0.1765	0.5294	0.5294	0.2353	0.5882	0.0588	0.1176	0.7059	0.5882	0.2353	0.2941	0	0.2941	2.43555	3	1.908	TRUE
SE	chr6:32121229:32121413:+@chr6:32121776:32122181:+@chr6:32122364:32122554:+	ENSG00000221988	PPT2	0.0182	0.1455	0.1455	0.3636	0.0182	0	0.0727	0.1091	0.2	0.2545	0.3273	0.2909	0.2364	0.3091	2.43645	3	0.569	TRUE
SE	chr5:133479283:133479331:+@chr5:133480951:133481031:+@chr5:133481915:133483920:+	ENSG00000081059	TCF7	0	0.3333	0	0.3333	0	0	0.3333	0.3333	0.3333	0.6667	0.6667	0.3333	0	0.3333	2.43725	3	0.909	TRUE
A5	chr9:100675257:100673200|100675155:-@chr9:100672242:100672898:-	ENSG00000136932	C9orf156	0.3333	0.5	0.3333	0.5	0.3333	0.1667	0	0	0.3333	0.5	0.3333	0.3333	0	0.1667	2.43735	3	0.636	TRUE
RI	chr1:19638740-19638852:+@chr1:19639223-19639383:+	NA	NA	0.3276	0.2069	0.4655	0.5172	0.1207	0.3448	0.0862	0.2759	0.3621	0.3793	0.2586	0.2931	0.1724	0	2.43845	3	1.77	TRUE
RI	chr6:43410708-43410897:+@chr6:43411671-43411748:+	ENSG00000124574	ABCC10	0	0.4848	0.2727	0.6061	0.1212	0.0303	0.0909	0.3636	0.2424	0.303	0.4848	0.4545	0.1515	0.4848	2.43885	3	1.88	TRUE
A3	chr3:48719781:48719985:-@chr3:48719568|48719589:48719478:-	ENSG00000213672	NCKIPSD	0.1159	0.1014	0.2174	0.2899	0.2754	0.1739	0	0.2029	0.2464	0.3478	0.3188	0.2029	0.4058	0.2609	2.43945	3	1.549	TRUE
A5	chr12:57505196:57504893|57504912:-@chr12:57501946:57502082:-	ENSG00000166888	STAT6	0	0.1111	0.2222	0.4444	0.2222	0.2222	0	0.3333	0.2222	0.4444	0.4444	0	0.2222	0	2.44045	3	0.887	TRUE
A3	chr6:32121229:32121413:+@chr6:32121776|32121973:32122181:+	ENSG00000221988	PPT2	0	0.2857	0.3143	0.3143	0.2714	0.3143	0.1286	0.0571	0.3286	0.3	0.4	0.3143	0.2143	0.3	2.44225	3	0.663	TRUE
A3	chr3:139062798:139063040:+@chr3:139065693|139065723:139065886:+	ENSG00000175110	MRPS22	0	0	0.2692	0	0.1154	0.0769	0.1154	0.1923	0.2692	0.1923	0.6154	0.1923	0.1154	0.0385	2.44315	3	1.261	TRUE
SE	chr6:144070122:144070202:+@chr6:144074891:144075049:+@chr6:144086398:144086935:+	ENSG00000112419	PHACTR2	0.0543	0.2391	0.1848	0.2826	0.163	0.2174	0	0.1196	0.2826	0.1739	0.2609	0.2717	0.2391	0.2065	2.44365	3	1.051	TRUE
SE	chr1:85155837:85156151:-@chr1:85136872:85136991:-@chr1:85136329:85136498:-	ENSG00000117155	SSX2IP	0.0588	0.0235	0.2353	0.3765	0	0.1647	0.0118	0.1294	0.2	0.2588	0.1412	0.2353	0.1294	0.2941	2.44445	3	0.379	TRUE
SE	chr9:94118165:94118252:-@chr9:94087600:94087686:-@chr9:94060266:94060358:-	ENSG00000148090	AUH	0.1263	0.2632	0.3158	0.2105	0.2842	0.1579	0	0.2737	0.2947	0.2211	0.2421	0.1895	0.1158	0.2421	2.44545	3	1.068	TRUE
RI	chr21:45739234-45739298:+@chr21:45739967-45740030:+	ENSG00000141959	PFKL	0	0.0588	0.9118	0.4118	0.0882	0.2059	0.0588	0	0.2353	0.2353	0.0588	0.1471	0.0294	0.2353	2.44575	3	1.307	TRUE
A5	chrX:155119121:155119271|155119296:+@chrX:155125286:155125343:+	ENSG00000124333	VAMP7	0.2805	0.1098	0.2927	0.3415	0	0.2317	0.0732	0.0976	0.4146	0.2927	0.378	0.2805	0.1463	0.2805	2.44575	3	1.517	TRUE
SE	chr2:27545315:27545389:-@chr2:27539945:27540101:-@chr2:27535861:27535976:-	ENSG00000115204	MPV17	0.1667	0	0.1667	0.6667	0.1667	0.3333	0	0.6667	0.5	0.5	0.6667	0.4167	0.1667	0.3333	2.44735	3	1.627	TRUE
SE	chr1:43312244:43312328:+@chr1:43314962:43315084:+@chr1:43316621:43318146:+	NA	NA	0.3415	0.1707	0.439	0.4146	0.2683	0.2683	0.0244	0.1951	0.2927	0.3171	0.3659	0	0.1707	0.0488	2.44825	3	1.383	TRUE
A3	chr2:183600976:183601113:+@chr2:183604272|183605026:183605115:+	ENSG00000077232	DNAJC10	0.25	0.75	0.5	0.75	0.5	0.25	0	0.25	0.5	0.25	0.5	0.25	0	0.25	2.45075	3	1.361	TRUE
SE	chr18:47799934:47800233:-@chr18:47799704:47799841:-@chr18:47799194:47799325:-	ENSG00000141644	MBD1	0.2439	0.1463	0.2683	0.2195	0.1951	0.2073	0	0.2805	0.3415	0.3049	0.3902	0.122	0.2073	0.2439	2.45125	3	1.594	TRUE
SE	chr15:84898604:84898920:-@chr15:84873983:84874071:-@chr15:84873539:84873727:-	NA	NA	0.039	0.0779	0.2727	0.1429	0	0.0909	0.0649	0.3117	0.2987	0.3506	0.3636	0.2987	0.2468	0.1558	2.45815	3	1.213	TRUE
SE	chr15:65113181:65113287:-@chr15:65112046:65112185:-@chr15:65111316:65111422:-	ENSG00000140451	PIF1	0	0.2609	0.25	0.2174	0.2065	0.0652	0.1467	0.2283	0.3043	0.1848	0.2717	0.1848	0.163	0.2283	2.45825	3	1.101	TRUE
SE	chr9:102691060:102691125:+@chr9:102708001:102708132:+@chr9:102713342:102713567:+	ENSG00000136874	STX17	0.25	0	0.25	0.75	0	0	0	0	0.25	0.25	0	0.25	0	0.25	2.45925	3	0.596	TRUE
SE	chr1:36690017:36690106:+@chr1:36690572:36690703:+@chr1:36724983:36725085:+	ENSG00000054118	THRAP3	0	0.3333	0.3333	0.6667	0.3333	0	0.3333	0	0.3333	0.3333	0.3333	0.3333	0	0	2.47065	3	0.635	TRUE
A5	chr2:201684705:201684741|201684843:+@chr2:201685906:201686028:+	ENSG00000082153	BZW1	0.06	0	0.24	0.48	0.34	0.02	0.08	0.26	0.38	0.34	0.14	0.12	0.12	0.3	2.47075	3	1.829	TRUE
A3	chr17:73625014:73625555:-@chr17:73624842|73624905:73624752:-	ENSG00000108469	RECQL5	0	0.4	0.4667	0.6	0.2667	0.0667	0.4333	0.2	0.2667	0.2333	0.4	0.4333	0.2667	0.4	2.47585	3	1.383	TRUE
SE	chr11:82868137:82868673:+@chr11:82872369:82872494:+@chr11:82874721:82874909:+	ENSG00000165494	PCF11	0.1443	0.1959	0.2165	0.1959	0.268	0.1856	0.1753	0.1546	0.2268	0.2371	0.2371	0.2268	0	0.2268	2.47675	3	0.355	TRUE
RI	chr10:28899637-28899750:+@chr10:28900703-28900851:+	ENSG00000095787	WAC	0.3333	0.3333	0.3333	0.6667	0	0	0.3333	0.3333	0.3333	0.3333	0.6667	0.3333	0.3333	0.3333	2.47715	3	1.31	TRUE
RI	chr17:16342641-16342728:+@chr17:16342974-16343017:+	ENSG00000175061	C17orf76-AS1	0.0208	0.1458	0.1667	0.625	0.1042	0.0208	0.1458	0.1458	0.0625	0.3125	0.0625	0.3333	0.0417	0	2.48005	3	1.926	TRUE
SE	chr1:228296850:228297013:-@chr1:228296138:228296722:-@chr1:228295936:228296019:-	ENSG00000162910	MRPL55	0.2963	0.1481	0	0.2963	0.2222	0.1111	0.1111	0.1852	0.2222	0.3333	0.3704	0.3333	0.1852	0.2222	2.48115	3	1.841	TRUE
SE	chrX:153640228:153640427:-@chrX:153637754:153638011:-@chrX:153637448:153637532:-	ENSG00000013563	DNASE1L1	0.0714	0.1667	0.2857	0.119	0.2143	0	0.0833	0.0238	0.25	0.3095	0.2143	0.2024	0.25	0.2738	2.48405	3	0.972	TRUE
A3	chr1:92187512:92187701:-@chr1:92185784|92185787:92185450:-	ENSG00000069702	TGFBR3	0.2472	0.1573	0.2135	0.3034	0.1685	0.2584	0.1798	0.0899	0.3034	0.2921	0.191	0.191	0	0.2472	2.48565	3	1.727	TRUE
A3	chr2:103343304:103343433:-@chr2:103340337|103340368:103340159:-	ENSG00000135953	MFSD9	0.0222	0.0889	0.2778	0.1	0	0.0556	0.1444	0.1	0.2111	0.3667	0.2556	0.2444	0.1556	0.2	2.48695	3	0.693	TRUE
A5	chr16:4521450:4521315|4521358:-@chr16:4519228:4519466:-	ENSG00000153406	NMRAL1	0.3571	0.2143	0.1429	0.5714	0.1429	0	0.3571	0.1429	0.3571	0.5714	0.5	0.5714	0.0714	0.5	2.48765	3	1.94	TRUE
SE	chr17:4877680:4877795:-@chr17:4876880:4877064:-@chr17:4876470:4876548:-	ENSG00000108509	CAMTA2	0.1368	0.3158	0.3684	0.2526	0.2	0.1579	0	0.3368	0.2211	0.2737	0.3263	0.2737	0.3368	0.2632	2.48815	3	1.359	TRUE
A3	chrX:102940099:102940188:-@chrX:102933528|102933577:102933427:-	ENSG00000123562	MORF4L2	0.3158	0.4211	0.4211	0.6316	0.4737	0.2105	0.0526	0.3158	0.2632	0.4737	0.2105	0.2632	0	0.5263	2.48815	3	1.721	TRUE
SE	chr5:64948328:64948372:+@chr5:64951463:64951480:+@chr5:64954195:64954328:+	ENSG00000113597	C5orf44	0.046	0.2184	0.2529	0.2414	0.3103	0.2874	0	0.2414	0.3103	0.2414	0.3563	0.2989	0.1264	0.1149	2.49095	3	1.841	TRUE
A3	chr5:37213661:37213834:-@chr5:37206398|37206527:37206299:-	ENSG00000197603	C5orf42	0.0674	0.2697	0.2247	0.0787	0.0899	0.0562	0	0.1461	0.2697	0.2584	0.2584	0.2135	0.191	0.2697	2.49145	3	1.141	TRUE
SE	chr4:148406764:148407253:+@chr4:148453658:148453856:+@chr4:148457029:148457181:+	ENSG00000151617	EDNRA	0	0.1014	0.1594	0.087	0.0725	0.029	0.087	0.2174	0.3478	0.3478	0.4493	0.1739	0.0725	0.0435	2.49165	3	0.856	TRUE
SE	chr10:14920865:14920959:+@chr10:14923499:14923644:+@chr10:14938845:14939516:+	ENSG00000152455	SUV39H2	0	0.1351	0.1351	0.1622	0.2162	0.0541	0.0811	0.0811	0.1892	0.0541	0.3784	0.2432	0.0541	0.3243	2.49245	3	0.636	TRUE
SE	chr18:47902190:47902288:+@chr18:47906496:47906620:+@chr18:47908499:47908596:+	ENSG00000154839	SKA1	0.2809	0.1798	0.3146	0.3483	0.3034	0.191	0	0.3483	0.2247	0.3483	0.2472	0.3258	0.1685	0.2697	2.49355	3	1.016	TRUE
SE	chr1:1243994:1244100:+@chr1:1244295:1244352:+@chr1:1244466:1244653:+	ENSG00000169972	PUSL1	0.1746	0.3333	0.2698	0.3175	0.0794	0	0.0952	0.127	0.254	0.2698	0.2063	0.2857	0.0476	0.1111	2.49555	3	1.596	TRUE
RI	chr14:21731988-21731826:-@chr14:21731495-21731470:-	ENSG00000092199	HNRNPC	0.35	0.275	0.2625	0.375	0.3875	0.1	0.15	0	0.35	0.275	0.525	0.3125	0	0.3375	2.49575	3	1.403	TRUE
SE	chr4:71768057:71768267:+@chr4:71816417:71816528:+@chr4:71824591:71824757:+	ENSG00000173542	MOB1B	0.0385	0.2308	0.0385	0.9231	0.0769	0	0.1923	0.1154	0.2692	0.1154	0.0385	0.2308	0.0769	0.3077	2.49685	3	1.844	TRUE
A3	chr7:44163110:44163169:-@chr7:44161708|44161881:44161433:-	ENSG00000106628	POLD2	0	0.1765	0.1176	0.2353	0.2353	0.1176	0.1765	0.1765	0.2353	0.2941	0.2353	0.2353	0.1176	0.0588	2.49755	3	1.143	TRUE
RI	chr3:52437314-52437199:-@chr3:52436887-52436795:-	ENSG00000163930	BAP1	0.0484	0.3226	0.5806	0.6129	0	0.3226	0.5968	0.0323	0.5806	0.5806	0.2903	0.2258	0.0806	0.4355	2.49855	3	1.653	TRUE
A3	chr1:33117515:33117662:+@chr1:33133826|33133921:33133999:+	ENSG00000162521	RBBP4	0.0353	0.1647	0.2353	0.5529	0.0824	0.0588	0.1412	0.1647	0.1647	0	0.1647	0	0.0824	0.2706	2.49875	3	1.809	TRUE
SE	chr15:65113181:65113287:-@chr15:65112046:65112218:-@chr15:65111316:65111422:-	ENSG00000140451	PIF1	0	0.2283	0.2391	0.1957	0.1957	0.0217	0.1359	0.25	0.2935	0.1522	0.2283	0.1739	0.0978	0.2609	2.50195	3	1.071	TRUE
SE	chr2:130921947:130922018:-@chr2:130918759:130918845:-@chr2:130914824:130914969:-	ENSG00000136699	SMPD4	0.1282	0.0769	0.3333	0.4359	0.1538	0.1282	0.0769	0.2308	0.0513	0.2564	0.1282	0	0.0513	0.3333	2.50215	3	1.701	TRUE
SE	chr1:148745913:148745964:+@chr1:148749832:148749995:+@chr1:148751038:148751089:+	ENSG00000203827	NBPF16	0.0145	0.3188	0.3768	0.3768	0.2899	0.2899	0.2319	0.2609	0.1739	0.4348	0.3188	0.2174	0.1159	0	2.50355	3	1.633	TRUE
SE	chr5:139844252:139844361:+@chr5:139851824:139851880:+@chr5:139862165:139862252:+	ENSG00000131503,ENSG00000254996	ANKHD1,ANKHD1-EIF4EBP3	0.1899	0.3038	0.4684	0.2911	0.1139	0	0	0.1772	0.2532	0.1139	0.038	0.2278	0.0886	0.2152	2.50725	3	1.933	TRUE
A5	chr17:8050699:8050215|8050568:-@chr17:8049912:8050083:-	ENSG00000179094	PER1	0.2637	0.2198	0.2967	0.1538	0.2088	0.1099	0	0.2418	0.2637	0.2747	0.2857	0.2527	0.2967	0.2198	2.50825	3	1.904	TRUE
A3	chr18:13114129:13114250:+@chr18:13116373|13116376:13116502:+	ENSG00000101639	CEP192	0.2429	0.2	0.2857	0.2429	0.2	0.1857	0.1714	0.1714	0.2	0.2429	0.2286	0.2571	0	0.1286	2.50905	3	1.443	TRUE
SE	chr1:231386707:231386889:+@chr1:231393968:231394055:+@chr1:231396253:231396429:+	ENSG00000116906	GNPAT	0	0	0	0.75	0	0.25	0	0	0.25	0.25	0.25	0.25	0.25	0.25	2.50925	3	1.546	TRUE
SE	chr16:718353:718411:+@chr16:718488:718569:+@chr16:718656:718699:+	ENSG00000140983,ENSG00000102854	RHOT2,MSLN	0.1528	0.0833	0.2917	0.3472	0.1806	0.0972	0.0556	0.0972	0.1806	0.2222	0.125	0.1528	0.0278	0	2.51325	3	0.322	TRUE
SE	chr17:65870933:65871136:+@chr17:65882244:65882432:+@chr17:65887960:65888150:+	ENSG00000171634	BPTF	0.1795	0.1026	0.3333	0.1795	0.1282	0.1026	0.1026	0	0.2051	0.2051	0.3077	0.3333	0.1538	0.2051	2.51445	3	1.87	TRUE
SE	chr11:68170951:68171167:+@chr11:68171691:68171884:+@chr11:68173992:68174281:+	ENSG00000162337	LRP5	0.3333	0	0.3333	0.6667	0	0.3333	0	0	0.3333	0.3333	0.6667	0.3333	0.3333	0	2.51725	3	1.325	TRUE
SE	chr16:21531149:21531765:-@chr16:21498899:21498937:-@chr16:21495693:21495856:-	ENSG00000180747	CTD-2547E10.2	0.0822	0.1233	0.411	0.2603	0.1096	0.0822	0	0.1918	0.3288	0.274	0.0411	0.137	0.1918	0.0685	2.51835	3	1.523	TRUE
SE	chr8:141900642:141900868:-@chr8:141874411:141874498:-@chr8:141856698:141856777:-	ENSG00000169398	PTK2	0.0345	0.1609	0.046	0.2644	0.1724	0.069	0	0.2069	0.2414	0.2184	0.0805	0.2874	0.1609	0.2644	2.52315	3	0.912	TRUE
SE	chr22:24384120:24384284:-@chr22:24379361:24379511:-@chr22:24376822:24376998:-	ENSG00000184674	GSTT1	0	0.0494	0.2716	0.3457	0.1852	0.1728	0	0.1235	0.1852	0.0247	0.2346	0.2099	0.0864	0.1235	2.52555	3	0.266	TRUE
A3	chr14:24765715:24765794:-@chr14:24761536|24761990:24761390:-	ENSG00000157379	DHRS1	0.3846	0.3077	0.5128	0.3846	0.0769	0.4615	0	0.3205	0.2436	0.5	0.5	0.359	0.2949	0.3462	2.52575	3	0.45	TRUE
RI	chr21:28212881-28212595:-@chr21:28212380-28212194:-	ENSG00000154734	ADAMTS1	0	0	0.4167	0.5	0	0.1667	0	0	0.25	0.3333	0	0.1667	0	0.0833	2.52595	3	0.162	TRUE
SE	chr16:71842666:71842976:-@chr16:71842408:71842580:-@chr16:71841918:71842053:-	ENSG00000166747	AP1G1	0.4667	0.1333	0.3333	0.4667	0.3333	0.0667	0	0.2667	0.2667	0.4667	0.6	0.4333	0.2667	0.6667	2.52925	3	1.902	TRUE
RI	chr17:41960723-41960571:-@chr17:41960420-41960271:-	ENSG00000108852	MPP2	0.25	0	0.5	0.75	0.75	0	0	0.5	0.25	0	0.5	0.25	0	0.25	2.52925	3	1.513	TRUE
SE	chr10:46280957:46281079:+@chr10:46282060:46282122:+@chr10:46282483:46282695:+	ENSG00000172661	FAM21C	0.086	0.2258	0.2366	0.172	0.2903	0.1505	0	0.1398	0.1935	0.2151	0.2258	0.1828	0.1398	0.2258	2.53025	3	1.286	TRUE
SE	chr17:16332131:16332296:+@chr17:16335098:16335164:+@chr17:16335280:16335614:+	ENSG00000187688	TRPV2	0.172	0.2151	0.3226	0.2903	0.3118	0.2903	0	0.2258	0.1935	0.2688	0.2796	0.2473	0.2151	0.2043	2.53295	3	1.883	TRUE
SE	chr11:118402865:118403176:+@chr11:118403632:118403922:+@chr11:118404572:118404602:+	ENSG00000149582	TMEM25	0	0.3544	0.1139	0.3418	0.1519	0.3544	0.0633	0.3038	0.2278	0.3671	0.3797	0.4304	0.0127	0.2532	2.53385	3	1.687	TRUE
SE	chr11:3143227:3143328:-@chr11:3141774:3141854:-@chr11:3140777:3140861:-	ENSG00000021762	OSBPL5	0.2105	0.2281	0.2456	0.386	0	0.0877	0	0.0175	0.0526	0.3333	0.3684	0.2719	0.1754	0.3509	2.53495	3	1.34	TRUE
SE	chr18:43795777:43796561:+@chr18:43819971:43820153:+@chr18:43833663:43833786:+	ENSG00000152242	C18orf25	0.0714	0.7143	0.5714	0.5	0.3571	0.3571	0	0	0.3571	0.7143	0.6071	0.5	0.2143	0.5	2.53785	3	0.423	TRUE
RI	chr6:26444185-26444532:+@chr6:26445932-26446213:+	ENSG00000111801	BTN3A3	0.3846	0	0.2308	0.3846	0.0769	0.0769	0.0769	0.2308	0.3077	0.3077	0.3077	0.0769	0	0.2308	2.53845	3	1.509	TRUE
RI	chr22:32017871-32017635:-@chr22:32017458-32016982:-	ENSG00000241878	PISD	0.0588	0.1176	0	0.1765	0.1176	0	0.0588	0.1176	0.1765	0.4118	0.1176	0.2941	0.0588	0.2941	2.53865	3	0.55	TRUE
A5	chr17:28618526:28618198|28618329:-@chr17:28616391:28616500:-	ENSG00000108578	BLMH	0.25	0	0.5	0.25	0.25	0	0	0	0.5	0.25	0.25	0.25	0	0.25	2.54075	3	1.955	TRUE
SE	chr12:97301382:97301402:+@chr12:97301480:97301634:+@chr12:97303530:97303673:+	ENSG00000139350	NEDD1	0.0247	0.358	0.358	0.1728	0.2593	0.3333	0.1235	0	0.3704	0.4444	0.358	0.3333	0.1975	0.2469	2.54125	3	1.895	TRUE
SE	chr15:75656340:75656529:-@chr15:75655551:75655631:-@chr15:75654983:75655089:-	ENSG00000140400	MAN2C1	0	0.2812	0.3125	0.3438	0.1875	0.2812	0	0.5625	0.4375	0.6875	0.8438	0.2812	0.5312	0.125	2.54305	3	1.78	TRUE
SE	chr3:195610028:195610180:-@chr3:195608922:195609199:-@chr3:195605920:195606046:-	ENSG00000061938	TNK2	0.1739	0.1739	0.2391	0.1522	0.1739	0	0.1522	0.1413	0.163	0.2065	0.1848	0.25	0.087	0.2174	2.54805	3	0.841	TRUE
SE	chr3:49058279:49058467:-@chr3:49055833:49055986:-@chr3:49055456:49055751:-	ENSG00000178149	DALRD3	0.0538	0.2258	0.2258	0.172	0.1935	0.1398	0.0968	0	0.172	0.2043	0.2258	0.172	0.1183	0.2366	2.54875	3	0.903	TRUE
RI	chr12:113729679-113729763:+@chr12:113730739-113730878:+	ENSG00000186815	TPCN1	0.4	0.4	0.6	0.4	0.2	0	0	0.2	0.6	0.6	0.4	0.4	0.4	0.4	2.55075	3	0.686	TRUE
A3	chr17:16342641:16342728:+@chr17:16342842|16342974:16343017:+	ENSG00000175061	C17orf76-AS1	0.0375	0.125	0.1375	0.3625	0.1375	0.0875	0.1375	0.1625	0.1	0.275	0.075	0.25	0.05	0	2.55175	3	0.468	TRUE
RI	chr16:2256359-2256410:+@chr16:2256480-2256660:+	ENSG00000167965	MLST8	0	0.0889	0.2	0.2222	0.1111	0.1778	0.0889	0.1556	0.0444	0.4444	0	0.2	0.0667	0.2222	2.55385	3	0.822	TRUE
SE	chr2:242212176:242212246:-@chr2:242208369:242208710:-@chr2:242207892:242207956:-	ENSG00000115677	HDLBP	0.125	0.2292	0.7083	0.5208	0.7292	0.1875	0.6875	0.0417	0.375	0.4375	0.6667	0.4792	0	0.2708	2.55575	3	1.288	TRUE
SE	chr14:74388769:74388909:+@chr14:74389196:74389400:+@chr14:74390098:74390225:+	ENSG00000119725,ENSG00000258653	ZNF410,RP5-1021I20.4	0	0.3333	0.3333	0.3333	0.3333	0	0	0	0	0.6667	0.3333	0.3333	0	0	2.55595	3	0.571	TRUE
A3	chr5:138658287:138658656:+@chr5:138660985|138661129:138661351:+	ENSG00000015479	MATR3	0.125	0.125	0.25	0.125	0	0.125	0.125	0.125	0.25	0.25	0.25	0.125	0.125	0.25	2.55925	3	1.024	TRUE
A3	chr3:49449639:49450073:+@chr3:49450374|49450489:49450543:+	ENSG00000145022	TCTA	0.5	0.1667	0.1667	0.6667	0.3333	0	0.1667	0.1667	0.6667	0.8333	0.5	0.25	0	0.5	2.56075	3	1.988	TRUE
SE	chr16:841161:841370:+@chr16:842224:842347:+@chr16:842439:842590:+	ENSG00000127586	CHTF18	0.2	0.2632	0.2632	0.1895	0.1368	0.1053	0.0316	0.0632	0.2105	0.2211	0.2211	0.2211	0	0.1368	2.56285	3	1.182	TRUE
SE	chr10:70661034:70661227:+@chr10:70666040:70666093:+@chr10:70666467:70666763:+	ENSG00000107625	DDX50	0	0.1667	0	0.5	0.1667	0.1667	0	0	0.3333	0.3333	0	0.1667	0	0.1667	2.56405	3	0.459	TRUE
A3	chr12:133613878:133614131:+@chr12:133617686|133617871:133618068:+	ENSG00000198040	ZNF84	0.087	0.1522	0.2283	0	0.163	0.0978	0.0652	0.2174	0.2391	0.2174	0.0978	0.25	0.1848	0.2283	2.56975	3	1.354	TRUE
RI	chr20:57563969-57564076:+@chr20:57564543-57564695:+	ENSG00000101158	TH1L	0.3333	0.3333	0.6667	0.3333	0	0	0.3333	0.3333	0.3333	0.3333	0.6667	0.3333	0.3333	0.3333	2.57055	3	1.827	TRUE
SE	chr9:139744465:139744589:+@chr9:139744958:139745012:+@chr9:139745207:139745490:+	NA	NA	0	0.5	0.5	0.5	0.5	0	0	0	0.5	0.5	0.5	0.5	0	0	2.57075	3	0.146	TRUE
SE	chr1:52305898:52306186:-@chr1:52303159:52303292:-@chr1:52302041:52302110:-	ENSG00000078618	NRD1	0.3333	0	0.3333	0.3333	0.3333	0.1667	0.1667	0.1667	0.3333	0.3333	0.3333	0.3333	0.1667	0.3333	2.57085	3	1.787	TRUE
SE	chr1:40348990:40349177:-@chr1:40312892:40312969:-@chr1:40310203:40310312:-	ENSG00000043514	TRIT1	0.0435	0.0978	0.2283	0.1848	0.1739	0.1739	0	0.1522	0.2826	0.0326	0.0652	0.1957	0.0326	0.2283	2.57235	3	0.319	TRUE
SE	chr12:57824503:57824788:-@chr12:57789532:57789601:-@chr12:57704047:57704246:-	ENSG00000179912	R3HDM2	0.0215	0.1613	0.2151	0.2043	0.172	0.1613	0	0.172	0.172	0.1935	0.1935	0.129	0.2151	0.2043	2.57375	3	0.634	TRUE
SE	chr17:42265044:42265111:+@chr17:42265275:42265377:+@chr17:42266303:42266956:+	ENSG00000168591	TMUB2	0.3621	0.3966	0.3621	0.6207	0.2931	0.3793	0.2241	0.2931	0.4828	0.5172	0.3276	0.2931	0	0.1724	2.57495	3	1.96	TRUE
SE	chr1:62550187:62550320:+@chr1:62574109:62574192:+@chr1:62579725:62579918:+	ENSG00000132849	INADL	0.1368	0.1474	0.2	0.1947	0.1895	0.2105	0	0.1474	0.2	0.1895	0.2105	0.2421	0.2211	0.2	2.57555	3	0.858	TRUE
A5	chr1:76252385:76252482|76252550:+@chr1:76253182:76253289:+	ENSG00000137955	RABGGTB	0	0.0476	0.0476	0.2738	0.1786	0.1548	0.1429	0.1071	0.1429	0.4048	0.3095	0.119	0	0.0952	2.58085	3	1.03	TRUE
A5	chr9:34647086:34647255|34647958:+@chr9:34648045:34648168:+	ENSG00000213930,ENSG00000258728	GALT,RP11-195F19.29	0.2874	0.2184	0.3448	0.3908	0.3448	0	0.2644	0.1494	0.3908	0.4253	0.4368	0.1264	0.4253	0.2529	2.58125	3	1.961	TRUE
SE	chr4:99956551:99956611:+@chr4:99957194:99957240:+@chr4:99960525:99960616:+	ENSG00000164024	METAP1	0	0	0	0.8	0	0	0.1	0.2	0.2	0.4	0.2	0	0	0	2.58925	3	0.468	TRUE
A3	chr11:118971728:118971848:-@chr11:118971553|118971587:118971340:-	ENSG00000172269	DPAGT1	0	0.1	0.1	0.3	0	0	0.1	0.3	0.1	0.4	0.5	0.3	0.1	0	2.58925	3	1.13	TRUE
RI	chr22:32017871-32017635:-@chr22:32017458-32017320:-	ENSG00000241878	PISD	0.0909	0.1818	0	0.1818	0.0909	0	0.0909	0.0909	0.1818	0.4545	0.0909	0.2727	0.0909	0.2727	2.59835	3	1.976	TRUE
A5	chr19:38806445:38806357|38806363:-@chr19:38800045:38800283:-	ENSG00000167645	YIF1B	0.0405	0.1892	0.1622	0.2973	0.1486	0.1892	0	0.1892	0.1351	0.1486	0.1081	0.2568	0.1351	0.1892	2.59915	3	1.441	TRUE
SE	chr17:58039901:58039977:-@chr17:58037429:58037529:-@chr17:58035652:58035805:-	ENSG00000189050	RNFT1	0.0851	0.2234	0.2447	0.1383	0.266	0.1383	0.0745	0.0638	0.266	0.1915	0.0957	0.234	0	0.1809	2.60165	3	1.93	TRUE
A3	chr5:176917871:176917907:-@chr5:176916833|176917594:176916772:-	ENSG00000196923	PDLIM7	0.0702	0.2632	0.0175	0.2281	0.0526	0.0877	0	0.1579	0.2281	0.2105	0.193	0.2281	0.1053	0.2807	2.60515	3	1.352	TRUE
SE	chr6:32121229:32121413:+@chr6:32121973:32122181:+@chr6:32122364:32122554:+	ENSG00000221988	PPT2	0.0526	0.1228	0.1053	0.2982	0	0	0.1228	0.1579	0.1754	0.2105	0.2982	0.2632	0.2281	0.2982	2.60585	3	1.987	TRUE
SE	chr6:64345725:64346055:+@chr6:64356432:64356700:+@chr6:64389901:64390062:+	ENSG00000118482	PHF3	0.1233	0.2329	0.2192	0.2877	0.2329	0.0411	0.0411	0.0685	0.2466	0.137	0.2466	0.1918	0.0685	0	2.60725	3	1.666	TRUE
SE	chr11:3832480:3832654:+@chr11:3844843:3844970:+@chr11:3845113:3845365:+	ENSG00000148985	PGAP2	0	0.4286	0.4286	0.8571	0.3571	0.1429	0.2143	0.3571	0.4286	0.2857	0.3571	0.3571	0.3571	0.0714	2.60785	3	1.895	TRUE
RI	chr8:145065860-145065972:+@chr8:145066046-145066541:+	ENSG00000178719	GRINA	0.4	0.4	0.4	0.6	0.4	0	0	0.4	0.2	0.6	0.4	0.4	0.4	0.2	2.60925	3	0.739	TRUE
A3	chr16:730115:730684:+@chr16:731063|731152:731350:+	ENSG00000102854	MSLN	0.4	0.4	0.4	0.4	0.2	0.2	0	0.4	0.2	0.4	0.6	0.4	0.4	0.2	2.60925	3	1.721	TRUE
A3	chrX:102940099:102940188:-@chrX:102933528|102933579:102933427:-	ENSG00000123562	MORF4L2	0.0893	0.1429	0.2679	0.3929	0.2321	0.1607	0.0536	0.1429	0	0.1071	0.1786	0.0714	0.0536	0.125	2.60985	3	1.799	TRUE
SE	chr2:71653590:71654544:+@chr2:71655661:71655781:+@chr2:71658457:71658558:+	ENSG00000075292	ZNF638	0.2128	0.1915	0.1702	0.3617	0.1702	0.0213	0.0426	0.0426	0.0426	0.1489	0.3191	0.1915	0	0.1702	2.61265	3	1.532	TRUE
A5	chr3:129156151:129155286|129155304:-@chr3:129152905:129152979:-	ENSG00000129071	MBD4	0	0.0811	0.1892	0.2973	0.1622	0.1892	0.0811	0.1622	0.2703	0.2432	0.1622	0.027	0.1351	0.1081	2.61625	3	1.606	TRUE
A5	chr14:59951287:59951311|59951834:+@chr14:59953431:59953522:+	ENSG00000050130	JKAMP	0.4237	0	0.8305	0.7458	0.2542	0.339	0.0339	0.7797	0.3559	0.4237	0.5424	0.2542	0.3051	0.3898	2.61705	3	0.812	TRUE
SE	chr7:123190524:123190640:-@chr7:123186712:123186871:-@chr7:123185665:123185730:-	ENSG00000128609	NDUFA5	0	0.3333	0.3333	0.6667	0.3333	0.3333	0.3333	0.3333	0.3333	0.3333	0.3333	0	0	0.3333	2.61725	3	1.767	TRUE
A3	chr3:133372189:133372368:-@chr3:133371391|133371458:133371307:-	ENSG00000163781	TOPBP1	0.0957	0.2553	0.2979	0.1702	0.1383	0.0532	0.0957	0	0.117	0.1809	0.2128	0.2234	0.0532	0.1702	2.62525	3	1.636	TRUE
A5	chr14:24031624:24031171|24031497:-@chr14:24030721:24030844:-	ENSG00000213983	AP1G2	0.05	0.025	0.05	0.3	0.1125	0	0.0125	0.3375	0.225	0.25	0.1875	0.225	0.0875	0.25	2.62675	3	1.397	TRUE
SE	chr10:65028423:65028982:-@chr10:65024411:65024524:-@chr10:64976967:64977091:-	ENSG00000171988	JMJD1C	0.1505	0	0.2151	0.2151	0.2043	0.1075	0.0215	0.1505	0.2043	0.0968	0.2151	0.1398	0.086	0.2043	2.63505	3	0.652	TRUE
RI	chr8:145651155-145651066:-@chr8:145650434-145650329:-	ENSG00000160948	VPS28	0.7143	0.4286	0.4286	0.7143	0.4286	0.2857	0	0.2857	0.4286	0.5714	0.5714	0.4286	0.2857	0.2857	2.63655	3	0.458	TRUE
RI	chr16:2256359-2256410:+@chr16:2256485-2256660:+	ENSG00000167965	MLST8	0.098	0.1373	0.1569	0.1176	0.0588	0.098	0.0196	0.1373	0	0.5294	0.098	0.0784	0.0784	0.2157	2.63865	3	1.201	TRUE
SE	chr2:233498207:233498716:+@chr2:233503116:233503194:+@chr2:233527512:233527659:+	ENSG00000115468	EFHD1	0.25	0.25	0	0.75	0.5	0	0.25	0.5	0.25	0.75	0.75	0.75	0	0.25	2.63925	3	1.63	TRUE
SE	chr14:58893772:58893960:-@chr14:58890726:58890813:-@chr14:58878625:58878689:-	ENSG00000100575	TIMM9	0.0795	0.1477	0.2045	0.1818	0.1477	0.1136	0	0.2159	0.1023	0.2045	0.1705	0.1364	0.0795	0.1364	2.64595	3	0.234	TRUE
RI	chr5:179045061-179044990:-@chr5:179044933-179044800:-	ENSG00000169045	HNRNPH1	0	0.1176	0.1176	0.1176	0.0588	0.1176	0.0588	0.2353	0.2353	0.2353	0.2941	0.1176	0.1176	0.1765	2.64815	3	1.644	TRUE
A3	chr2:113163874:113163961:-@chr2:113161607|113161752:113161543:-	ENSG00000169629	RGPD8	0	0.1444	0.2556	0.1333	0.1889	0.1111	0.0778	0.0889	0.2	0.1444	0.1556	0.1222	0.1556	0.1889	2.64935	3	0.506	TRUE
A3	chr3:119180809:119180995:-@chr3:119176930|119177031:119176865:-	ENSG00000176142	TMEM39A	0	0.2055	0.4795	0.6164	0.4384	0.1781	0.589	0.3973	0.3699	0.726	0.4795	0.274	0.2603	0.6849	2.65875	3	1.212	TRUE
SE	chr3:15471420:15471514:+@chr3:15473594:15473730:+@chr3:15475855:15476045:+	ENSG00000144597	EAF1	0.2165	0.1959	0.1959	0.134	0.1443	0.0412	0.0515	0.134	0.1443	0.1753	0.1856	0.2062	0	0.2268	2.66555	3	1.588	TRUE
SE	chr14:103243816:103244012:+@chr14:103296671:103296809:+@chr14:103336522:103336783:+	ENSG00000131323	TRAF3	0	0.1798	0.1348	0.1124	0.1573	0.0899	0.1573	0.0899	0.236	0.2247	0.2022	0.191	0.0899	0.1124	2.66565	3	0.897	TRUE
SE	chr17:52978052:52978284:+@chr17:52981069:52981153:+@chr17:52990027:52990176:+	ENSG00000141198	TOM1L1	0.1163	0	0.1395	0.2791	0.1744	0.0349	0.0116	0.1279	0.2791	0.1279	0.1977	0.1977	0.186	0.1744	2.66735	3	1.733	TRUE
A5	chr9:95087876:95087588|95087600:-@chr9:95086305:95086491:-	ENSG00000198000	NOL8	0	0.0227	0.1932	0.125	0.1932	0.0682	0.0795	0.1705	0.2045	0.1136	0.25	0.1932	0.0682	0.1023	2.66795	3	0.247	TRUE
SE	chr12:32113711:32113805:+@chr12:32133812:32138891:+@chr12:32140173:32140256:+	ENSG00000174718	C12orf35	0.0114	0.1705	0.2273	0.1591	0.1818	0.1136	0.1023	0.1364	0.1932	0.1477	0.2045	0.1477	0.1023	0	2.67245	3	0.407	TRUE
SE	chr12:47473245:47473734:-@chr12:47472925:47473031:-@chr12:47469490:47472848:-	NA	NA	0.0678	0.1695	0.1695	0.1356	0.1695	0.1525	0	0.1017	0.1525	0.1864	0.2034	0.1525	0.0508	0.0847	2.67405	3	0.278	TRUE
SE	chr20:56847825:56847931:-@chr20:56846419:56846561:-@chr20:56826813:56826920:-	ENSG00000124224	PPP4R1L	0.0326	0.1739	0.2283	0.2174	0.163	0.163	0.0978	0.1522	0.1848	0.1196	0	0.1304	0.0652	0.1848	2.67605	3	0.833	TRUE
A5	chr12:50528485:50528183|50528329:-@chr12:50523581:50524477:-	ENSG00000139624	CERS5	0	0.5	0.3333	0.5	0	0	0	0.1667	0.3333	0.3333	0.3333	0	0.3333	0.3333	2.67745	3	1.718	TRUE
SE	chr17:75277492:75277636:+@chr17:75303223:75303279:+@chr17:75398141:75398785:+	ENSG00000184640	42256	0.0946	0.0946	0.1757	0.2297	0.1486	0.0541	0	0.1622	0.1892	0.1486	0.1892	0.0946	0.1081	0.1486	2.68125	3	0.436	TRUE
A3	chr4:41015600:41016415:-@chr4:40947087|40947090:40946882:-	ENSG00000163697	APBB2	0	0.1974	0.1974	0.2237	0.1447	0.1316	0.1053	0.0921	0.0658	0.1447	0.1447	0.2237	0.0789	0.1842	2.68145	3	0.925	TRUE
RI	chr12:56436209-56436386:+@chr12:56437147-56437277:+	ENSG00000197728	RPS26	0.3333	0.3333	0.3333	0.6667	0.3333	0.3333	0	0.3333	0.3333	0.3333	0.3333	0.3333	0.3333	0.3333	2.68385	3	0.533	TRUE
A5	chr22:38884120:38883878|38883884:-@chr22:38879443:38882445:-	NA	NA	0.1212	0.1515	0.1818	0.2121	0	0	0.0303	0.1212	0.2121	0.1818	0.1212	0.2121	0.0909	0.2121	2.68515	3	0.344	TRUE
SE	chr8:37990972:37991064:+@chr8:37993186:37993284:+@chr8:37996334:37996393:+	ENSG00000129691	ASH2L	0.0978	0.1522	0.1848	0.1848	0.2065	0.1304	0.0543	0.1848	0.163	0.163	0.163	0.1522	0	0.0543	2.68575	3	0.864	TRUE
SE	chrX:135290614:135290800:+@chrX:135291402:135291601:+@chrX:135292030:135293518:+	ENSG00000022267	FHL1	0	0.25	0.75	0.75	0.25	0.25	0.25	0.5	0	0.5	0.75	0	0.5	0.75	2.68925	3	1.215	TRUE
RI	chr8:144875037-144874878:-@chr8:144874805-144874655:-	ENSG00000180900	SCRIB	0.0625	0	0.125	0.3125	0	0	0.125	0.1875	0	0.4375	0.375	0.125	0.125	0.125	2.68925	3	1.444	TRUE
A5	chr21:40719218:40717756|40719173:-@chr21:40717072:40717200:-	ENSG00000205581	HMGN1	0.1	0.2	0.1	0.6	0.1	0	0	0.1	0.2	0.1	0.1	0	0	0.2	2.68925	3	1.657	TRUE
SE	chr16:81040339:81040502:-@chr16:81034853:81034939:-@chr16:81030919:81031034:-	ENSG00000103121	CMC2	0.5	0	0.5	1	0.5	0	0	0	0.5	0.5	0.5	0	0	0.5	2.69075	3	0.15	TRUE
A5	chr1:32122045:32121699|32122001:-@chr1:32120915:32121103:-	ENSG00000084636	COL16A1	0	0.3333	0	0.3333	0	0	0	0	0.3333	0.6667	0.3333	0.3333	0	0	2.69075	3	0.787	TRUE
A3	chr17:7298227:7298409:-@chr17:7297590|7298053:7297423:-	ENSG00000262481,ENSG00000187838	C17orf61-PLSCR3,PLSCR3	0.3636	0.6364	0.5455	0.6818	0.3182	0.3636	0.0909	0.1818	0.5	0.6364	0.5455	0.2727	0.5909	0	2.69245	3	1.165	TRUE
SE	chr15:31008423:31008545:+@chr15:31040779:31040873:+@chr15:31042605:31042759:+	ENSG00000187951	ARHGAP11B	0.0417	0.0937	0.2083	0.1458	0.1771	0.1563	0.1563	0.1563	0.1771	0.1667	0.1667	0.1563	0	0.1354	2.69675	3	1.053	TRUE
SE	chr22:22899232:22899350:-@chr22:22895230:22895372:-@chr22:22893189:22893511:-	ENSG00000185686	PRAME	0	0	0.3333	0.3333	0.3333	0	0	0	0	0.6667	0.3333	0	0	0	2.70935	3	0.453	TRUE
SE	chr3:172468749:172468906:+@chr3:172469940:172470226:+@chr3:172472299:172472450:+	ENSG00000114346	ECT2	0.0563	0.0282	0.3521	0.0704	0.2394	0.0423	0	0.2113	0.1408	0.2676	0.0282	0.2394	0.0141	0.1268	2.72635	3	1.333	TRUE
SE	chr22:50874796:50874881:+@chr22:50875417:50875497:+@chr22:50875935:50876032:+	ENSG00000100239	PPP6R2	0.0349	0.1628	0.2093	0.2209	0.1628	0.1047	0.0349	0.2326	0.2209	0.0581	0.0465	0	0.0814	0.2326	2.72985	3	1.44	TRUE
A3	chr9:135786389:135786500:-@chr9:135786076|135786079:135785958:-	ENSG00000165699	TSC1	0.0805	0.023	0.1494	0.1379	0.069	0.046	0	0.0805	0.1724	0.1149	0.2874	0.2069	0.0575	0.2299	2.72995	3	0.292	TRUE
SE	chr1:155033239:155033308:+@chr1:155033891:155033965:+@chr1:155034721:155034845:+	ENSG00000143537	ADAM15	0	0.5	0.5	0.5	0	0.5	0	0	0.5	0.5	0.5	0.5	0	0	2.73075	3	0.597	TRUE
A5	chr2:70410067:70409799|70409927:-@chr2:70408295:70409129:-	ENSG00000115998	C2orf42	0.3723	0.3298	0.383	0.3936	0.2128	0.266	0	0.3511	0.4149	0.3191	0.4149	0.3723	0.3191	0.2553	2.73375	3	1.012	TRUE
SE	chr1:115323008:115323308:-@chr1:115322731:115322836:-@chr1:115321763:115321905:-	NA	NA	0.1538	0.1758	0.1538	0.1429	0.1538	0.0659	0.0769	0.0989	0.2198	0.1868	0.1538	0.0549	0	0.2308	2.73435	3	1.98	TRUE
SE	chr11:77122819:77122997:-@chr11:77119199:77119277:-@chr11:77103376:77103586:-	ENSG00000149269	PAK1	0	0	0	0.3333	0	0	0	0	0	0.6667	0.3333	0.3333	0	0.3333	2.73595	3	0.526	TRUE
SE	chr17:5326089:5326149:+@chr17:5329291:5329619:+@chr17:5331391:5331531:+	ENSG00000129197	RPAIN	0.3978	0.3978	0.4839	0.3763	0.2258	0.3333	0	0.3333	0.3978	0.3978	0.4086	0.2903	0.3871	0.2903	2.73765	3	0.282	TRUE
SE	chr17:45646783:45646860:+@chr17:45654447:45654526:+@chr17:45656756:45656877:+	ENSG00000141279	NPEPPS	0	0.25	0.5	0.75	0	0.5	0	0.75	0.25	0	0.75	0	0	0	2.73925	3	1.775	TRUE
A3	chr17:5292122:5292280:-@chr17:5291224|5291272:5291099:-	ENSG00000108559	NUP88	0	0.5	0.25	0.5	0	0	0	0	0.25	0	0.25	0.25	0	0.25	2.73925	3	2	TRUE
A3	chr1:151262598:151262710:+@chr1:151262847|151262908:151263049:+	ENSG00000143373	ZNF687	0.1429	0.4286	0.5714	0.8571	0.2857	0	0.7143	0	0.4286	0.4286	0.5714	0.8571	0.1429	0.2857	2.74225	3	0.977	TRUE
SE	chr12:121877660:121877878:-@chr12:121870821:121871010:-@chr12:121866900:121868272:-	NA	NA	0	0	0	0.3333	0	0	0.3333	0	0.3333	0.6667	0.6667	0	0	0	2.74405	3	1.768	TRUE
A5	chr9:95056038:95055723|95055893:-@chr9:95051583:95051708:-	ENSG00000196305	IARS	0.1	0.1	0.14	0.18	0.12	0.08	0.1	0.16	0.2	0.22	0.1	0.14	0	0.12	2.74925	3	0.11	TRUE
A5	chr7:44609727:44609583|44609614:-@chr7:44609408:44609502:-	ENSG00000136271	DDX56	0	0.3333	0.3333	0.6667	0.6667	0.6667	0.3333	0.6667	0.3333	0.6667	0.6667	0.6667	0.3333	0.3333	1.89814	4	0.086	TRUE
SE	chr1:39929284:39929358:+@chr1:39930767:39930784:+@chr1:39934287:39934404:+	ENSG00000127603	MACF1	0.2857	0.1607	0.3036	0.4286	0.5714	0.3214	0.2143	0.0714	0.3214	0.5893	0.3393	0.6071	0.2857	0	1.91606	4	0.004	TRUE
SE	chr22:50689200:50689334:-@chr22:50688856:50688952:-@chr22:50688492:50688589:-	ENSG00000100429,ENSG00000188130	HDAC10,MAPK12	0.4605	0.1842	0.4474	0.6316	0.7368	0.4868	0.1842	0.6711	0.4605	0.4474	0.6842	0.6382	0.5921	0	1.94751	4	0.177	TRUE
SE	chr1:161147213:161147758:-@chr1:161146702:161146893:-@chr1:161146224:161146369:-	NA	NA	0.3333	0.1667	0.3333	0.5	0.3333	0.3333	0.3333	0.1667	0.5	0.5	0.6667	0.6667	0.1667	0	2.00449	4	0.06	TRUE
RI	chr17:79872043-79871963:-@chr17:79871756-79871650:-	ENSG00000187531	SIRT7	0	0.3529	0.2353	0.4412	0.6471	0.4118	0.2941	0.5882	0.2353	0.7059	0.7059	0.7059	0.4706	0.3529	2.03179	4	0.369	TRUE
SE	chr4:83828938:83829088:+@chr4:83831850:83831964:+@chr4:83838097:83841284:+	ENSG00000168152	THAP9	0	0.3158	0.2105	0.6316	0.3158	0.1579	0.4211	0.0526	0.2632	0.6842	0.6842	0.5263	0.2632	0.1579	2.04839	4	0.125	TRUE
SE	chr5:36211946:36212024:-@chr5:36208727:36208792:-@chr5:36207272:36207367:-	ENSG00000152620	NADKD1	0.08	0.24	0.24	0.38	0.52	0.44	0.2	0.36	0.44	0.64	0.44	0.56	0.76	0	2.08176	4	0.253	TRUE
SE	chr2:25851040:25851253:-@chr2:25818955:25819109:-@chr2:25803590:25803695:-	ENSG00000138101	DTNB	0.322	0.2373	0.2881	0.5424	0.7797	0.3729	0.6102	0	0.3559	0.7627	0.7797	0.5254	0.4915	0.4576	2.09389	4	0.197	TRUE
SE	chr11:3829766:3829881:+@chr11:3844843:3844970:+@chr11:3845113:3845365:+	ENSG00000148985	PGAP2	0	0.4	0.5	0.7	0.4	0.2	0.3	0.6	0.7	0.7	0.7	0.6	0.3	0	2.13789	4	0.526	TRUE
A5	chr17:66508543:66508689|66508720:+@chr17:66511535:66511717:+	ENSG00000108946	PRKAR1A	0.3333	0.1667	0.1667	0.6667	0.6667	0.5	0.5	0.3333	0.6667	0.8333	0.5	0.6667	0.6667	0	2.19804	4	0.372	TRUE
A3	chr1:155582209:155582361:+@chr1:155582597|155582635:155582766:+	ENSG00000125459,ENSG00000203761	MSTO1,RP11-243J18.3	0.2	0.3	0.4	0.9	0.5	0.2	0.3	0	0.4	0.4	0.6	0.3	0.3	0.3	2.23789	4	0.042	TRUE
SE	chr11:35211382:35211612:+@chr11:35229652:35229756:+@chr11:35232793:35232996:+	ENSG00000026508	CD44	0	0.5	0.25	0.75	0.5	0.625	0.375	0.375	0.375	0.5	0.25	0.625	0.375	0	2.24824	4	0.532	TRUE
RI	chr17:55944776-55944718:-@chr17:55943905-55943835:-	ENSG00000180891	CUEDC1	0	0.5294	0.1324	0.7941	0.3382	0.5147	0.4412	0.3235	0.3824	0.4412	0.75	0.7206	0.25	0.25	2.27754	4	0.757	TRUE
SE	chr11:85339622:85339732:+@chr11:85340176:85340247:+@chr11:85342731:85342852:+	NA	NA	0.25	0	0.25	0.5	0.5	0.25	0.25	0.25	0.5	0.75	0.25	0.75	0.25	0	2.28789	4	0.275	TRUE
SE	chr3:160167472:160167551:-@chr3:160166514:160166583:-@chr3:160153291:160156974:-	ENSG00000213186,ENSG00000248710	TRIM59,RP11-432B6.3	0.1184	0.1579	0.5132	0.5921	0.4737	0.4211	0.3553	0.4211	0.4079	0.5263	0.5658	0	0.4211	0.0658	2.28799	4	0.514	TRUE
SE	chr9:130331099:130331355:-@chr9:130323427:130323516:-@chr9:130293927:130294057:-	ENSG00000136830	FAM129B	0	0.75	0.5	0.75	0.5	0.75	0.25	0.25	0.25	0.75	0.75	0.25	0.25	0	2.29824	4	0.64	TRUE
A5	chr1:228333212:228333325|228333350:+@chr1:228333727:228333768:+	ENSG00000143774	GUK1	0	0.1667	0.3333	0.3333	0.6667	0.5	0.5	0.3333	0.3333	0.6667	0.3333	0.5	0.3333	0.3333	2.29824	4	0.521	TRUE
SE	chr1:150241098:150241609:-@chr1:150240357:150240391:-@chr1:150239756:150239878:-	ENSG00000117362	APH1A	0	0.2692	0.2692	0.4038	0.5385	0.4231	0.4615	0.5	0.5	0.8077	0.3846	0.8846	0.3077	0.0769	2.31089	4	0.397	TRUE
SE	chr7:74991242:74991358:+@chr7:74993902:74994025:+@chr7:74994524:74994622:+	ENSG00000205583	STAG3L1	0	0.3243	0.3378	0.5405	0.5541	0.1216	0.3649	0.3649	0.3378	0.4459	0.6892	0.473	0.2838	0.2027	2.31099	4	0.474	TRUE
SE	chr2:242212176:242212246:-@chr2:242208373:242208710:-@chr2:242207892:242207956:-	ENSG00000115677	HDLBP	0.1304	0.2174	0.7391	0.5652	0.6957	0.1739	0.6522	0.0435	0.5	0.7609	0.587	0.6957	0	0.3478	2.32469	4	0.856	TRUE
A3	chr8:103870241:103870378:-@chr8:103862372|103862393:103862227:-	ENSG00000155096	AZIN1	0.1	0.6	0.6	0.3	0.8	0.4	0.5	0	0.5	0.7	0.6	0.6	0.2	0.3	2.33789	4	0.85	TRUE
SE	chr19:48867155:48867186:-@chr19:48866548:48866788:-@chr19:48848417:48848611:-	ENSG00000161558	TMEM143	0.2561	0.2683	0.6829	0.3902	0.5854	0.561	0.3537	0.1463	0.3049	0.5976	0.2073	0.5976	0.4634	0	2.34694	4	0.835	TRUE
SE	chr15:63353397:63353472:+@chr15:63353912:63353987:+@chr15:63354414:63354476:+	ENSG00000140416	TPM1	0.5	0.5	0.5	0.5	0.75	0.5	0	0.5	0.5	0.75	0.75	0.75	0.25	0.25	2.36211	4	0.664	TRUE
SE	chr11:33731752:33731889:-@chr11:33724214:33724283:-@chr11:33719654:33720060:-	NA	NA	0.2308	0.2308	0.8462	0.5385	0.5385	0.2308	0.1538	0.2308	0.5385	0.5385	0.3077	0.6154	0.3846	0	2.37106	4	0.548	TRUE
SE	chr2:97494733:97494871:+@chr2:97497706:97497805:+@chr2:97498289:97501121:+	NA	NA	0	0.3333	0.3333	0	0.6667	0.3333	0.6667	0	0.3333	0.3333	0.6667	0.6667	0.3333	0	2.37129	4	0.453	TRUE
A5	chr22:42084331:42083726|42084083:-@chr22:42076248:42076368:-	ENSG00000100138	NHP2L1	0.4444	0.2037	0.3519	0.3519	0.3519	0	0.037	0.1296	0.3889	0.6296	0.537	0.7037	0.463	0.0185	2.37946	4	0.699	TRUE
SE	chr13:40229764:40230016:+@chr13:40230254:40230412:+@chr13:40233501:40233644:+	ENSG00000133103	COG6	0.25	0	0.75	0.75	0.5	0.25	0.25	0.25	0	0.75	0.75	0.75	0	0	2.38789	4	0.435	TRUE
SE	chr4:153456279:153456393:-@chr4:153333632:153333681:-@chr4:153332455:153333024:-	NA	NA	0.4625	0.1125	0.45	0.6125	0.4875	0.3875	0.4	0.1125	0.3125	0.4	0.6625	0.5	0	0.1	2.38789	4	1.041	TRUE
SE	chr3:148885680:148885770:+@chr3:148888258:148888360:+@chr3:148889882:148891305:+	ENSG00000163755	HPS3	0.5	0.25	0.25	0.5	0.75	0	0.25	0	0.25	0.5	0.75	0.5	0.5	0.25	2.38789	4	0.857	TRUE
SE	chr17:59445688:59445855:+@chr17:59457867:59457932:+@chr17:59469338:59470199:+	NA	NA	0.5405	0.027	0.5405	0.4054	0.7027	0.2973	0.2162	0	0.2703	0.6486	0.5946	0.2432	0.3243	0.1622	2.42076	4	0.974	TRUE
SE	chr14:64971292:64971664:+@chr14:64977967:64978102:+@chr14:64988205:64991669:+	ENSG00000126804	ZBTB1	0.125	0.75	0.5	0.875	0.5	0.5	0	0.25	0.25	0.5	0.375	0.625	0.375	0	2.43711	4	0.789	TRUE
SE	chr3:9477412:9477590:+@chr3:9478534:9478572:+@chr3:9482140:9482382:+	ENSG00000168137	SETD5	0.5	0.5	0.6	0.6	0.4	0.3	0.3	0	0.4	0.6	0.6	0.6	0.4	0.4	2.43789	4	1.114	TRUE
SE	chr2:204267299:204267457:+@chr2:204268040:204268084:+@chr2:204281631:204281804:+	ENSG00000138443	ABI2	0.6667	0.3333	0.3333	0.6667	1	0.3333	0.3333	0	0.3333	0.3333	0.6667	0.6667	0.3333	0.3333	2.43789	4	0.664	TRUE
A3	chr6:42957349:42957426:+@chr6:42974184|42974201:42974417:+	ENSG00000112640	PPP2R5D	0.4	0.6	0	0.8	0.8	0.4	0.4	0	0.6	0.6	0.6	0.6	0.6	0.2	2.43789	4	0.797	TRUE
SE	chr9:139304542:139304691:-@chr9:139303451:139303519:-@chr9:139302278:139302390:-	ENSG00000165689	SDCCAG3	0.3571	0	0.4286	0.2857	0.3571	0.4286	0.1429	0.2857	0.4286	0.4286	0.5714	0.5714	0.2857	0.0714	2.44456	4	0.554	TRUE
A3	chr1:29213603:29213722:+@chr1:29313943|29313960:29314417:+	ENSG00000159023	EPB41	0.3889	0.1667	0.6111	0.5	0.2778	0.4444	0.2222	0.3333	0.5556	0.5	0.6111	0.5	0.2222	0	2.44626	4	1.102	TRUE
A5	chr17:47492220:47492102|47492197:-@chr17:47490539:47490653:-	ENSG00000167085	PHB	0.5	0.625	0.5	0.625	0.75	0.5	0.5	0.125	0.375	0.625	0.375	0.5	0.25	0	2.44824	4	1.438	TRUE
SE	chr10:51748078:51748698:+@chr10:51749068:51749136:+@chr10:51751436:51751504:+	ENSG00000204149	AGAP6	0.4667	0.4111	0.4222	0.4889	0.4889	0.4333	0.2778	0.3778	0.4556	0.4778	0.4222	0.4667	0.4778	0	2.44909	4	0.206	TRUE
SE	chr9:108335936:108336027:+@chr9:108336479:108336613:+@chr9:108337226:108337418:+	ENSG00000106692	FKTN	0.3226	0.4194	0.3548	0.6452	0.5161	0.3226	0.6452	0	0.4194	0.2581	0.6452	0.6774	0.3226	0.3871	2.45079	4	1.689	TRUE
SE	chr5:127418427:127419299:-@chr5:127412639:127412785:-@chr5:127396836:127396936:-	NA	NA	0.2353	0.5882	0.2941	0.4118	0.7647	0.5294	0.6471	0.2353	0.5882	0.5294	0.8235	0.6471	0.1765	0	2.45104	4	1.003	TRUE
A5	chr1:1209217:1208879|1209046:-@chr1:1203242:1203372:-	ENSG00000160087	UBE2J2	0	0.4	0.4	0.4	0.8	0.6	0.2	0.4	0.4	0.4	0.8	0.6	0.8	0.4	2.46211	4	1.201	TRUE
SE	chr5:114505305:114505658:-@chr5:114504664:114504783:-@chr5:114499215:114499449:-	ENSG00000152503	TRIM36	0.3333	0.1667	0.1667	0.75	0.25	0.6667	0.8333	0	0.5	0.5833	0.8333	0.625	0.4167	0.3333	2.47314	4	0.899	TRUE
A3	chr1:109743357:109743522:+@chr1:109745535|109745566:109749403:+	NA	NA	0.2727	0.2727	0.3182	0.3636	0.2727	0.3636	0.4545	0.0909	0.4545	0.3182	0.6364	0.5909	0.1364	0	2.48319	4	0.565	TRUE
SE	chr7:30468990:30469073:-@chr7:30468120:30468225:-@chr7:30464143:30465326:-	ENSG00000106100	NOD1	0.2857	0.2857	0.4286	0.7143	0.2857	0.5714	0.2143	0.2143	0.2857	0.3571	0.5714	0.7857	0	0.2857	2.49071	4	1.225	TRUE
SE	chr8:96047682:96047804:+@chr8:96052934:96053155:+@chr8:96053798:96053854:+	ENSG00000156170	NDUFAF6	0	0	0.5	1	0.5	0.5	0.5	0	0.5	0	0.5	0.5	0.5	0	2.49824	4	0.218	TRUE
RI	chr16:31051044-31051139:+@chr16:31051233-31051489:+	ENSG00000103496	STX4	0.25	0.75	0.25	0.5	0.5	0.75	0.25	0	0.25	0.5	0.75	0.5	0.25	0	2.49824	4	1.328	TRUE
A3	chr8:99129260:99129418:-@chr8:99120979|99120996:99120874:-	ENSG00000132541	HRSP12	0	0	0.3333	0.6667	0.6667	0.6667	0.3333	0.6667	0.6667	0.6667	0.3333	0.3333	0.3333	0	2.49834	4	1.54	TRUE
SE	chr3:17279655:17279911:-@chr3:17275177:17275242:-@chr3:17255699:17255862:-	ENSG00000131374	TBC1D5	0.5833	0.3333	0.5	0.5833	0.5833	0.4167	0.1667	0.0833	0	0.5833	0.1667	0.75	0.3333	0.0833	2.50166	4	1.392	TRUE
SE	chr17:26989302:26989360:+@chr17:26999775:26999876:+@chr17:27000389:27000528:+	ENSG00000109111	SUPT6H	0.2	0.4	0.4	0.4	0.6	0.4	0	0.2	0.4	0.6	0.2	0.4	0.2	0	2.50176	4	0.933	TRUE
A5	chr6:30884655:30884736|30884761:+@chr6:30884882:30885001:+	ENSG00000137411	VARS2	0.0909	0.5455	0.3636	0.1818	0.8182	0.1818	0.1818	0	0.4545	0.6364	0.3636	0.3182	0.2727	0.0909	2.50186	4	0.557	TRUE
SE	chr4:926262:926328:+@chr4:939787:939914:+@chr4:941497:941680:+	ENSG00000127419	TMEM175	0.3333	0.3333	0	0.6667	0.6667	0.3333	0.3333	0.3333	0.3333	0.6667	1	1	0.3333	0.3333	2.50439	4	0.242	TRUE
SE	chr2:219339353:219339608:-@chr2:219337913:219337969:-@chr2:219330733:219330899:-	ENSG00000135913	USP37	0.3333	0.3333	0	0.6667	0.3333	0.3333	0.3333	0.3333	0	0.6667	0.6667	0.6667	0.3333	0	2.50439	4	1.266	TRUE
RI	chr12:10856747-10856659:-@chr12:10854733-10854559:-	ENSG00000060138	CSDA	0.3333	0.3333	0.3333	0.3333	0.3333	0.3333	0.3333	0	0.3333	0.6667	0.3333	0.6667	0.3333	0.3333	2.50459	4	1.227	TRUE
SE	chr11:47207900:47208010:-@chr11:47205871:47206048:-@chr11:47204555:47204620:-	NA	NA	0.3438	0.2812	0.2812	0.1875	0.7188	0.3438	0.2188	0.1875	0.4062	0.5938	0.0938	0.5938	0.1875	0	2.52666	4	0.851	TRUE
A3	chr22:50968333:50968514:-@chr22:50968148|50968160:50967925:-	NA	NA	0	0.25	0.3929	0.4643	0.2857	0.1786	0.1786	0.25	0.5	0.6071	0.3571	0.6429	0.5357	0.5	2.53026	4	1.595	TRUE
SE	chr1:160231907:160232318:-@chr1:160231075:160231140:-@chr1:160213750:160213824:-	ENSG00000132716,ENSG00000258465	DCAF8,RP11-574F21.3	0.35	0.5	0.4	0.85	0.5	0.35	0.65	0.05	0.4	0.65	0.15	0.65	0.1	0	2.53789	4	1.535	TRUE
RI	chr1:36023393-36023484:+@chr1:36023757-36023824:+	ENSG00000020129	NCDN	0.2424	0.4242	0.5	0.5	0.4545	0.2727	0.1515	0.0606	0.5152	0.3636	0.3788	0.4697	0.197	0	2.55636	4	1.061	TRUE
SE	chr15:91565384:91565833:-@chr15:91561035:91561115:-@chr15:91557614:91557663:-	ENSG00000184056	VPS33B	0.4557	0.4177	0.3418	0.5823	0.5443	0.3544	0.2532	0.1013	0.519	0.481	0.3924	0.3038	0.1266	0	2.55819	4	1.353	TRUE
SE	chr12:132630104:132630210:+@chr12:132630785:132630910:+@chr12:132631826:132631933:+	ENSG00000184967	NOC4L	0.5	0.5	0.5	1	0.5	0.5	0	0	0.5	1	0.5	0.5	0.5	0	2.56211	4	0.202	TRUE
RI	chr6:119243251-119243170:-@chr6:119238926-119238726:-	ENSG00000111877	MCM9	0	0.5	0.5	0.5	0.5	0.5	0	0	0.5	1	0.5	0.5	0.5	0.5	2.56211	4	0.691	TRUE
RI	chr12:6762216-6762102:-@chr12:6761936-6761828:-	ENSG00000111653	ING4	0.0909	0.4545	0.2727	0.3636	0.4545	0.3636	0.5455	0.0909	0.3636	0.5455	0.7273	0.3636	0	0	2.56529	4	1.284	TRUE
SE	chr11:115080294:115080377:-@chr11:115069126:115069158:-@chr11:115049364:115049495:-	ENSG00000182985	CADM1	0.1333	0.2	0.2667	0.8	0.5333	0.3333	0.4	0.6	0.6	0.3333	0.2667	0.6	0.2667	0	2.57119	4	1.645	TRUE
RI	chr9:34647086-34647255:+@chr9:34647489-34647564:+	ENSG00000213930,ENSG00000258728	GALT,RP11-195F19.29	0.0909	0.1818	0.2424	0.3182	0.3939	0	0.0606	0.2727	0.5758	0.697	0.3333	0.5455	0.4545	0.0606	2.58356	4	1.014	TRUE
SE	chr14:69676141:69676520:+@chr14:69676829:69676918:+@chr14:69695533:69695789:+	ENSG00000081177	EXD2	0	0.25	0.5	0.75	0.25	0.25	0.75	0.5	0.75	0.5	0.75	0.75	0.25	0	2.58789	4	1.802	TRUE
SE	chr9:114676885:114677026:+@chr9:114678039:114678116:+@chr9:114685129:114685231:+	ENSG00000148154	UGCG	0.5	0.3333	0	0.6667	0.8333	0.6667	0.3333	0	0.5	0.6667	0.5	0.3333	0.1667	0.1667	2.59814	4	1.639	TRUE
SE	chr6:142724939:142725110:+@chr6:142726480:142726528:+@chr6:142726825:142726965:+	ENSG00000112414	GPR126	0.25	0.25	0.25	0.75	0.25	0.5	0.75	0	0.25	0.5	0.25	0.75	0.25	0	2.59824	4	1.459	TRUE
A5	chr14:75357759:75357870|75357896:+@chr14:75359537:75359689:+	ENSG00000119689	DLST	0.2	0	0.4	0.2	0.2	0.4	0.2	0	0.2	0.8	0.4	0.4	0.4	0	2.60176	4	0.21	TRUE
SE	chr8:42012134:42012478:+@chr8:42013497:42013557:+@chr8:42015459:42015630:+	ENSG00000070718	AP3M2	0	0.1667	0.1667	0.8333	0.6667	0.3333	0.5	0.1667	0.1667	0.8333	0.1667	0.1667	0.3333	0	2.60439	4	0.412	TRUE
SE	chr7:76254839:76255000:-@chr7:76247829:76247932:-@chr7:76247500:76247617:-	ENSG00000146707	POMZP3	0.8571	0.1429	0.2857	0.8571	0.7143	0.7143	0.1429	0	0.4286	0.4286	0.7143	0.7143	0.1429	0.5714	2.60471	4	1.265	TRUE
SE	chr7:96745905:96747209:+@chr7:96765700:96765779:+@chr7:96810324:96811075:+	ENSG00000196636	ACN9	0.4211	0	0.6316	0.6316	0.6316	0.4211	0.4211	0.2632	0.4737	0.8947	0.6842	0.8947	0.4737	0.6842	2.62739	4	0.638	TRUE
SE	chr4:120375938:120376288:+@chr4:120379126:120379232:+@chr4:120381338:120381397:+	NA	NA	0.3571	0.3571	0.2143	0.5714	0.5	0.5714	0.2143	0	0.2143	0.6429	0	0.7143	0.0714	0	2.63341	4	1.152	TRUE
SE	chr1:26438268:26438406:+@chr1:26438951:26439141:+@chr1:26440783:26441084:+	ENSG00000175087	PDIK1L	0.2778	0.3194	0.3611	0.8611	0	0.5278	0.4722	0.1944	0.25	0.6111	0.3333	0.8889	0.3056	0.0556	2.63434	4	1.027	TRUE
SE	chr14:45578819:45578983:+@chr14:45579097:45579196:+@chr14:45579297:45579423:+	ENSG00000185246	PRPF39	0.3721	0.1163	0.0465	0.093	0.4884	0.3953	0.1628	0.1628	0.4884	0.6279	0.6977	0.3023	0.2558	0	2.63906	4	1.236	TRUE
SE	chr2:86847453:86847592:-@chr2:86842278:86842380:-@chr2:86839282:86839397:-	ENSG00000239305,ENSG00000115561,ENSG00000249884	RNF103,CHMP3,RNF103-CHMP3	0.25	0	0.25	0.25	0.25	0.5	0.25	0.25	0.5	0.75	0.5	0.5	0.25	0.25	2.64824	4	1.416	TRUE
SE	chr16:284801:284856:+@chr16:298243:298396:+@chr16:299548:299653:+	ENSG00000167930	ITFG3	0.0938	0.3437	0.375	0.4062	0.1875	0.6562	0.25	0.1875	0.25	0.7187	0.2188	0.7812	0.0312	0	2.66064	4	1.617	TRUE
RI	chr2:27354950-27354878:-@chr2:27354699-27354540:-	ENSG00000138073	PREB	0.3333	0.3333	0.3333	0.1667	0.3333	0.3333	0.1667	0	0.5	0.6667	0.8333	0.3333	0	0	2.66836	4	0.708	TRUE
SE	chr16:23499927:23500030:-@chr16:23499306:23499445:-@chr16:23498031:23498111:-	ENSG00000103365	GGA2	0	0.5	0.5	0.5	0.5	0.5	0.5	0.5	0.5	1	0.5	1	0.5	0	2.69824	4	0.335	TRUE
SE	chr2:27595490:27595607:+@chr2:27595907:27595980:+@chr2:27596114:27596178:+	ENSG00000115234	SNX17	0.1111	0.6667	0.4444	0.6667	0.2222	0.2222	0.2222	0	0.3333	0.8889	0.4444	0.8889	0.2222	0.3333	2.70186	4	1.441	TRUE
A3	chr12:52450278:52450429:+@chr12:52450674|52450841:52451043:+	ENSG00000123358	NR4A1	0.3333	0.3333	0	0.8889	0.5556	0.2222	0.2222	0.3333	0.3333	0.7778	0.3333	0.4444	0.5556	0.1111	2.72406	4	1.989	TRUE
A5	chr2:207014649:207014504|207014542:-@chr2:207013744:207013820:-	ENSG00000023228	NDUFS1	0	0.3333	0.3333	0.3333	0.6667	0.6667	0.3333	0.3333	0.3333	0.3333	1	0.3333	0.3333	0.3333	2.73164	4	1.038	TRUE
SE	chr16:71841704:71842053:-@chr16:71840589:71840631:-@chr16:71823182:71823385:-	ENSG00000166747	AP1G1	0.0476	0.7143	0.4286	0.5	0.7143	0.2857	0.1667	0.119	0.5714	0.4048	0.1429	0.8333	0	0	2.73496	4	1.948	TRUE
A3	chr2:86088304:86088415:-@chr2:86075327|86075504:86074984:-	ENSG00000115525	ST3GAL5	0.0952	0	0.2381	0.3333	0.5238	0.0952	0.0476	0	0.2857	0.1429	0.6667	0.6667	0.1429	0	1.47634	5	0.024	TRUE
SE	chr4:27009155:27009322:+@chr4:27009605:27009628:+@chr4:27010050:27010150:+	ENSG00000109689	STIM2	0	0.0323	0.0645	0.6129	0.2903	0.1935	0.0968	0.0323	0.0968	0.1613	0.4194	0.3226	0.2581	0.0645	1.47779	5	0.001	TRUE
SE	chr4:25161878:25162204:-@chr4:25161132:25161386:-@chr4:25160575:25160729:-	ENSG00000109618	SEPSECS	0.027	0.0541	0.0811	0.1351	0.7027	0.1351	0	0.1622	0.0811	0.1892	0.5135	0.5676	0.1351	0.1081	1.50779	5	0.044	TRUE
A3	chr16:50776673:50776752:+@chr16:50783460|50783487:50784113:+	ENSG00000083799	CYLD	0.0833	0.125	0.0833	0.5	0.75	0.0833	0.3333	0.0833	0	0.1667	0.4167	0.3333	0.25	0.1667	1.65919	5	0.048	TRUE
SE	chr2:153574407:153575538:+@chr2:153576412:153576518:+@chr2:153577047:153577100:+	ENSG00000177917	ARL6IP6	0.1333	0.2	0.1333	0.2667	0.3333	0.2	0.0667	0	0.1333	0.2	0.5333	0.9333	0.1333	0.0667	1.66259	5	0.013	TRUE
A3	chr8:92052872:92053203:-@chr8:92033632|92033650:92033484:-	ENSG00000155099	TMEM55A	0.1111	0.3333	0.2222	0.6667	0.5556	0.3333	0.1111	0.2222	0	0.1111	0.6667	0.7778	0.1111	0.2222	1.6818	5	0.103	TRUE
A5	chr1:157963063:157963518|157963522:+@chr1:158045903:158046052:+	ENSG00000183853	KIRREL	0.2	0.2	0.2	0.6	0.4	0	0.2	0.2	0.2	0.2	0.6	0.8	0	0	1.69625	5	0.147	TRUE
SE	chr1:37967405:37967597:-@chr1:37962148:37962205:-@chr1:37961486:37961519:-	ENSG00000163875	MEAF6	0	0.1111	0.2222	0.6667	0.6111	0.3333	0.1667	0	0.1667	0.1111	0.2222	0.3889	0.1111	0.0556	1.75618	5	0.164	TRUE
A3	chr22:31731678:31731849:-@chr22:31724845|31724910:31724773:-	ENSG00000100105	PATZ1	0.2581	0	0.0323	0.6129	0	0.0484	0.0887	0.129	0.129	0.2903	0.371	0.7258	0.2581	0.0645	1.77928	5	0.16	TRUE
SE	chr2:25475063:25475180:-@chr2:25472526:25472593:-@chr2:25470906:25471121:-	ENSG00000119772	DNMT3A	0.0213	0.1702	0.2766	0.5745	0.1702	0.383	0	0.2766	0.1064	0.234	0.5957	0.4894	0.234	0.0213	1.82415	5	0.107	TRUE
A3	chr11:1480422:1480469:+@chr11:1481730|1482200:1482944:+	ENSG00000174672	BRSK2	0.3036	0.3214	0.1786	0.6786	0.5179	0.1786	0.6429	0.1071	0.1071	0.1429	0.6429	0.6964	0.3571	0	1.82909	5	0.139	TRUE
A3	chr6:146267369:146267477:-@chr6:146266773|146266792:146266517:-	ENSG00000146414	SHPRH	0.1818	0.2727	0.1818	0.3636	0.4545	0.0909	0.1818	0.2727	0.0909	0.3636	0.4545	0.7273	0.1818	0	1.83545	5	0.066	TRUE
A5	chr1:26774050:26774151|26774160:+@chr1:26784282:26784396:+	ENSG00000117682	DHDDS	0	0.1667	0	0.6667	0.6667	0.1667	0.3333	0	0.1667	0.3333	0.3333	0.5	0	0.1667	1.85132	5	0.162	TRUE
RI	chr11:375639-375773:+@chr11:375847-375956:+	ENSG00000182272	B4GALNT4	0.1351	0.1351	0	0.6757	0.2162	0.2162	0.1351	0	0.027	0.4865	0.6757	0.5135	0.2973	0.1351	1.86123	5	0.244	TRUE
SE	chr11:20070274:20070741:+@chr11:20072835:20072879:+@chr11:20075626:20075786:+	ENSG00000166833	NAV2	0.2174	0.1304	0	0.587	0.2609	0.1522	0.1739	0.3043	0.1522	0.3261	0.5652	0.5652	0.1957	0.1739	1.88138	5	0.336	TRUE
SE	chr14:91755449:91755687:-@chr14:91751739:91752180:-@chr14:91749673:91749861:-	ENSG00000015133	CCDC88C	0	0.25	0.1429	0.5	0.25	0.25	0.1071	0.2143	0.1786	0.1786	0.5714	0.3929	0.1071	0	1.90648	5	0.133	TRUE
RI	chr8:21959219-21959362:+@chr8:21959686-21959826:+	ENSG00000158863	FAM160B2	0	0	0.2105	0.5263	0.1053	0.1053	0.0526	0	0.1579	0.2105	0.4211	0.3684	0.2105	0.1579	1.90934	5	0.023	TRUE
A5	chr16:67997462:67997340|67997368:-@chr16:67995478:67995609:-	ENSG00000124067	SLC12A4	0	0.1667	0	0.6667	0.1667	0.1667	0.1667	0.1667	0	0.3333	0.5	0.5	0.3333	0	1.92613	5	0.14	TRUE
A3	chr16:28621252:28621512:-@chr16:28620180|28620211:28620029:-	ENSG00000196502	SULT1A1	0.2449	0	0.1633	0.5714	0.2041	0.1837	0.3469	0.1837	0.3469	0.3061	0.3878	0.6939	0.2653	0.102	1.92864	5	0.103	TRUE
SE	chr11:117070040:117070148:+@chr11:117070349:117070545:+@chr11:117073718:117073909:+	ENSG00000149591	TAGLN	0	0.1429	0.1429	0.2857	0.1429	0.2857	0.1429	0	0.2857	0.1429	0.5714	0.8571	0.1429	0	1.94819	5	0.275	TRUE
SE	chr6:2971767:2972399:-@chr6:2969013:2969147:-@chr6:2959402:2959576:-	NA	NA	0.125	0.125	0.25	0.25	0.375	0.25	0	0.25	0.125	0.125	0.75	0.5	0.25	0	1.95804	5	0.312	TRUE
SE	chr5:94903594:94903753:+@chr5:94916596:94916646:+@chr5:94918620:94918902:+	ENSG00000164291	ARSK	0.1053	0.0526	0.1579	0.8421	0.3158	0.1053	0.0526	0.1053	0.1053	0.3158	0.4211	0.2105	0.1053	0	1.97343	5	0.31	TRUE
SE	chr9:35258990:35259047:+@chr9:35291066:35291101:+@chr9:35295693:35295927:+	ENSG00000198722	UNC13B	0.2857	0.2857	0.1429	0.2857	0.8571	0.2857	0.1429	0	0.1429	0.2857	0.2857	0.7143	0	0.2857	1.9898	5	0.231	TRUE
SE	chr1:11888163:11888276:+@chr1:11888515:11888681:+@chr1:11889253:11889379:+	ENSG00000011021	CLCN6	0	0.0976	0.122	0.6829	0.5854	0.0244	0.0732	0.122	0.1463	0.1707	0.2683	0.1098	0.0488	0.0854	1.99622	5	1.013	TRUE
A5	chr10:3190483:3190360|3190363:-@chr10:3190179:3190255:-	ENSG00000107959	PITRM1	0.2857	0.2857	0.1429	0.5714	0.2857	0.1429	0.1429	0.2857	0	0.2857	0.8571	0.7143	0.1429	0.1429	2.01649	5	0.591	TRUE
SE	chr16:69166387:69166493:-@chr16:69155339:69155396:-@chr16:69151912:69154552:-	NA	NA	0.08	0	0.28	0.4267	0.28	0.2267	0.1067	0.1067	0.0933	0.12	0.24	0.32	0.2667	0.08	2.03135	5	0.013	TRUE
A3	chr17:61783995:61784099:-@chr17:61781942|61782268:61780192:-	ENSG00000266173	STRADA	0.0667	0.2	0.0667	0.6	0.5333	0.1333	0.2	0	0.1333	0.2	0.2	0.1333	0.2	0.2	2.04278	5	0.944	TRUE
SE	chr11:36531598:36531863:-@chr11:36523269:36523361:-@chr11:36522770:36523087:-	NA	NA	0.3333	0.1667	0	0.5	0.5	0.1667	0.1667	0.1667	0.1667	0.3333	0.3333	0.8333	0.1667	0.3333	2.07589	5	0.312	TRUE
SE	chr4:25161878:25162204:-@chr4:25161250:25161386:-@chr4:25160575:25160729:-	ENSG00000109618	SEPSECS	0.3333	0.3333	0	0.5238	0.8571	0.0952	0.1905	0.2857	0.2381	0.0952	0.7143	0.5238	0.3333	0.1905	2.0851	5	0.291	TRUE
A3	chr17:80009763:80009840:+@chr17:80011110|80011150:80011242:+	ENSG00000169727	GPS1	0.125	0.25	0.25	0.375	0.625	0.125	0	0.25	0.25	0.25	0	0.875	0.25	0	2.09125	5	0.563	TRUE
RI	chr5:176079744-176079914:+@chr5:176081896-176082021:+	ENSG00000048140	TSPAN17	0.1667	0	0.1667	0.1667	0.1667	0.1667	0.1667	0.1667	0.1667	0.3333	0.6667	0.5	0.3333	0.1667	2.09644	5	1.086	TRUE
A5	chrX:102840419:102840552|102840611:+@chrX:102841147:102841219:+	ENSG00000133142	TCEAL4	0.1304	0.0435	0.1739	0.2609	0.1304	0.1739	0.2174	0.0435	0.087	0.2174	0.1304	0.5217	0.2609	0	2.09845	5	0.061	TRUE
A3	chr16:30767503:30767593:+@chr16:30767676|30767688:30767841:+	ENSG00000156873	PHKG2	0.4615	0.2692	0.1538	0.7308	0.1923	0.1154	0	0.1154	0.0769	0.5	0.5769	0.6923	0.3077	0	2.10313	5	0.54	TRUE
SE	chr14:102661275:102661457:+@chr14:102664092:102664184:+@chr14:102674940:102676867:+	ENSG00000140153	WDR20	0	0.5455	0.0909	0.6364	0.5455	0.2727	0.0909	0.1818	0.3636	0.2727	0.1818	0.6364	0.2727	0.1818	2.10632	5	0.641	TRUE
SE	chr11:126160698:126160856:+@chr11:126161168:126161464:+@chr11:126162372:126162950:+	ENSG00000150455	TIRAP	0	0.2157	0.1176	0.451	0.1373	0.1765	0.3333	0.1176	0.1569	0.1176	0.3333	0.9608	0.2549	0.0784	2.10689	5	0.348	TRUE
A3	chr19:18314706:18314874:-@chr19:18313550|18313665:18313323:-	NA	NA	0.3571	0.1429	0.0714	0.6429	0.0714	0.1429	0.2143	0.2143	0.1429	0.1429	0.7857	0.6429	0.1429	0	2.11032	5	1.364	TRUE
SE	chr19:36234710:36234805:-@chr19:36234056:36234246:-@chr19:36233428:36233704:-	NA	NA	0.0741	0.037	0.1852	0.037	0.7778	0	0.1481	0.0741	0.2593	0.1481	0.1852	0.2963	0.2593	0.1111	2.11284	5	0.549	TRUE
SE	chr5:70196805:70196976:+@chr5:70197239:70197298:+@chr5:70197652:70197760:+	ENSG00000172058	SERF1A	0.12	0.12	0.08	0.4	0.28	0.16	0.12	0.04	0.2	0.16	0.16	0.96	0	0.04	2.12259	5	0.328	TRUE
SE	chr17:21114249:21114540:-@chr17:21111705:21111852:-@chr17:21101263:21102153:-	ENSG00000178307	TMEM11	0	0.2	0.2	0	0.8	0.2	0	0	0.2	0.2	0.2	0.4	0.2	0.2	2.12304	5	0.3	TRUE
SE	chr12:111893833:111894060:-@chr12:111892849:111892923:-@chr12:111891481:111891649:-	ENSG00000204842	ATXN2	0	0	0	0.4	0.2	0.2	0.4	0.2	0	0.4	0.6	0.8	0.2	0.2	2.1241	5	0.437	TRUE
SE	chr15:30771227:30771396:+@chr15:30772945:30773110:+@chr15:30776705:30776892:+	ENSG00000215302	CTD-3092A11.1	0.2561	0	0.061	0.6098	0.378	0.2317	0.2439	0.1585	0.0488	0.5122	0.4878	0.561	0.1098	0.2683	2.12539	5	0.552	TRUE
SE	chr3:37055923:37056035:+@chr3:37058997:37059090:+@chr3:37067128:37067498:+	ENSG00000076242	MLH1	0.0161	0.0323	0.1935	0.5161	0.1774	0.1129	0.1129	0.1129	0.2258	0	0.4677	0.2581	0.2097	0.1935	2.13134	5	0.441	TRUE
SE	chr2:70454867:70454954:-@chr2:70452460:70452525:-@chr2:70451686:70451761:-	ENSG00000116001,ENSG00000115998	TIA1,C2orf42	0.2222	0.3333	0	0.8333	0.6111	0.3333	0.25	0.1667	0.3333	0.1111	0.4444	0.8333	0.2222	0	2.13443	5	0.314	TRUE
SE	chr12:95645716:95645847:+@chr12:95650326:95650398:+@chr12:95660133:95660408:+	ENSG00000028203	VEZT	0.2973	0.2703	0.027	0.2432	0.4595	0.027	0.0811	0.027	0.027	0.2162	0.2973	0.6486	0.2703	0	2.13489	5	0.376	TRUE
SE	chr13:49833482:49833659:+@chr13:49840015:49840139:+@chr13:49841626:49842195:+	ENSG00000102543	CDADC1	0.0833	0.1667	0.25	0.5833	0.5	0.0833	0.4167	0.1667	0	0.0833	0.1667	0.75	0.0833	0.1667	2.13795	5	1.452	TRUE
SE	chr17:37809734:37810003:+@chr17:37813163:37813338:+@chr17:37814028:37814105:+	ENSG00000131748	STARD3	0.3571	0	0.1429	0.2857	0.4286	0	0.2857	0.1429	0.1429	0.2143	0.6429	0.5	0.1429	0.2143	2.14078	5	0.506	TRUE
A3	chr8:38271670:38271807:-@chr8:38271541|38271552:38271436:-	ENSG00000077782	FGFR1	0.25	0	0	0.75	0.25	0	0	0	0.25	0.25	0.5	0.75	0.5	0.25	2.14783	5	0.458	TRUE
A3	chr1:231672959:231673073:+@chr1:231678206|231678227:231678357:+	ENSG00000116918	TSNAX	0.0909	0.2727	0.2727	0.0909	0.1818	0.1818	0.1818	0	0.0909	0.1818	0.5455	0.9091	0.2727	0.1818	2.15035	5	1.166	TRUE
SE	chr11:47307984:47308085:+@chr11:47310519:47310578:+@chr11:47310942:47311044:+	ENSG00000110514	MADD	0	0.1351	0.1351	0.3243	0.2703	0.0541	0.2162	0.0811	0.4595	0.3514	0.3243	0.7568	0.2162	0.1351	2.15349	5	0.777	TRUE
RI	chr13:45915293-45915177:-@chr13:45914955-45914847:-	ENSG00000133112	TPT1	0	0.1111	0.1111	0.5556	0.2222	0.2222	0.2222	0.2222	0.1111	0.3333	0.2222	0.3333	0.2222	0.1111	2.15529	5	0.281	TRUE
SE	chr14:50778729:50778947:-@chr14:50778088:50778151:-@chr14:50769620:50769735:-	ENSG00000087299	L2HGDH	0	0.3333	0.1667	0.5	0.8333	0.1667	0	0	0.3333	0.1667	0	0.3333	0.1667	0.1667	2.16056	5	0.465	TRUE
SE	chr15:41554954:41555081:+@chr15:41556363:41556433:+@chr15:41562755:41562816:+	ENSG00000187446	CHP1	0.2	0.2	0	0.6	0.2	0.2	0.2	0.2	0.2	0.2	0.4	1	0.2	0.2	2.16259	5	0.512	TRUE
A5	chr7:73098097:73098134|73098253:+@chr7:73100966:73101061:+	ENSG00000071462	WBSCR22	0.1429	0.2857	0.1429	0.5714	0.5714	0.2857	0.5714	0.1429	0.2857	0.1429	0.1429	0.7143	0.2857	0	2.16358	5	1.004	TRUE
RI	chr6:32944339-32944713:+@chr6:32945219-32945347:+	ENSG00000204256	BRD2	0	0.1176	0.1765	0.4118	0.1765	0.1176	0.1176	0.0588	0.1176	0.1176	0.1765	0.2941	0.1765	0.0588	2.16565	5	0.011	TRUE
SE	chr17:41975630:41975748:-@chr17:41961452:41961523:-@chr17:41960571:41960723:-	ENSG00000108852	MPP2	0	0	0.125	0.25	0.625	0	0.125	0	0.125	0.5	0.25	0.75	0	0.375	2.16759	5	0.793	TRUE
SE	chr12:95461107:95461167:-@chr12:95456626:95456663:-@chr12:95456284:95456514:-	ENSG00000120798	NR2C1	0.2	0.0667	0.2	0.4	0.0667	0.2	0.2	0.1333	0.1333	0.1333	0.0667	0.8	0.2667	0	2.16955	5	1.383	TRUE
SE	chr15:75918007:75918446:-@chr15:75914683:75914831:-@chr15:75913235:75913397:-	ENSG00000169371	SNUPN	0	0.3333	0.1111	0.7407	0.2593	0.2222	0.1111	0.1111	0.1111	0.2963	0.1111	0.4444	0.1481	0.0741	2.16983	5	1.323	TRUE
SE	chr21:38639539:38639833:-@chr21:38639093:38639148:-@chr21:38633383:38634238:-	ENSG00000157538	DSCR3	0.1111	0.1111	0	0.5556	0	0.1111	0.2222	0	0	0.3333	0.3333	0.6667	0.1111	0	2.17079	5	0.565	TRUE
A3	chr11:1480422:1480469:+@chr11:1481778|1482200:1483919:+	ENSG00000174672	BRSK2	0.1948	0.3506	0.1948	0.5065	0.2338	0.2208	0.5455	0.0909	0.1429	0.0779	0.5974	0.6494	0.3766	0	2.17494	5	0.779	TRUE
SE	chr11:18108413:18108601:-@chr11:18105082:18105256:-@chr11:18102958:18103050:-	ENSG00000166788	SAAL1	0.3231	0.0462	0.1846	0.4462	0.3538	0.1231	0.3231	0	0.3077	0.3385	0.3231	0.5385	0.2615	0.1692	2.17984	5	0.066	TRUE
SE	chr12:51445875:51445990:+@chr12:51450133:51450285:+@chr12:51453144:51454207:+	ENSG00000050426	LETMD1	0.2069	0.0345	0.1034	0.3103	0.3103	0	0.1379	0.1034	0.1379	0.1379	0.2069	0.4483	0.2759	0.069	2.18878	5	0.136	TRUE
A5	chr11:117070040:117070148|117070545:+@chr11:117073718:117073909:+	ENSG00000149591	TAGLN	0	0.2	0	0.1	0.1	0.2	0.1	0.1	0.1	0.1	0.4	0.7	0.2	0	2.19089	5	0.601	TRUE
SE	chr15:74753378:74753510:-@chr15:74753009:74753119:-@chr15:74751025:74751237:-	ENSG00000138629	UBL7	0.2	0.1	0	0.3	0.2	0.15	0.1	0.15	0.4	0.3	0.3	0.75	0.2	0.1	2.19259	5	1.134	TRUE
A5	chr15:35198913:35198720|35198746:-@chr15:35196537:35196706:-	ENSG00000021776	AQR	0.5	0	0.25	0.5	0.75	0.25	0	0	0.25	0.5	0.5	0.25	0.25	0.25	2.19304	5	0.277	TRUE
SE	chr3:53079832:53080089:-@chr3:53077152:53077270:-@chr3:53003117:53003274:-	ENSG00000163935	SFMBT1	0	0.0476	0.1905	0.8571	0.4286	0.1905	0.0476	0.0952	0.1905	0.381	0.1429	0.1905	0.1429	0.0952	2.19818	5	1.232	TRUE
A3	chr11:1480422:1480469:+@chr11:1481778|1482200:1483328:+	ENSG00000174672	BRSK2	0.2532	0.3165	0.2152	0.5443	0.3038	0.2405	0.6329	0.1519	0.1392	0.1013	0.5696	0.7089	0.3544	0	2.19894	5	0.783	TRUE
RI	chr9:140347632-140347508:-@chr9:140347271-140347188:-	ENSG00000165802	NELF	0.125	0.25	0.25	0.5	0.125	0	0	0	0.125	0.25	0.375	0.625	0	0.125	2.20304	5	0.855	TRUE
SE	chr14:80677594:80677868:-@chr14:80672574:80672681:-@chr14:80671945:80672078:-	ENSG00000211448	DIO2	0.1667	0.2778	0.3333	0.6111	0.4444	0.1667	0.3333	0.0556	0.1667	0.1667	0.1111	0.5	0.1111	0	2.20534	5	1.079	TRUE
SE	chr7:42971717:42971805:-@chr7:42966982:42967058:-@chr7:42964274:42964396:-	ENSG00000106588	PSMA2	0	0.1406	0.2188	0.6094	0.375	0.2344	0.2031	0.1406	0.0156	0.25	0.4062	0.2031	0.1406	0.3906	2.21275	5	0.663	TRUE
SE	chr22:30162861:30162969:-@chr22:30150738:30150852:-@chr22:30144407:30144560:-	ENSG00000100319	ZMAT5	0.2222	0.3889	0.4444	0.5	0.8333	0.1667	0.2222	0.3333	0.2778	0.4444	0.6111	0.3333	0.2778	0	2.21386	5	0.081	TRUE
SE	chr17:7495572:7495672:-@chr17:7495389:7495475:-@chr17:7494548:7495243:-	ENSG00000129245	FXR2	0	0.25	0.25	0.5	0.25	0.25	0	0	0.75	0.25	0.75	0.75	0.25	0.25	2.21625	5	0.705	TRUE
SE	chr11:57194535:57194594:-@chr11:57194061:57194223:-@chr11:57193462:57193825:-	ENSG00000134802	SLC43A3	0.0645	0.0484	0	0.4194	0.2419	0.0968	0.3548	0.0161	0.0323	0.1774	0.2581	0.4355	0.1935	0.0323	2.21849	5	0.244	TRUE
SE	chr16:50099881:50100180:+@chr16:50100278:50100450:+@chr16:50102691:50102778:+	ENSG00000155393	HEATR3	0.1228	0	0	0.193	0.1053	0.193	0.0877	0.1228	0.2105	0.2982	0.5439	0.5439	0.2807	0.2982	2.22178	5	1.13	TRUE
RI	chr3:39453387-39453552:+@chr3:39453765-39453925:+	ENSG00000168028	RPSA	0.2	0	0.2	0.2	0.2	0.2	0.2	0	0.2	0.2	0.4	0.4	0.2	0	2.22304	5	0	TRUE
SE	chr5:131563483:131563556:-@chr5:131562779:131562951:-@chr5:131554238:131554337:-	ENSG00000072682	P4HA2	0.1613	0.3065	0.1613	0.7419	0.3065	0.0968	0.129	0.2419	0.1935	0.1452	0.2419	0.4194	0.2419	0	2.22572	5	1.517	TRUE
A5	chr1:101491362:101491221|101491239:-@chr1:101490865:101491022:-	ENSG00000117543	DPH5	0.0769	0.3846	0.1538	0.3077	0.3077	0.2308	0	0.0769	0.1538	0.2308	0.6154	0	0.2308	0	2.22618	5	0.62	TRUE
A3	chr5:125758869:125759381:+@chr5:125801069|125801118:125801237:+	ENSG00000155324	GRAMD3	0.2632	0.2105	0.1053	0.2105	0.6842	0.3158	0.1053	0.1579	0.1579	0.3684	0.7368	0.5263	0	0.3158	2.23468	5	1.271	TRUE
SE	chr11:18108413:18108601:-@chr11:18105082:18105275:-@chr11:18102958:18103050:-	ENSG00000166788	SAAL1	0.2286	0	0.1143	0.4	0.3286	0.0857	0.3143	0.0143	0.2571	0.2571	0.2286	0.4857	0.2286	0.1429	2.24358	5	0.294	TRUE
A3	chr11:1480422:1480469:+@chr11:1481730|1482200:1483919:+	ENSG00000174672	BRSK2	0.1688	0.3247	0.1429	0.4675	0.2468	0.1429	0.5714	0.039	0.0519	0.0519	0.4935	0.6234	0.2987	0	2.25469	5	1.383	TRUE
SE	chr17:3728236:3728344:-@chr17:3727354:3727386:-@chr17:3725247:3725346:-	ENSG00000074356	C17orf85	0	0.25	0.25	0.5	0	0.25	0.25	0.5	0	0.25	0.75	0.75	0.25	0	2.25775	5	0.846	TRUE
A3	chrY:2368858:2369015:-@chrY:2358810|2358813:2354455:-	NA	NA	0.0988	0.1852	0.2222	0.1728	0.2963	0.2099	0.1111	0	0.1481	0.2222	0.3333	0.2716	0.3457	0.1111	2.25894	5	0.07	TRUE
SE	chr3:48541452:48541661:-@chr3:48540528:48540626:-@chr3:48538570:48538726:-	ENSG00000164054	SHISA5	0	0.1667	0.1667	0.6667	0.1667	0.1667	0.8333	0.1667	0	0.3333	0.5	0.6667	0.1667	0	2.26639	5	1.402	TRUE
SE	chr7:99647417:99647464:+@chr7:99649101:99649233:+@chr7:99654534:99655028:+	ENSG00000166529	ZSCAN21	0.3281	0.0469	0.1875	0.5625	0	0.1562	0.1562	0.0938	0.1719	0.3125	0.2031	0.4375	0.1406	0.0625	2.26874	5	1.365	TRUE
RI	chr11:73105522-73105779:+@chr11:73106132-73106330:+	ENSG00000054967	RELT	0.3846	0.0769	0.0769	0.3077	0.2308	0.1538	0.1538	0	0.3077	0.1538	0.6154	0.3077	0.3077	0.0769	2.27088	5	1.175	TRUE
A3	chr13:114537524:114537645:-@chr13:114535725|114535854:114535607:-	ENSG00000183087	GAS6	0.0667	0.0667	0.1333	0.5333	0.2	0.2	0.4	0.0667	0	0.2	0.2	0.9333	0.1333	0.3333	2.2709	5	1.32	TRUE
SE	chr3:48732523:48732854:-@chr3:48731892:48731958:-@chr3:48730884:48731673:-	ENSG00000068745	IP6K2	0.0541	0.0541	0	0.1892	0.1892	0.027	0.027	0.1081	0.1081	0.1892	0.2703	0.6486	0	0.0541	2.27269	5	0.271	TRUE
SE	chr15:41188136:41188277:+@chr15:41190856:41191009:+@chr15:41191105:41191196:+	ENSG00000104142	VPS18	0	0.1667	0.1667	0.1667	0.8333	0.3333	0.5	0	0	0.1667	0.1667	0.6667	0	0	2.27537	5	1.162	TRUE
RI	chr1:173833442-173833395:-@chr1:173833213-173833039:-	ENSG00000234741	GAS5	0	0	0.0667	0.4	0.2667	0.1333	0.1333	0.1333	0.1333	0.2	0.2667	0.2	0.2	0.2	2.27588	5	0.064	TRUE
A3	chr8:66582108:66582253:+@chr8:66594563|66594588:66594686:+	ENSG00000066855	MTFR1	0.2	0.2	0	0.4	0.2	0.2	0.2	0	0.4	0.4	0.4	0.8	0.2	0	2.28259	5	0.72	TRUE
SE	chr16:30128991:30129105:-@chr16:30128458:30128606:-@chr16:30128215:30128324:-	ENSG00000102882	MAPK3	0.1463	0.122	0.1707	0.3659	0.1707	0.2195	0.0976	0.2805	0.1585	0.1951	0.378	0.2927	0.1341	0	2.28644	5	0.244	TRUE
SE	chr17:21117404:21117908:-@chr17:21114380:21114540:-@chr17:21101263:21102153:-	ENSG00000178307	TMEM11	0	0.2609	0.1304	0.4348	0.2609	0.2174	0.3478	0	0.1739	0	0.3478	0.4348	0.2609	0.087	2.28858	5	0.236	TRUE
SE	chr22:24032419:24035372:-@chr22:24029018:24029182:-@chr22:24025912:24026054:-	ENSG00000228315	GUSBP11	0.234	0.234	0.1915	0.0851	0.5319	0.1489	0.2766	0	0.1915	0.383	0.4468	0.7021	0	0.1915	2.29034	5	1.488	TRUE
SE	chr2:175742568:175742856:-@chr2:175711608:175711685:-@chr2:175689162:175689246:-	ENSG00000128656	CHN1	0.0532	0.2234	0.2128	0.1915	0.4043	0.266	0.2447	0.0745	0.1277	0.2021	0.3511	0.1383	0.2447	0	2.29334	5	0.304	TRUE
RI	chr20:62321103-62321218:+@chr20:62321440-62321563:+	ENSG00000258366,ENSG00000026036,ENSG00000243509	RTEL1,TNFRSF6B	0.1053	0.3158	0.2632	0.6842	0.4737	0.1579	0.2632	0.1053	0	0.2632	0.0526	0.3684	0.2105	0.1579	2.29479	5	1.678	TRUE
SE	chr5:131563483:131563556:-@chr5:131562779:131562914:-@chr5:131554238:131554337:-	ENSG00000072682	P4HA2	0.2714	0.4143	0.2143	0.6714	0.3429	0.1	0.1143	0.2143	0.1714	0.1571	0.2857	0.3857	0.2571	0	2.29538	5	1.159	TRUE
A3	chr7:4825881:4826059:+@chr7:4827227|4827265:4827407:+	ENSG00000242802	AP5Z1	0.1111	0.1111	0	0.1111	0.4444	0.1111	0.2222	0.3333	0	0	0.4444	0.7778	0.2222	0.1111	2.2975	5	1.474	TRUE
A3	chr5:251453:251583:+@chr5:254473|254508:254621:+	ENSG00000073578	SDHA	0	0	0.3333	0.3333	0.3333	0	0.3333	0	0.3333	0.3333	0.3333	0.6667	0.3333	0	2.30294	5	0.103	TRUE
SE	chr11:47493743:47493909:-@chr11:47493550:47493654:-@chr11:47491846:47492107:-	ENSG00000149187	CELF1	0.0962	0	0.1923	0.25	0.25	0.0577	0.0385	0.0385	0.1923	0.2692	0.2115	0.4615	0	0.0385	2.30684	5	0.231	TRUE
A5	chr11:66568502:66568573|66568632:+@chr11:66571466:66571661:+	ENSG00000173715	C11orf80	0.25	0.175	0.1	0.25	0.1	0.15	0.2	0.1	0	0.25	0.35	0.9	0.25	0.15	2.3091	5	1.677	TRUE
A3	chr1:160275478:160275563:-@chr1:160275361|160275388:160275223:-	ENSG00000122218	COPA	0	0.1333	0.0667	0.3333	0.1333	0.1333	0.2667	0.0667	0.1333	0.2	0.3333	0.4	0.2	0.2	2.30948	5	0.408	TRUE
A5	chr7:99810756:99810576|99810646:-@chr7:99809017:99809617:-	ENSG00000239521,ENSG00000160844	GATS	0.0843	0.0723	0.1928	0.259	0.3253	0.0602	0.1084	0.1446	0.1446	0.012	0.3976	0.3614	0	0.0964	2.31094	5	0.319	TRUE
A5	chr9:112145831:112145587|112145703:-@chr9:112144582:112144727:-	ENSG00000070159	PTPN3	0	0	0	0.6667	0.3333	0	0.3333	0	0.3333	0.3333	0.6667	0.3333	0	0	2.31132	5	0.455	TRUE
SE	chr3:137834170:137834451:-@chr3:137831206:137831342:-@chr3:137822313:137822894:-	ENSG00000158163	DZIP1L	0.2958	0.4366	0.2535	0.662	0.5634	0.169	0.5634	0.1408	0.1972	0.3521	0.493	0.4789	0.1408	0	2.31458	5	0.468	TRUE
SE	chr4:1941381:1941505:+@chr4:1944066:1944292:+@chr4:1952799:1952930:+	ENSG00000109685	WHSC1	0	0.0667	0.2	0.1333	0.2667	0	0.0667	0.0667	0.1333	0.2	0.5333	0.2	0.2	0.2667	2.31644	5	0.678	TRUE
RI	chr17:27934760-27934895:+@chr17:27935004-27935128:+	ENSG00000198720,ENSG00000264031	ANKRD13B,RP11-68I3.2	0.0938	0.0313	0.2188	0.1875	0.25	0.1875	0.25	0.1875	0.375	0.125	0.4062	0.5	0.2812	0	2.31684	5	0.84	TRUE
SE	chr9:98732858:98732938:+@chr9:98733826:98733877:+@chr9:98734215:98735370:+	ENSG00000182150	ERCC6L2	0.3636	0.0909	0.1818	0.8182	0.5455	0.0909	0.2727	0.0909	0.0909	0.3636	0.1818	0.3636	0.0909	0	2.31789	5	1.957	TRUE
SE	chr11:46638826:46639440:+@chr11:46642592:46642707:+@chr11:46665829:46665910:+	ENSG00000175224	ATG13	0.2	0	0	0.4	0.2	0	0.2	0	0.2	0.2	0.2	0.8	0.2	0.2	2.32259	5	1.24	TRUE
A5	chr11:63992442:63992267|63992273:-@chr11:63992015:63992189:-	ENSG00000149743	TRPT1	0.3	0.3	0.1	0.5	0.5	0	0	0.2	0.2	0.1	0.6	0.8	0.3	0.6	2.32259	5	0.816	TRUE
RI	chr9:136344218-136344090:-@chr9:136343538-136343376:-	ENSG00000160326	SLC2A6	0	0	0.2857	0.2857	0.2857	0	0.2857	0	0.1429	0.1429	0.2857	0.5714	0.1429	0.1429	2.32594	5	0.455	TRUE
SE	chr1:161147213:161147758:-@chr1:161146702:161146896:-@chr1:161146224:161146369:-	NA	NA	0.3636	0	0.2727	0.3636	0.2727	0.2727	0.1818	0.2727	0.3636	0.1818	0.5455	0.8182	0.0909	0	2.32705	5	0.991	TRUE
SE	chr1:151299747:151300191:-@chr1:151297221:151297393:-@chr1:151288049:151288985:-	ENSG00000143393	PI4KB	0.1923	0.1154	0.1923	0.2308	0.1154	0.1538	0.0769	0	0.1154	0.2692	0.2692	0.3846	0.1923	0.1538	2.32915	5	0.243	TRUE
SE	chrX:73834257:73834461:-@chrX:73832417:73832478:-@chrX:73815644:73815835:-	NA	NA	0	0.3111	0.3111	0.4889	0.3333	0.2	0.1111	0.0444	0.3333	0.2889	0.4	0.0667	0.2222	0.0889	2.33194	5	0.514	TRUE
A3	chr11:57069933:57070299:-@chr11:57069698|57069701:57069548:-	ENSG00000149115	TNKS1BP1	0.1667	0.3333	0.3333	0.6667	0.5	0.1667	0.1667	0	0	0.5	0.5	0.3333	0.3333	0.3333	2.33309	5	0.364	TRUE
A3	chr17:80676782:80676933:+@chr17:80678126|80678148:80678239:+	ENSG00000141560	FN3KRP	0	0	0	0.25	0.5	0	0	0	0	0.25	0	0.75	0	0	2.3341	5	0.222	TRUE
SE	chr3:48754590:48754920:-@chr3:48752822:48752960:-@chr3:48732523:48732851:-	ENSG00000068745	IP6K2	0	0.2	0.2	0.4	0.2	0	0.2	0	0	0.2	0.2	0.8	0	0	2.33775	5	0.766	TRUE
SE	chr2:171785036:171785913:+@chr2:171786327:171786451:+@chr2:171804860:171804940:+	ENSG00000115806	GORASP2	0.2	0	0	0.4	0	0	0	0	0.2	0.4	0.4	0.8	0.2	0	2.34259	5	0.473	TRUE
RI	chr10:75553905-75554088:+@chr10:75554314-75554397:+	ENSG00000214655	KIAA0913	0	0	0.3	0.6	0.4	0.2	0	0.1	0.4	0.3	0.2	0.1	0.3	0	2.34304	5	0.655	TRUE
SE	chr2:143635195:143635305:+@chr2:143638914:143638999:+@chr2:143642918:143643105:+	ENSG00000115919	KYNU	0	0.25	0.25	0.25	0.5	0	0.25	0.25	0	0.25	0.25	0.5	0.25	0	2.34455	5	0.763	TRUE
SE	chr1:181019147:181019422:+@chr1:181021371:181021646:+@chr1:181022709:181022813:+	ENSG00000153029	MR1	0.1235	0	0.1852	0.3827	0.0988	0.1481	0.0741	0.037	0.2222	0.2963	0.2963	0.284	0.0494	0.0864	2.34624	5	0.385	TRUE
RI	chr6:144287367-144287295:-@chr6:144285955-144285924:-	ENSG00000118495	PLAGL1	0.0563	0.0423	0	0.1972	0.2535	0.0423	0.1268	0.0845	0.1268	0.1268	0.3944	0.169	0.1972	0.0282	2.35288	5	0.079	TRUE
SE	chr15:45879417:45879723:+@chr15:45894555:45894573:+@chr15:45895298:45895385:+	ENSG00000104164	PLDN	0.0769	0.1538	0.1538	0.4615	0.4615	0.0769	0	0	0.3846	0.2308	0.2308	0.2692	0.3077	0.3077	2.35558	5	0.693	TRUE
A3	chr17:8152604:8152657:+@chr17:8157160|8157177:8157397:+	ENSG00000178921	PFAS	0	0.25	0.25	0.25	0.25	0	0.25	0	0	0.25	0.25	0.75	0.25	0.25	2.35775	5	1.425	TRUE
SE	chr1:147607951:147608092:-@chr1:147599424:147599571:-@chr1:147599112:147599321:-	ENSG00000203836	NBPF24	0.6279	0	0.2558	0.5698	0.314	0.1512	0.4302	0.1047	0.2674	0.4884	0.5	0.7093	0.1744	0	2.35874	5	0.802	TRUE
SE	chr5:137284644:137284873:-@chr5:137281917:137282000:-@chr5:137281591:137281686:-	ENSG00000031003	FAM13B	0.2941	0.0588	0.1618	0.1912	0.2941	0.2206	0.2059	0.0882	0.1324	0.2206	0.3088	0.2059	0.2059	0	2.36108	5	0.137	TRUE
SE	chr3:196730473:196730841:+@chr3:196730968:196731230:+@chr3:196731365:196731615:+	ENSG00000228109	MFI2-AS1	0	0.0339	0.0847	0.2627	0.4407	0.0508	0.1186	0.3051	0.2712	0.5424	0.322	0.7288	0.0169	0.1356	2.36178	5	1.917	TRUE
SE	chr10:46280269:46280349:+@chr10:46280957:46281079:+@chr10:46282483:46282695:+	ENSG00000172661	FAM21C	0.0667	0.0444	0.0444	0.4444	0.3111	0.0889	0.1111	0.2	0.1556	0.1333	0.0667	0.2	0.2444	0	2.36518	5	0.629	TRUE
A3	chr14:78018439:78018565:-@chr14:77987924|77987958:77987789:-	ENSG00000100596	SPTLC2	0.3333	0	0	0.6667	0.3333	0.3333	0	0	0	0.3333	0	0.6667	0.3333	0	2.36603	5	0.619	TRUE
SE	chr11:126160698:126160856:+@chr11:126161320:126161464:+@chr11:126162372:126162950:+	ENSG00000150455	TIRAP	0.0208	0.0208	0	0.4583	0.125	0.1458	0.25	0.1875	0.4375	0.4167	0.375	0.7292	0.1458	0.1667	2.36708	5	1.81	TRUE
SE	chr15:60689457:60689537:-@chr15:60682412:60682516:-@chr15:60678227:60678285:-	ENSG00000182718	ANXA2	0	0.25	0	0.75	0.5	0.25	0	0	0.25	0	0	0.75	0	0	2.36783	5	0.925	TRUE
SE	chr12:76953177:76953589:-@chr12:76931737:76931766:-@chr12:76881290:76881398:-	ENSG00000091039	OSBPL8	0.4	0.2	0	0.6	0.8	0.2	0.2	0	0.2	0.4	0.2	0.2	0	0	2.36938	5	1.794	TRUE
SE	chr1:231064683:231064839:-@chr1:231063802:231063917:-@chr1:231061263:231061393:-	ENSG00000143643	TTC13	0	0.25	0	0.5	0.25	0.5	0	0	0	0.25	0.75	0.25	0.25	0	2.37089	5	0.986	TRUE
A3	chr16:4393208:4393292:-@chr16:4391505|4391673:4391369:-	ENSG00000217930,ENSG00000103426	PAM16,CORO7	0.1	0.25	0.1	0.25	0	0.15	0.25	0.05	0.1	0.25	0.35	0.45	0.25	0.15	2.37089	5	1.195	TRUE
SE	chr12:95611522:95611662:+@chr12:95637717:95637785:+@chr12:95645716:95645847:+	ENSG00000028203	VEZT	0.25	0.375	0	0.625	0.5	0.125	0.25	0.25	0.25	0.375	0.25	0.875	0.125	0.125	2.37283	5	1.441	TRUE
SE	chr10:35415769:35416121:+@chr10:35437296:35437419:+@chr10:35495823:35495979:+	ENSG00000095794	CREM	0	0.1798	0.2584	0.2921	0.3596	0.1798	0.0899	0.2809	0.1348	0.2247	0.1685	0.3146	0.2247	0.191	2.37404	5	0.193	TRUE
RI	chr22:20939142-20939302:+@chr22:20939388-20939554:+	ENSG00000099917	MED15	0.1	0.1	0.25	0.55	0.15	0.1	0.3	0.1	0	0.1	0.4	0.35	0.25	0.3	2.37455	5	1.826	TRUE
SE	chr20:54967224:54967351:-@chr20:54965612:54965721:-@chr20:54963212:54963258:-	ENSG00000087586	AURKA	0	0.2917	0.3125	0.4063	0.3437	0.1875	0.2187	0.0313	0.3021	0.3437	0.4583	0.125	0.2187	0.0313	2.38464	5	0.472	TRUE
SE	chr17:6531437:6532061:-@chr17:6528075:6528181:-@chr17:6526829:6526891:-	ENSG00000198920	KIAA0753	0.1149	0.2299	0.2069	0.2989	0.3793	0.2759	0	0.046	0.069	0.1494	0.3793	0.3563	0.0345	0.2069	2.38635	5	0.654	TRUE
SE	chr11:117233120:117233254:+@chr11:117234145:117234222:+@chr11:117241796:117242182:+	ENSG00000110274	CEP164	0.0411	0.0959	0.2055	0.2877	0.137	0.2329	0.0959	0.2055	0.1233	0.2192	0.1507	0.2877	0.1781	0	2.38874	5	0.17	TRUE
A5	chr18:20513839:20514041|20514122:+@chr18:20516717:20516923:+	ENSG00000101773	RBBP8	0	0.0161	0.1935	0.2581	0.1774	0.1613	0.1129	0.1613	0.1935	0.1129	0.2419	0.3226	0.1774	0.1129	2.38944	5	0.149	TRUE
SE	chr11:86013253:86013520:+@chr11:86014399:86014572:+@chr11:86017287:86017524:+	ENSG00000149196	C11orf73	0	0	0	0.2	0.6	0.2	0.2	0.2	0	0.2	0.4	0.2	0	0	2.39089	5	0.811	TRUE
A5	chr12:3069114:3069362|3069519:+@chr12:3103904:3104158:+	ENSG00000197905	TEAD4	0.1818	0	0.2424	0.1212	0.3636	0	0.2121	0.1212	0	0.1515	0.5152	0.3485	0.1818	0.0909	2.39115	5	1.108	TRUE
A5	chr9:125027741:125027824|125028059:+@chr9:125033143:125033354:+	ENSG00000148187	MRRF	0	0.0526	0.2105	0.4737	0.2632	0.1579	0.1053	0.2632	0.2632	0.2105	0.1579	0.1053	0.2105	0	2.39884	5	0.943	TRUE
SE	chr15:68497583:68498448:-@chr15:68491879:68492019:-@chr15:68489778:68489966:-	ENSG00000260007	RP11-315D16.2	0.1566	0.4578	0.3253	0.6024	0.5422	0.2048	0	0.4458	0.2048	0.4096	0.2048	0.7229	0.1928	0.2169	2.39954	5	1.065	TRUE
SE	chr8:74717886:74717961:-@chr8:74708842:74708925:-@chr8:74698455:74706350:-	ENSG00000104343,ENSG00000258677	UBE2W,RP11-463D19.2	0.5	0	0.25	0.5	0.75	0.25	0.5	0.25	0.25	0.5	0.75	0.5	0.25	0.25	2.40304	5	0.177	TRUE
A3	chr2:29383199:29383333:+@chr2:29386691|29386697:29386820:+	ENSG00000115295	CLIP4	0.0952	0.0476	0.0476	0.7143	0.4286	0.2381	0.2381	0.2381	0.2381	0.4286	0.2857	0.8571	0	0.4286	2.40453	5	1.494	TRUE
SE	chr4:15683379:15683591:+@chr4:15686473:15686582:+@chr4:15687859:15688085:+	ENSG00000237765	FAM200B	0.2105	0	0.2105	0.3158	0	0.0526	0.0526	0	0.1053	0.2105	0.3158	0.8947	0.1053	0.2105	2.40605	5	1.412	TRUE
A3	chr5:170351361:170351554:+@chr5:170380599|170380601:170380706:+	ENSG00000204764	RANBP17	0.1667	0	0	0.6667	0	0.1667	0.3333	0	0	0.1667	0.5	0.3333	0.1667	0.1667	2.40613	5	1.617	TRUE
A5	chr3:78717715:78717622|78717634:-@chr3:78717284:78717452:-	ENSG00000169855	ROBO1	0.25	0.25	0.25	0.25	0.75	0.25	0.25	0.5	0.25	0.5	0.25	0.75	0.25	0	2.40625	5	1.506	TRUE
A5	chr14:24911466:24911315|24911384:-@chr14:24909989:24910132:-	ENSG00000100445	SDR39U1	0.037	0	0.1111	0.3333	0.2963	0.1481	0.2222	0.1111	0.037	0.4815	0.2593	0.8519	0.2593	0.5185	2.4065	5	1.909	TRUE
SE	chr2:227778924:227779067:+@chr2:227807217:227807294:+@chr2:227860147:227863923:+	ENSG00000144468	RHBDD1	0.1429	0.1429	0.1429	0.5714	0.1429	0.1429	0.1429	0	0	0	0.2857	0.4286	0	0.1429	2.40809	5	1.707	TRUE
SE	chr13:32945093:32945237:+@chr13:32949480:32949543:+@chr13:32950807:32950928:+	ENSG00000139618	BRCA2	0	0.3333	0	0.3333	0.5	0.3333	0.3333	0	0.1667	0.1667	0.6667	0.3333	0	0	2.40938	5	0.772	TRUE
A5	chr19:49404043:49404188|49404378:+@chr19:49407604:49407711:+	ENSG00000104805	NUCB1	0.25	0.25	0	0.5	0	0.25	0	0	0	0.25	0.5	0.5	0.25	0.25	2.41089	5	0.893	TRUE
A3	chr19:49954742:49955115:-@chr19:49954105|49954196:49954039:-	ENSG00000104872	PIH1D1	0.2222	0.5556	0.3333	0.5556	0.4444	0.1111	0.1111	0.2222	0.1111	0.3333	0.3333	0.4444	0.1111	0	2.41125	5	1.443	TRUE
A3	chr14:67736418:67736500:+@chr14:67745735|67745967:67746254:+	ENSG00000072415	MPP5	0.0196	0.0784	0.0588	0.4314	0.1176	0.1569	0.1765	0	0.0588	0.1373	0.3725	0.1765	0.1176	0.1569	2.41569	5	1.082	TRUE
RI	chr6:26423161-26423505:+@chr6:26423627-26423987:+	ENSG00000124549	BTN2A3P	0.1183	0.2258	0.2473	0.2151	0.2473	0.1613	0.0645	0	0.1075	0.2366	0.2043	0.1828	0.2581	0.0645	2.41915	5	0.232	TRUE
RI	chr3:9885702-9885574:-@chr3:9885285-9885149:-	ENSG00000156990	RPUSD3	0	0	0.2	0.4	0.3	0.2	0.4	0.1	0.2	0.2	0.5	0.1	0	0	2.42304	5	0.82	TRUE
RI	chr22:22049226-22049359:+@chr22:22049683-22049785:+	ENSG00000100023	PPIL2	0.2	0	0.4	0.2	0	0.2	0.2	0	0.2	0.2	0.4	0.6	0.2	0	2.42304	5	1.478	TRUE
RI	chr2:207024318-207024408:+@chr2:207024637-207024783:+	ENSG00000114942	EEF1B2	0	0	0.1304	0.3043	0.2174	0.2174	0.0435	0.1304	0.1304	0.1739	0.3043	0.1304	0.2174	0.2174	2.42338	5	0.224	TRUE
A3	chr15:64508761:64508912:-@chr15:64506323|64506350:64506089:-	ENSG00000169118,ENSG00000259316	CSNK1G1,CTD-2116N17.1	0	0	0.3333	0.7778	0.6667	0.2222	0.5556	0.7778	0.2222	0.4444	0.6667	0.6667	0.1111	0.1111	2.42488	5	0.405	TRUE
A5	chr7:99217184:99217616|99217620:+@chr7:99218996:99219197:+	ENSG00000197037	ZNF498	0.069	0.0345	0.069	0.1379	0.1724	0.0345	0	0	0.2069	0.2069	0.2069	0.5862	0.1724	0.1724	2.43698	5	1.769	TRUE
RI	chr6:43023934-43023819:-@chr6:43023745-43023635:-	ENSG00000112651	MRPL2	0.3	0.3	0.4	0.7	0.3	0.1	0.2	0	0.2	0.2	0.4	0.5	0.3	0.3	2.43828	5	1.036	TRUE
A3	chr12:6878769:6878840:+@chr12:6879010|6879087:6879165:+	ENSG00000159335	PTMS	0	0.037	0.3333	0.1111	0.3704	0.2593	0.1481	0	0.1852	0.2222	0.2593	0.2593	0.1111	0.037	2.44154	5	0.583	TRUE
RI	chr3:51994336-51994205:-@chr3:51994039-51993911:-	ENSG00000090097	PCBP4	0	0.3333	0	0.1111	0.3333	0.1111	0.1111	0.2222	0	0.2222	0.3333	0.8889	0.3333	0.1111	2.453	5	1.568	TRUE
SE	chr2:74618921:74619214:-@chr2:74606032:74606099:-@chr2:74605127:74605372:-	ENSG00000204843	DCTN1	0	0	0	1	1	0	0	0	0	0	1	1	0	0	2.45696	5	0	TRUE
A5	chr17:41246877:41243452|41246761:-@chr17:41242961:41243049:-	ENSG00000012048	BRCA1	0.0645	0.1183	0.172	0.0645	0.1828	0.1935	0	0.1075	0.1075	0.2258	0.2151	0.2366	0.1935	0.0645	2.45905	5	0.139	TRUE
SE	chr2:74173846:74174033:+@chr2:74177712:74177859:+@chr2:74185273:74185372:+	ENSG00000114956	DGUOK	0.1892	0.1081	0.1892	0.4054	0.2973	0.2703	0.2703	0.0811	0.1081	0.1622	0.2432	0.0811	0.2162	0	2.45925	5	1.288	TRUE
A5	chr3:56600622:56600768|56600787:+@chr3:56600978:56601081:+	ENSG00000180376	CCDC66	0.0795	0	0.2386	0.2614	0.2727	0.1932	0.1364	0.1023	0.25	0.2727	0.2273	0.2273	0.1932	0.2273	2.46114	5	0.3	TRUE
SE	chr6:64345725:64346055:+@chr6:64356524:64356700:+@chr6:64389901:64390062:+	ENSG00000118482	PHF3	0.0984	0.1967	0.1803	0.3279	0.3279	0.0328	0.082	0.0492	0.2787	0.1475	0.3443	0.1639	0.0984	0	2.46324	5	0.981	TRUE
SE	chr3:48670407:48670517:-@chr3:48669678:48669770:-@chr3:48669313:48669477:-	ENSG00000225697	SLC26A6	0.2162	0	0.1757	0.0135	0.2703	0.1892	0.0946	0.2162	0.1892	0.2432	0.3919	0.2838	0.2027	0.1486	2.46454	5	0.719	TRUE
SE	chr16:24988536:24988640:-@chr16:24983917:24983954:-@chr16:24981828:24981901:-	ENSG00000140750	ARHGAP17	0.5	0.25	0	0.25	0.75	0.25	0.25	0	0.25	0.25	0.5	0.5	0	0.25	2.46938	5	1.695	TRUE
SE	chr12:118810453:118810750:-@chr12:118721410:118721507:-@chr12:118704460:118704564:-	ENSG00000135090	TAOK3	0.25	0.25	0	0.5	0.25	0.25	0.25	0.25	0	0.5	0.75	0.5	0.25	0	2.47089	5	1.713	TRUE
SE	chr3:136581050:136581161:+@chr3:136586273:136586367:+@chr3:136646826:136647069:+	ENSG00000158092	NCK1	0	0.625	0.125	0.375	0.875	0.25	0.375	0.125	0.5	0.375	0.5	0.375	0.25	0.125	2.472	5	0.72	TRUE
A3	chr4:8448203:8448317:+@chr4:8451396|8451425:8451615:+	ENSG00000155275	TRMT44	0.2706	0.1294	0.1176	0.3176	0.2	0.2824	0	0.1529	0.1647	0.2235	0.3059	0.3294	0.1529	0.0706	2.47308	5	0.832	TRUE
SE	chrX:44918492:44918711:+@chrX:44919267:44919401:+@chrX:44919854:44920009:+	ENSG00000147050	KDM6A	0.1098	0.3537	0.3537	0.1098	0.439	0.2317	0.122	0	0.2317	0.2317	0.2439	0.3902	0.2561	0.1098	2.47694	5	1.566	TRUE
SE	chr17:41234421:41234592:-@chr17:41231351:41231416:-@chr17:41228505:41228631:-	ENSG00000012048	BRCA1	0.4	0.2	0.2	0.4	0.2	0.2	0.4	0	0	0	0.6	0.8	0	0	2.47775	5	1.696	TRUE
A3	chr8:41542062:41542208:-@chr8:41529944|41530430:41529872:-	ENSG00000029534	ANK1	0	0	0.1803	0.2787	0.2295	0.1803	0.2459	0.0492	0.2951	0.1967	0.2787	0.2787	0.0492	0.1148	2.47874	5	0.568	TRUE
SE	chr11:12886385:12886447:+@chr11:12900436:12900447:+@chr11:12901255:12901389:+	ENSG00000187079	TEAD1	0.3016	0.0317	0.1746	0.2698	0.2063	0.1746	0	0.0794	0.3333	0.3175	0.3492	0.4127	0.0952	0.1111	2.48104	5	1.281	TRUE
SE	chr12:124950719:124950832:-@chr12:124941652:124941708:-@chr12:124934361:124934413:-	ENSG00000196498	NCOR2	0.0745	0	0.234	0.2128	0.2234	0.1809	0.0957	0.117	0.1596	0.1809	0.2128	0.1702	0.2021	0.1915	2.48264	5	0.177	TRUE
RI	chr2:27592786-27592743:-@chr2:27592416-27592281:-	ENSG00000115211	EIF2B4	0.5	0	0.25	0.5	0.75	0	0.25	0.25	0.25	0	0.25	0.5	0.25	0.25	2.48304	5	1.887	TRUE
A5	chr3:27525838:27525558|27525570:-@chr3:27493908:27493989:-	ENSG00000033867	SLC4A7	0.439	0.439	0.3171	0.6098	0.439	0.2683	0.2195	0	0	0.2927	0.7317	0.5122	0.2195	0.4146	2.48595	5	0.392	TRUE
SE	chr4:183837826:183838010:-@chr4:183837572:183837692:-@chr4:183836614:183836728:-	ENSG00000129187	DCTD	0.1154	0.0769	0	0.2692	0.25	0.0962	0.0769	0.1731	0.1731	0.1731	0.25	0.3654	0.1346	0.1538	2.48628	5	1.236	TRUE
SE	chr5:137495758:137495862:-@chr5:137495244:137495288:-@chr5:137492573:137492956:-	ENSG00000112983	BRD8	0.137	0	0.137	0.1918	0.2055	0.1644	0.137	0.1644	0.1918	0.3288	0.2055	0.2466	0.2192	0.0685	2.48688	5	0.576	TRUE
A3	chr12:42836443:42836543:+@chr12:42839775|42839793:42840092:+	ENSG00000134283	PPHLN1	0.2241	0	0.1207	0.2414	0.1207	0.1207	0.0172	0.2069	0.0517	0.2069	0.2931	0.3621	0.2414	0.0172	2.48879	5	0.772	TRUE
SE	chr3:141457051:141457351:+@chr3:141461486:141461749:+@chr3:141462351:141462398:+	ENSG00000114125	RNF7	0	0.2	0.1	0.1	0.3	0.2	0.1	0	0	0.2	0.1	0.5	0.1	0.1	2.49089	5	1.206	TRUE
RI	chr1:156561893-156562001:+@chr1:156562157-156562267:+	ENSG00000163382	APOA1BP	0	0.25	0.25	0.25	0	0.25	0.25	0.25	0.25	0.25	0.5	0.5	0.25	0	2.49304	5	1.484	TRUE
SE	chr9:116155727:116155914:-@chr9:116154399:116154615:-@chr9:116153807:116153903:-	ENSG00000148218	ALAD	0.314	0.593	0.4535	0.3372	0.3488	0.186	0.0465	0.0581	0.1279	0.3372	0.5698	0.3953	0.2209	0	2.49424	5	1.709	TRUE
A3	chr11:61100654:61100801:+@chr11:61101021|61102092:61102203:+	NA	NA	0.1	0.0429	0.1	0.2143	0	0.1	0.0714	0.0286	0.1571	0.0714	0.2	0.5857	0.0143	0.0429	2.49498	5	1.579	TRUE
SE	chr19:58281020:58281246:+@chr19:58286134:58286183:+@chr19:58287911:58288037:+	ENSG00000083828	ZNF586	0.2857	0.1429	0.1429	0.5714	0.4286	0.1429	0.2857	0.1429	0.4286	0.1429	0.4286	0.5714	0	0.4286	2.49508	5	1.789	TRUE
SE	chr11:31484719:31484852:-@chr11:31482173:31482261:-@chr11:31477807:31477933:-	ENSG00000148950	IMMP1L	0.1304	0	0.2717	0.3587	0.3261	0.1413	0.0326	0.3261	0.2391	0.2174	0.3043	0.2174	0.1087	0.0543	2.49814	5	1.165	TRUE
A5	chr2:85573217:85572636|85573098:-@chr2:85571717:85571855:-	ENSG00000042445	RETSAT	0.2857	0.4286	0.2857	0.5714	0.2857	0.1429	0.1429	0	0.4286	0.2857	0.4286	0.5714	0.1429	0.2857	2.50304	5	1.362	TRUE
A3	chr22:36205827:36206051:-@chr22:36177790|36177793:36177647:-	ENSG00000100320	RBFOX2	0.0233	0.0465	0	0.1395	0.186	0.0233	0.0233	0.0465	0.093	0.2326	0.186	0.3023	0.2558	0	2.50439	5	0.015	TRUE
SE	chr7:77569347:77569619:+@chr7:77569845:77569976:+@chr7:77572017:77572103:+	ENSG00000006576	PHTF2	0.0353	0.0588	0.2118	0.1294	0.1882	0.0353	0.0353	0	0.2	0.2235	0.2824	0.2824	0.1294	0.0941	2.50654	5	0.439	TRUE
SE	chr12:121837902:121838021:+@chr12:121840545:121840610:+@chr12:121853962:121854180:+	ENSG00000170633	RNF34	0.3889	0.5556	0.2778	0.3889	0.3333	0.2778	0.1111	0.0556	0	0.3333	0.5	0.6111	0.0556	0.1111	2.50685	5	1.9	TRUE
SE	chr7:150065915:150066122:+@chr7:150066760:150066957:+@chr7:150068317:150071133:+	ENSG00000214022,ENSG00000196456	REPIN1,ZNF775	0.3056	0.0833	0	0.25	0.2222	0.1111	0.0833	0	0.1389	0.2222	0.3056	0.3056	0.1389	0.1111	2.50938	5	0.774	TRUE
RI	chr12:13233559-13233848:+@chr12:13235937-13236383:+	ENSG00000084444	KIAA1467	0.1222	0.0889	0.0111	0.3333	0.1889	0.1667	0	0.0778	0.1778	0.1667	0.1778	0.2222	0.2111	0.1111	2.50938	5	0.476	TRUE
SE	chr22:46643007:46643118:-@chr22:46642570:46642692:-@chr22:46639910:46641135:-	ENSG00000205643	C22orf40	0	0.4	0	0.5	0.6	0.2	0.2	0.6	0	0.3	0.4	0.3	0.2	0.1	2.51089	5	1.909	TRUE
SE	chr8:41542062:41542208:-@chr8:41530034:41530430:-@chr8:41529872:41529944:-	ENSG00000029534	ANK1	0	0.0484	0.1935	0.4355	0.2581	0.1613	0.2581	0.1129	0.3548	0.2903	0.2903	0.1532	0.0161	0.0645	2.51424	5	1.904	TRUE
SE	chr16:839547:839715:+@chr16:840007:840081:+@chr16:840177:840269:+	ENSG00000127586	CHTF18	0	0	0	0.3333	0.3333	0	0.3333	0	0	0	0.3333	0.6667	0	0	2.51759	5	0.321	TRUE
RI	chr16:718656-718699:+@chr16:720123-720175:+	ENSG00000140983,ENSG00000102854	RHOT2,MSLN	0.0476	0.2698	0.1905	0.2857	0.4286	0.1587	0.2857	0	0.3651	0.3968	0.3016	0.3016	0.1587	0.0952	2.52364	5	1.357	TRUE
A5	chr19:54656604:54656736|54656819:+@chr19:54657452:54657577:+	ENSG00000088038	CNOT3	0	0	0.1667	0.5	0	0	0.1667	0	0	0.1667	0.3333	0.1667	0.1667	0	2.52455	5	0.239	TRUE
RI	chr1:1635379-1635263:-@chr1:1635063-1634915:-	ENSG00000008128	CDK11A	0	0.2273	0.1818	0.1364	0.3636	0.1818	0	0.4545	0.4091	0.3182	0.5	0.5455	0.2273	0.1818	2.52474	5	1.962	TRUE
SE	chr17:40729231:40729320:-@chr17:40726334:40726352:-@chr17:40726117:40726228:-	ENSG00000131470	PSMC3IP	0	0	0	0.5	0	0	0.25	0	0	0.25	0.25	0.75	0	0.25	2.5341	5	1.669	TRUE
RI	chr14:105930800-105930904:+@chr14:105931011-105931200:+	ENSG00000182979	MTA1	0	0.25	0.125	0.25	0.375	0.25	0.25	0	0	0.375	0.375	0.125	0.25	0	2.53589	5	0.793	TRUE
A5	chr12:6603006:6602625|6602883:-@chr12:6602028:6602138:-	ENSG00000111639	MRPL51	0	0.1923	0.1154	0.3462	0.2115	0.0769	0.1538	0.0577	0.2115	0.1538	0.1923	0.3269	0.1346	0.1731	2.54018	5	1.869	TRUE
SE	chr11:2972489:2972545:-@chr11:2970457:2970494:-@chr11:2965660:2966876:-	NA	NA	0.0789	0.0789	0.1316	0.3158	0.2632	0.1579	0.0263	0	0.0263	0.0789	0.1579	0.2632	0.1316	0.1842	2.54019	5	0.62	TRUE
RI	chr8:145649515-145649424:-@chr8:145649305-145649000:-	ENSG00000160948	VPS28	0.0357	0.0714	0.2143	0.0357	0.3929	0	0.3571	0	0.2143	0.1429	0.3929	0.3571	0.1786	0.1429	2.54724	5	1.681	TRUE
A3	chr11:35211382:35211612:+@chr11:35219668|35219695:35219793:+	ENSG00000026508	CD44	0.0588	0.0588	0.1765	0.2353	0.1765	0.1765	0.2353	0	0.1176	0.2941	0.0588	0.3529	0	0	2.55045	5	0.819	TRUE
SE	chr14:71435738:71435827:+@chr14:71436576:71436716:+@chr14:71443659:71445365:+	ENSG00000100731	PCNX	0	0	0	0.5	0	0	0	0	0	0	0.5	0.5	0	0	2.55089	5	0	TRUE
SE	chr2:46770893:46770951:+@chr2:46799867:46799925:+@chr2:46803226:46803390:+	ENSG00000119729	RHOQ	0	0	0	0.5	0	0	0	0	0	0	0.5	0.5	0	0	2.55089	5	0	TRUE
SE	chr10:27047991:27048167:-@chr10:27044584:27044670:-@chr10:27040527:27040712:-	ENSG00000136754	ABI1	0	0.2	0.2	0.1556	0.2667	0.2	0.0444	0.0444	0.1333	0.2444	0.2222	0.0444	0.2	0.1111	2.55414	5	0.991	TRUE
A3	chr8:101965078:101965221:-@chr8:101964353|101964536:101964157:-	ENSG00000164924	YWHAZ	0.122	0.2073	0.1341	0.2561	0.2561	0.2073	0.0976	0.0366	0.061	0.1585	0.2927	0.1098	0.061	0	2.56399	5	1.255	TRUE
SE	chr2:66664869:66665095:+@chr2:66666975:66667116:+@chr2:66667694:66667744:+	ENSG00000143995	MEIS1	0.1494	0.092	0.1264	0.2299	0.1264	0	0.1149	0.092	0.069	0.2299	0.2299	0.2069	0.1839	0.069	2.56589	5	0.661	TRUE
A5	chr5:61648415:61648480|61648537:+@chr5:61649102:61649202:+	ENSG00000068796	KIF2A	0	0.0806	0.3387	0.3065	0.0323	0.0806	0.129	0.0161	0.0323	0.1129	0.3226	0.3548	0.1129	0.0645	2.56635	5	1.189	TRUE
RI	chr6:43487444-43487923:+@chr6:43488013-43488165:+	ENSG00000171453	POLR1C	0.0833	0.1667	0.25	0.3333	0.25	0.125	0.1667	0.0417	0.125	0.2083	0.0833	0.25	0	0.0833	2.56644	5	1.879	TRUE
RI	chr12:98987403-98987518:+@chr12:98987753-98987913:+	ENSG00000075415	SLC25A3	0.0909	0.0909	0	0.2727	0.2727	0.0909	0.0909	0	0.0909	0.1818	0.2727	0.1818	0.1818	0.2727	2.56919	5	1.035	TRUE
SE	chr3:122920774:122920833:+@chr3:122923563:122923631:+@chr3:122928046:122928246:+	ENSG00000065485,ENSG00000121542	PDIA5,SEC22A	0	0	0	0.3333	0	0	0	0	0	0.3333	0.3333	0.6667	0	0	2.57089	5	0.311	TRUE
A3	chrX:2418858:2419015:-@chrX:2408810|2408813:2404455:-	ENSG00000169084	DHRSX	0	0.1446	0.1446	0.0964	0.2048	0.1205	0.012	0.012	0.0843	0.1566	0.253	0.2048	0.2892	0.0241	2.57159	5	0.289	TRUE
A3	chr1:40507101:40507165:+@chr1:40525006|40525009:40525130:+	ENSG00000131236	CAP1	0.0111	0.1111	0.2222	0.3444	0.2778	0	0.1	0.1	0.1333	0.0556	0.0556	0.2444	0.2	0.1111	2.57184	5	1.386	TRUE
A5	chr1:245027827:245026919|245026976:-@chr1:245025921:245026032:-	ENSG00000153187	HNRNPU	0.05	0.15	0.3	0.2	0.3	0.2	0.1	0	0.15	0.1	0.2	0.25	0.3	0.25	2.57304	5	1.932	TRUE
SE	chr3:180687946:180688146:+@chr3:180693101:180693192:+@chr3:180693910:180700539:+	NA	NA	0	0.0862	0.1552	0.2241	0.2586	0.1207	0.0862	0.0345	0.1207	0.0345	0.2069	0.1552	0.0862	0.1207	2.57499	5	0.256	TRUE
SE	chr12:3039414:3039511:+@chr12:3040072:3040105:+@chr12:3040203:3040406:+	ENSG00000078246	TULP3	0.25	0.25	0	0.5	0.25	0.25	0.5	0	0.25	0.5	0.75	0.5	0.25	0	2.57938	5	1.778	TRUE
A3	chr5:179247842:179248141:+@chr5:179249958|179250026:179250053:+	ENSG00000161011	SQSTM1	0.1939	0.1837	0.2959	0	0.3776	0.2449	0.2347	0	0.1837	0.2857	0.2653	0.3776	0.2653	0.0714	2.58174	5	1.543	TRUE
SE	chr15:83423381:83423536:+@chr15:83425482:83425537:+@chr15:83425656:83425958:+	ENSG00000250988	RP11-752G15.6	0.0303	0.1061	0	0.2727	0.2727	0.197	0.1061	0.1667	0.2424	0.1818	0.2879	0.1364	0.0909	0.0909	2.58588	5	1.728	TRUE
RI	chr17:16342301-16342343:+@chr17:16342641-16342728:+	ENSG00000175061	C17orf76-AS1	0.1236	0.1573	0.2022	0.1798	0.1685	0.1573	0.0787	0	0.1573	0.2135	0.1798	0.1236	0.236	0.1011	2.58734	5	0.575	TRUE
SE	chr3:25770624:25770809:-@chr3:25761505:25761682:-@chr3:25760435:25761126:-	ENSG00000151092	NGLY1	0	0.125	0.1375	0.2125	0.175	0.175	0.1625	0.0375	0.075	0.1875	0.1625	0.175	0.1125	0	2.58839	5	0.108	TRUE
A3	chr19:50529212:50529379:+@chr19:50534149|50534271:50534348:+	ENSG00000142528	ZNF473	0.0449	0.1798	0.2247	0.3596	0.0112	0.1798	0.191	0.1124	0.1236	0.1461	0.3034	0.2022	0.0787	0	2.58864	5	1.944	TRUE
SE	chr3:10028191:10028522:-@chr3:10023318:10023431:-@chr3:10019073:10019130:-	ENSG00000125037	EMC3	0	0.2	0	0.4	0.2	0.2	0.2	0	0	0.2	0	0.6	0	0	2.59089	5	1.803	TRUE
SE	chr6:109427238:109427293:+@chr6:109466422:109466584:+@chr6:109467961:109468140:+	ENSG00000183137	CEP57L1	0.1222	0.1222	0.1889	0.2333	0.2	0.0111	0.1333	0.0222	0.0556	0.1889	0.1778	0.3	0.1111	0	2.59115	5	0.641	TRUE
A3	chr20:37161373:37161502:+@chr20:37163717|37163729:37163850:+	ENSG00000170471	RALGAPB	0	0.092	0.1379	0.1724	0.1149	0.1609	0.1034	0.092	0.1494	0.2184	0.092	0.1954	0.1609	0.1034	2.59678	5	0.098	TRUE
A5	chr15:50716579:50716711|50716851:+@chr15:50731206:50731374:+	ENSG00000138592	USP8	0.0612	0.1224	0.1224	0.1837	0.2449	0.1837	0.1837	0.1633	0.102	0	0.3061	0.102	0.2245	0.0204	2.59919	5	1.6	TRUE
SE	chr12:56693944:56694175:-@chr12:56685415:56685577:-@chr12:56680379:56680429:-	ENSG00000062485,ENSG00000144785	CS,RP11-977G19.10	0	0	0.3333	0.6667	0.3333	0.3333	0.6667	0	0	0.3333	0.6667	0.3333	0.3333	0.3333	2.59979	5	1.101	TRUE
SE	chr7:102389399:102389864:+@chr7:102392139:102392248:+@chr7:102398301:102398393:+	NA	NA	0.1648	0	0.1648	0.1978	0.2527	0.2088	0.1429	0.1319	0.1868	0.1538	0.2198	0.2088	0.0549	0.0659	2.60114	5	1.461	TRUE
A3	chr8:133816064:133816277:+@chr8:133816826|133816860:133816985:+	ENSG00000129292	PHF20L1	0.25	0	0.25	0.5	0.5	0.25	0	0.75	0.25	0.5	0.75	0.5	0.25	0.25	2.60304	5	1.267	TRUE
SE	chrX:155119121:155119271:+@chrX:155125286:155125343:+@chrX:155127776:155127913:+	ENSG00000124333	VAMP7	0	0.1753	0.2062	0.1546	0.1649	0.1546	0.1753	0.0412	0.1134	0.1856	0.2577	0.1443	0.2062	0.1443	2.60315	5	1.037	TRUE
SE	chr3:25775363:25775473:-@chr3:25773810:25773974:-@chr3:25770624:25770809:-	ENSG00000151092	NGLY1	0.0857	0.1143	0.1429	0.2143	0.1857	0.2571	0.0714	0.0857	0	0.1571	0.1857	0.1143	0.2286	0.0714	2.60509	5	1.066	TRUE
SE	chr18:158483:158714:+@chr18:162983:163174:+@chr18:163308:163453:+	ENSG00000101557	USP14	0	0	0	0.5	0.25	0	0	0.25	0.25	0	0.25	0.5	0.25	0.25	2.60938	5	1.794	TRUE
SE	chr17:7810671:7810806:+@chr17:7810919:7811020:+@chr17:7811212:7811337:+	ENSG00000170004	CHD3	0.12	0.14	0.1	0.26	0.22	0.14	0.04	0	0.06	0.14	0.14	0.22	0.14	0.04	2.61089	5	0.674	TRUE
SE	chr12:88974041:88974250:-@chr12:88957985:88958121:-@chr12:88939529:88939642:-	ENSG00000049130	KITLG	0.3333	0	0.3333	0.3333	0.3333	0	0.3333	0	0	0.3333	0.3333	0.6667	0	0	2.61115	5	1.097	TRUE
RI	chr19:54710421-54710592:+@chr19:54711266-54711515:+	ENSG00000170889	RPS9	0	0.1111	0.1111	0.1111	0.2222	0.2222	0.1111	0	0.1111	0.2222	0.1111	0.3333	0	0	2.61319	5	0.164	TRUE
SE	chr4:907395:907456:-@chr4:898425:898567:-@chr4:891821:891946:-	ENSG00000178950	GAK	0.1505	0	0.2366	0.1183	0.2258	0.1398	0.0968	0.1398	0.1828	0.1828	0.2043	0.2043	0.2043	0	2.61634	5	0.793	TRUE
A5	chr8:145533458:145533582|145534935:+@chr8:145535007:145535068:+	ENSG00000185122	HSF1	0.1486	0.2027	0.2162	0.7432	0.6892	0	0.5135	0.2568	0.3108	0.3784	0.3378	0.7838	0.3108	0.6081	2.61739	5	1.095	TRUE
SE	chr17:58040188:58040645:-@chr17:58039901:58039977:-@chr17:58035652:58035805:-	ENSG00000189050	RNFT1	0.1585	0	0.2439	0.3415	0.2927	0.0122	0.1585	0.122	0.1341	0.1341	0.2683	0.1463	0.0732	0.0122	2.61954	5	1.794	TRUE
A5	chr6:10528864:10529074|10530069:+@chr6:10621584:10621676:+	ENSG00000111846	GCNT2	0.038	0.0886	0	0.3291	0.038	0.0506	0.0253	0.038	0.1392	0.1899	0.3038	0.2152	0.0759	0.0886	2.62198	5	0.816	TRUE
SE	chr16:57662419:57662714:+@chr16:57675499:57675620:+@chr16:57684165:57684263:+	ENSG00000205336	GPR56	0	0.0449	0.1685	0.1798	0.1798	0.1461	0.2247	0.1011	0.1348	0.1461	0.1573	0.2022	0.1461	0.1124	2.62224	5	0.696	TRUE
A3	chr7:142961179:142961260:+@chr7:142961641|142962085:142962185:+	ENSG00000197448	GSTK1	0	0.1579	0.2316	0.1895	0.2105	0.2	0.1368	0.1579	0.2	0.1895	0.2	0.1579	0.2316	0.0947	2.62294	5	1.098	TRUE
RI	chr19:55899298-55899416:+@chr19:55902922-55903451:+	ENSG00000108107	RPL28	0.1053	0	0.0877	0.0877	0.193	0.2807	0.1579	0.0351	0.0526	0.193	0.2281	0.2632	0.1579	0.0877	2.62419	5	1.818	TRUE
SE	chr1:156756400:156756966:+@chr1:156760859:156760954:+@chr1:156761489:156761584:+	ENSG00000143294	PRCC	0	0.3333	0	0.3333	0.3333	0.3333	0	0	0.3333	0.3333	0.6667	0.3333	0	0	2.62938	5	1.324	TRUE
A3	chr11:126146289:126146418:+@chr11:126146893|126146966:126147070:+	ENSG00000110074	FOXRED1	0	0.25	0	0.25	0.75	0	0	0	0.5	0.5	0.5	0.5	0	0.25	2.62938	5	1.734	TRUE
SE	chr15:40920809:40920876:+@chr15:40921471:40921569:+@chr15:40933110:40933225:+	ENSG00000137812	CASC5	0	0.1146	0.1979	0.1667	0.2187	0.1875	0.125	0.1354	0.2083	0.2083	0.1771	0.1979	0.1771	0.1875	2.63344	5	0.872	TRUE
SE	chr1:24738:24891:-@chr1:18268:18366:-@chr1:17915:18061:-	ENSG00000227232	WASH7P	0	0.1895	0.1263	0.1368	0.1895	0.2316	0.1053	0.1684	0.1263	0.2	0.2316	0.1895	0.1895	0.1263	2.63358	5	1.469	TRUE
SE	chr3:107769425:107769449:-@chr3:107768466:107768498:-@chr3:107761941:107766139:-	NA	NA	0.0455	0.0682	0.1591	0.2159	0.2273	0.2386	0.1591	0.1364	0.1705	0.125	0.2045	0.2045	0	0	2.64038	5	1.305	TRUE
RI	chr20:61598055-61598084:+@chr20:61598689-61599949:+	ENSG00000101194	SLC17A9	0	0.0921	0	0.2237	0.1447	0.1447	0.2105	0.0658	0.0132	0.0921	0.3421	0.2237	0.2237	0.1316	2.64299	5	1.45	TRUE
SE	chr16:70551529:70551643:-@chr16:70549771:70549943:-@chr16:70548238:70548412:-	ENSG00000103051	COG4	0.5	0	0.5	0.5	0.5	0	0	0	0	0.5	0.5	0.5	0	0	2.64455	5	0.984	TRUE
SE	chr2:85598209:85598332:+@chr2:85598563:85598685:+@chr2:85604467:85604597:+	ENSG00000115459	ELMOD3	0.0115	0.0115	0.1724	0.092	0.1609	0.1724	0.1494	0.1609	0.1494	0.2989	0.2299	0.1034	0.2069	0	2.64554	5	1.081	TRUE
RI	chr20:34214725-34214485:-@chr20:34214303-34213966:-	ENSG00000214078	CPNE1	0.087	0	0.1739	0.1304	0.087	0.087	0.1739	0	0.1304	0.2174	0.1304	0.3913	0.0435	0.087	2.64824	5	1.947	TRUE
A3	chr2:220309375:220309464:+@chr2:220309547|220309604:220309883:+	ENSG00000072195	SPEG	0.0543	0	0.1196	0.1413	0.163	0.1413	0.1413	0.1087	0.1196	0.1522	0.1522	0.1522	0.1522	0.087	2.64859	5	0.024	TRUE
SE	chr12:132464242:132464338:+@chr12:132466034:132466141:+@chr12:132466638:132467023:+	ENSG00000183495	EP400	0.1034	0.0805	0.1379	0.1264	0.2299	0.1264	0	0.046	0.1724	0.2414	0.2069	0.092	0.1609	0.1494	2.65008	5	1.625	TRUE
SE	chr17:19232874:19232960:+@chr17:19235166:19235381:+@chr17:19238718:19240027:+	ENSG00000072134	EPN2	0.1222	0.0667	0.1444	0.3	0.2111	0.1333	0	0.1556	0	0.1111	0.2778	0.1889	0.0889	0.1111	2.65099	5	1.665	TRUE
A3	chr1:1158624:1158737:-@chr1:1154323|1154385:1154149:-	ENSG00000078808	SDF4	0	0.3913	0	0.3478	0	0	0.087	0.0435	0.1304	0.2609	0.3913	0.3478	0.2174	0.1739	2.65108	5	1.855	TRUE
SE	chr14:37667118:37667309:+@chr14:37716308:37716445:+@chr14:37717034:37717112:+	ENSG00000151338	MIPOL1	0.0319	0.1277	0.1809	0.1809	0.2021	0.1702	0	0.0745	0.1702	0.1596	0.1277	0.1277	0.1489	0.0638	2.65114	5	0.59	TRUE
A5	chr15:75630403:75630474|75630761:+@chr15:75630987:75631026:+	ENSG00000140365	COMMD4	0.0952	0.1111	0.1111	0.1587	0.2063	0.2381	0.127	0.0635	0.1111	0.2063	0.2222	0.1111	0.0476	0	2.65139	5	1.436	TRUE
RI	chr16:2013257-2012737:-@chr16:2012657-2012498:-	ENSG00000140988	RPS2	0.0714	0.0714	0	0.2857	0.2143	0.0714	0.0714	0	0.1429	0.1429	0.2143	0.1429	0.1429	0.1429	2.65218	5	0.78	TRUE
RI	chr12:109531277-109531052:-@chr12:109530592-109530312:-	ENSG00000189046	ALKBH2	0.0938	0.125	0.0625	0.1563	0.1875	0.125	0.1563	0.0313	0.125	0.1875	0.125	0.3438	0	0.0625	2.65308	5	1.841	TRUE
SE	chr6:26365398:26365580:+@chr6:26368218:26368278:+@chr6:26368793:26369140:+	ENSG00000186470	BTN3A2	0.0521	0.1563	0.2292	0.1771	0.2083	0.1875	0.1667	0	0.1146	0.1771	0.1979	0.1354	0.1146	0.125	2.65635	5	1.965	TRUE
SE	chr18:77710724:77711025:-@chr18:77707267:77707341:-@chr18:77703329:77703462:-	ENSG00000122490	PQLC1	0	0	0	0.3333	0	0	0	0	0	0.6667	0.6667	0.6667	0	0	2.66429	5	1.535	TRUE
SE	chr12:111051832:111052207:+@chr12:111057641:111057761:+@chr12:111064167:111064297:+	ENSG00000204852	TCTN1	0	0.0729	0.1354	0.1563	0.1458	0.1354	0.0625	0.0625	0.1979	0.2083	0.1875	0.1146	0.125	0.0937	2.66558	5	0.55	TRUE
A5	chr22:38453262:38453443|38453594:+@chr22:38453760:38453857:+	ENSG00000100151	PICK1	0	0.0111	0.0889	0.1222	0.1889	0.1667	0.1444	0.0111	0.0444	0.1	0.2111	0.1944	0.1778	0	2.67869	5	0.086	TRUE
A3	chr20:814356:814594:+@chr20:825351|825354:826922:+	NA	NA	0.0426	0.0638	0.1915	0.1596	0.1809	0.0851	0	0.1489	0.0745	0.1702	0.2021	0.1809	0.1596	0.1064	2.67965	5	1.273	TRUE
SE	chr10:29704286:29704341:+@chr10:29747203:29747449:+@chr10:29771762:29774636:+	ENSG00000224597	RP11-534G20.3	0.011	0.044	0.2418	0.1429	0.033	0.1758	0.0879	0.0549	0.0989	0.2308	0.1758	0.0659	0.1648	0	2.69045	5	0.716	TRUE
A5	chr7:1516293:1516191|1516206:-@chr7:1515865:1516091:-	ENSG00000164880	INTS1	0.3333	0	0	0.3333	0.3333	0	0.3333	0	0.3333	0.3333	0.3333	0.6667	0	0	2.69598	5	1.739	TRUE
SE	chr5:98205458:98205586:-@chr5:98204718:98204981:-@chr5:98204199:98204339:-	ENSG00000153922	CHD1	0.3	0.4	0.4	0.8	0.4	0.2	0.4	0	0.2	0.4	0.4	0.7	0.2	0.4	2.69828	5	1.117	TRUE
A5	chr7:99716995:99716827|99716952:-@chr7:99711677:99711891:-	ENSG00000106290	TAF6	0.125	0	0.1429	0.2321	0.1429	0.0536	0	0.0179	0.0893	0.125	0.1964	0.1429	0.1964	0.0357	2.70079	5	0.206	TRUE
SE	chr4:57272661:57272867:-@chr4:57270146:57270284:-@chr4:57269455:57269567:-	ENSG00000128059	PPAT	0	0	0	0	1	0	0	0	0	0	1	1	0	0	2.70172	5	0.253	TRUE
A5	chr12:98987474:98987518|98987522:+@chr12:98987753:98987913:+	ENSG00000075415	SLC25A3	0	0	0	0	1	0	0	0	0	0	1	1	0	0	2.70172	5	0.295	TRUE
SE	chr5:34914032:34914131:-@chr5:34913575:34913683:-@chr5:34911659:34911917:-	ENSG00000113456	RAD1	0	0.0638	0.1383	0.2128	0.1809	0.0851	0.1596	0.0851	0.1489	0.1277	0.0851	0.266	0.0426	0.0745	2.70278	5	1.615	TRUE
SE	chr15:38545052:38545418:+@chr15:38560375:38560438:+@chr15:38591574:38591748:+	ENSG00000166068	SPRED1	0	0	0	0.3333	0	0	0.3333	0	0	0.3333	0.3333	0.6667	0	0	2.70419	5	1.215	TRUE
SE	chr22:22899965:22900000:-@chr22:22899232:22899350:-@chr22:22893189:22893511:-	ENSG00000185686	PRAME	0.1563	0.0833	0.1042	0.1458	0.0521	0.1146	0.1146	0.0625	0.125	0.1875	0.2083	0.1563	0.1667	0	2.71558	5	1.235	TRUE
A5	chr1:249153315:249153117|249153214:-@chr1:249152330:249152520:-	ENSG00000171163	ZNF692	0	0.0937	0.1667	0.125	0.1875	0.1563	0.0521	0.0729	0.0521	0.1458	0.1667	0.1563	0.1563	0.1563	2.71605	5	1.24	TRUE
A5	chr16:1362348:1362559|1362668:+@chr16:1364021:1364097:+	ENSG00000103275	UBE2I	0.0333	0.1	0.1444	0.0444	0.1444	0.2	0.0778	0	0.1333	0.1778	0.1778	0.1556	0.1222	0.1111	2.71608	5	0.727	TRUE
SE	chr16:57662419:57662714:+@chr16:57675503:57675620:+@chr16:57684165:57684263:+	ENSG00000205336	GPR56	0	0.0667	0.1556	0.1444	0.1556	0.1222	0.1667	0.0889	0.1111	0.1	0.1222	0.1889	0.1222	0.0667	2.71769	5	0.344	TRUE
SE	chr5:56205087:56205570:+@chr5:56206996:56207329:+@chr5:56208838:56208961:+	ENSG00000155542	SETD9	0.0137	0	0.1507	0.1507	0.2055	0.1233	0.0411	0.1781	0	0.1644	0.0959	0.3151	0.137	0.0137	2.71789	5	0.759	TRUE
A5	chr7:100854997:100854822|100854872:-@chr7:100853813:100853954:-	ENSG00000106397	PLOD3	0.25	0	0	0	0.25	0	0	0	0	0.25	0.25	0.5	0.25	0	2.72089	5	1.004	TRUE
RI	chr9:34637417-34637217:-@chr9:34637086-34636994:-	ENSG00000147955	SIGMAR1	0	0	0.1429	0	0.1429	0	0.1429	0	0.1429	0.1429	0.2857	0.2857	0.2857	0.1429	2.72368	5	0.789	TRUE
SE	chr17:48796926:48797192:+@chr17:48814321:48814387:+@chr17:48817667:48817706:+	ENSG00000108848	LUC7L3	0.0704	0.0282	0.0845	0.1831	0.1127	0.0845	0.0845	0.0423	0.0563	0.1549	0.2394	0.1972	0.0282	0	2.72549	5	0.077	TRUE
SE	chr3:37396592:37396678:+@chr3:37402734:37402796:+@chr3:37407571:37408370:+	NA	NA	0	0.1538	0.1429	0.2088	0.1319	0.2088	0.1099	0.1099	0.1429	0.1429	0.1429	0.1758	0.1319	0.1319	2.72948	5	1.916	TRUE
SE	chr20:54967224:54967351:-@chr20:54965612:54965721:-@chr20:54963743:54963840:-	ENSG00000087586	AURKA	0.0619	0.134	0.1546	0.0722	0.1649	0.1237	0	0.0309	0.1237	0.1546	0.1649	0.1443	0.1443	0.0619	2.73648	5	0.453	TRUE
SE	chr1:46655130:46655239:-@chr1:46654914:46655029:-@chr1:46654353:46654652:-	NA	NA	0.0694	0.0556	0.1528	0.1944	0.1667	0.1111	0.0972	0.0417	0.0833	0	0.1944	0.0694	0.2083	0.1806	2.73719	5	1.973	TRUE
RI	chr1:145699090-145698953:-@chr1:145696600-145695933:-	ENSG00000117281	CD160	0.1839	0.069	0.1149	0.2989	0.1609	0.1149	0.1839	0	0	0.1954	0.1724	0.1552	0.1379	0	2.73719	5	1.907	TRUE
A3	chr22:31365634:31367765:+@chr22:31368841|31368910:31369587:+	ENSG00000100330	MTMR3	0.0941	0	0.0588	0.1294	0.1765	0.1765	0.1412	0.1176	0.1176	0.1294	0.1176	0.1412	0.1765	0.0588	2.73909	5	0.842	TRUE
SE	chr4:113350305:113350409:+@chr4:113351604:113353737:+@chr4:113356304:113356457:+	ENSG00000073331	ALPK1	0.0879	0.022	0.1319	0	0.1429	0.1319	0.0879	0.1099	0.1758	0.1758	0.1758	0.1319	0.1978	0.044	2.74108	5	1.008	TRUE
SE	chr14:64006247:64006410:-@chr14:63920407:63920603:-@chr14:63888711:63888812:-	ENSG00000154001	PPP2R5E	0	0.0978	0.1304	0.1522	0.163	0.0761	0.1196	0.163	0.1304	0.163	0.163	0.1304	0.1522	0.0543	2.74418	5	1.068	TRUE
A3	chr3:146243392:146243434:-@chr3:146239492|146239840:146239331:-	ENSG00000188313	PLSCR1	0.1	0	0.2167	0.5333	0.6167	0.4667	0.3833	0.15	0.15	0.2833	0.4333	0.5667	0.0667	0.1333	1.27928	6	0.011	TRUE
A3	chr1:100732080:100732180:+@chr1:100733630|100733708:100733851:+	ENSG00000137996	RTCA	0.1111	0	0	0.2222	0.5556	0.5556	0.1111	0.1111	0.2222	0.2222	0.4444	0.6667	0.2222	0.2222	1.39022	6	0.018	TRUE
SE	chr22:24384120:24384284:-@chr22:24382973:24383081:-@chr22:24381700:24381787:-	ENSG00000184674	GSTT1	0	0	0	0.5	0.5	0.5	0	0	0	0	0.5	0.5	0.5	0	1.45392	6	0	TRUE
SE	chr22:50964675:50964905:-@chr22:50964430:50964570:-@chr22:50961997:50962853:-	NA	NA	0.1538	0	0.3077	0.4615	0.7692	0.6538	0.3462	0.0385	0.1538	0.3077	0.5769	0.5769	0.5769	0.5	1.51518	6	0.003	TRUE
A5	chr16:57662419:57662714|57662740:+@chr16:57684165:57684263:+	ENSG00000205336	GPR56	0.0645	0	0.1935	0.8065	0.4839	0.3871	0.2258	0.0645	0.1613	0.2903	0.5161	0.6129	0.3871	0.6452	1.61378	6	0.056	TRUE
SE	chr4:47583977:47584081:+@chr4:47584886:47584978:+@chr4:47589036:47589223:+	ENSG00000145246	ATP10D	0	0	0.25	0.5	0.5	0.5	0.25	0.5	0	0	0.25	0.75	0.5	0.25	1.61758	6	0.102	TRUE
A3	chr14:24838705:24839800:+@chr14:24841284|24841647:24841809:+	ENSG00000100968	NFATC4	0.2	0	0.1	0.5	0.6	0.2	0.4	0	0.2	0.2	0.3	0.4	0.5	0.1	1.65242	6	0.117	TRUE
SE	chr12:44200024:44200178:-@chr12:44198298:44198375:-@chr12:44196089:44196267:-	ENSG00000151239	TWF1	0.1	0.0333	0.3	0.5	0.2	0.3	0.3333	0	0.05	0.1	0.5	0.7667	0.3667	0.0333	1.68428	6	0.074	TRUE
SE	chr11:9163487:9163655:-@chr11:9161736:9161795:-@chr11:9160375:9161401:-	ENSG00000184014	DENND5A	0.0833	0	0.1667	0.1667	0.6667	0.4167	0.1667	0.1667	0.25	0.3333	0.4167	0.1667	0.25	0.1667	1.72258	6	0.093	TRUE
SE	chr16:88785982:88786129:-@chr16:88783945:88784023:-@chr16:88783431:88783619:-	ENSG00000103335	PIEZO1	0	0.2273	0.2273	0.4091	0.9091	0.7273	0.5455	0.1364	0.2273	0.4091	0.5455	0.7273	0.3636	0.1818	1.73728	6	0.019	TRUE
SE	chr1:6931817:6931900:+@chr1:6946300:6946406:+@chr1:6947714:6948261:+	ENSG00000171735	CAMTA1	0	0.3636	0.2727	0.4545	0.6364	0.6364	0.1818	0.1818	0.2727	0.1818	0.4545	0.6364	0.0909	0.3636	1.74418	6	0.163	TRUE
SE	chr22:24951583:24951903:-@chr22:24950917:24951104:-@chr22:24944885:24944969:-	ENSG00000138867	C22orf13	0.0645	0.0323	0.4516	0.0645	0.8387	0.6452	0.1935	0	0.1935	0.3548	0.5484	0.7742	0.3548	0.2903	1.74918	6	0.047	TRUE
SE	chr12:76881290:76881398:-@chr12:76853639:76853675:-@chr12:76844631:76844759:-	ENSG00000091039	OSBPL8	0	0.1351	0.1622	0.5405	0.8108	0.4054	0.4324	0.4595	0.1622	0.3243	0.2432	0.6486	0.5405	0.4324	1.75072	6	0.062	TRUE
RI	chr14:24633272-24633343:+@chr14:24633823-24634164:+	ENSG00000213928,ENSG00000259529	IRF9,RP11-468E2.4	0	0.1961	0.3333	0.3137	0.3922	0.3137	0.2157	0.1961	0.2353	0.2745	0.5098	0.549	0.5686	0.3529	1.75978	6	0.024	TRUE
SE	chr1:146633291:146633359:-@chr1:146632376:146632412:-@chr1:146626685:146631221:-	ENSG00000131791	PRKAB2	0	0.3684	0.1842	0.3947	0.4211	0.6053	0	0.1053	0.1842	0.2368	0.4474	0.3947	0.3421	0.0263	1.77038	6	0.083	TRUE
A3	chr5:37138822:37138950:-@chr5:37125511|37125542:37125346:-	ENSG00000197603	C5orf42	0	0.0909	0.1818	0.4091	0.5455	0.3182	0.3182	0.1364	0.0909	0.0909	0.2273	0.5455	0.1818	0	1.78568	6	0.087	TRUE
SE	chr4:103635595:103635718:-@chr4:103612037:103612114:-@chr4:103611753:103611928:-	ENSG00000109323	MANBA	0.3333	0	0	0.5	0.6667	0.1667	0.1667	0.1667	0	0.1667	0.3333	0.8333	0.3333	0.3333	1.78712	6	0.082	TRUE
SE	chr15:77227867:77228063:+@chr15:77233978:77234031:+@chr15:77236099:77236212:+	ENSG00000117906	RCN2	0	0	0.25	0.5	0.25	0.75	0.25	0.25	0.25	0.25	0.5	0.25	0.5	0.25	1.79608	6	0.242	TRUE
RI	chr2:220370976-220371144:+@chr2:220371420-220371709:+	ENSG00000144591	GMPPA	0.25	0	0.25	0.5	0.75	0.25	0.25	0.5	0.5	0.25	0.5	0.5	0.5	0.25	1.79608	6	0.261	TRUE
SE	chr1:46056895:46056942:+@chr1:46066057:46066129:+@chr1:46067927:46068037:+	ENSG00000132780	NASP	0.25	0.25	0.25	0.5	0.5	0.5	0	0.25	0.25	0.25	0.25	0.75	0.25	0.25	1.80608	6	0.315	TRUE
SE	chr15:50716579:50716711:+@chr15:50716793:50716851:+@chr15:50731206:50731374:+	ENSG00000138592	USP8	0.1923	0.2692	0.0385	0.5385	0.3462	0.3462	0.2308	0	0.2308	0.1923	0.5	0.4615	0.2692	0.1538	1.81392	6	0.204	TRUE
A3	chr19:49496252:49496610:-@chr19:49494740|49494795:49494559:-	NA	NA	0	0.1429	0.1429	0	0.2857	0.2857	0.2857	0.1429	0.1429	0.1429	0.5714	0.5714	0.4286	0.1429	1.83812	6	0.169	TRUE
A5	chr3:156266792:156266655|156266694:-@chr3:156262097:156262228:-	ENSG00000114850	SSR3	0	0	0.3636	0.3636	0.4545	0.1818	0.2727	0.3636	0.1818	0.0909	0.4545	0.6364	0.4545	0.2727	1.84428	6	0.216	TRUE
A3	chr3:42845928:42846027:-@chr3:42835767|42835791:42835649:-	NA	NA	0	0.2	0.2	0.2	0.4	0.4	0.2	0.2	0.2	0.4	0.4	0.6	0.2	0.2	1.84608	6	0.199	TRUE
SE	chr12:133532829:133532892:-@chr12:133524734:133524856:-@chr12:133522207:133522383:-	ENSG00000196458	ZNF605	0.1944	0	0.6111	0.25	0.7778	0.6111	0.1111	0.1389	0.4444	0.25	0.4722	0.7222	0.3056	0.25	1.86708	6	0.198	TRUE
SE	chr10:51371395:51371646:+@chr10:51372579:51372702:+@chr10:51374370:51374428:+	ENSG00000204152	TIMM23B	0.3333	0	0	0.3333	0.6667	0.6667	0	0	0	0.3333	0.3333	0.6667	0.3333	0	1.87392	6	0.017	TRUE
A5	chr11:2906696:2905900|2906432:-@chr11:2905229:2905364:-	ENSG00000129757	CDKN1C	0	0.1842	0.2368	0.3158	0.3421	0.5263	0.2368	0.2368	0.0263	0.2105	0.4211	0.5526	0.3421	0.5	1.87798	6	0.294	TRUE
RI	chr11:47586982-47587348:+@chr11:47587458-47587538:+	ENSG00000110536,ENSG00000213619	PTPMT1,NDUFS3	0	0.0857	0.1714	0.2571	0.4	0.2857	0.1429	0.2	0.2286	0.1429	0.4	0.1714	0.4571	0.1714	1.88608	6	0.072	TRUE
A3	chr9:136342157:136342363:-@chr9:136341458|136341536:136341355:-	ENSG00000160326	SLC2A6	0.1667	0	0.0833	0.1667	0.0833	0.25	0.1667	0.3333	0.1667	0.25	0.5	0.75	0.4167	0.1667	1.89912	6	0.525	TRUE
SE	chr16:2723284:2723440:-@chr16:2722708:2722977:-@chr16:2719412:2722571:-	ENSG00000260565	ERVK13-1	0.2407	0	0.2778	0.5	0.6667	0.5556	0.1481	0.537	0.0741	0.3519	0.3148	0.5741	0.4259	0.5926	1.89948	6	0.198	TRUE
SE	chr12:53565666:53565772:-@chr12:53564961:53565225:-@chr12:53564207:53564286:-	ENSG00000139631,ENSG00000257479	CSAD,RP11-1136G11.7	0.274	0	0.1507	0.3904	0.6301	0.4658	0.2877	0.1507	0.1918	0.2877	0.3151	0.1781	0.5342	0.5342	1.90252	6	0.532	TRUE
A3	chr5:169015398:169015579:+@chr5:169017757|169017760:169017833:+	ENSG00000040275	CCDC99	0.2203	0	0.2542	0.3729	0.3898	0.2881	0.2034	0.1864	0	0.1695	0.3898	0.2373	0.5254	0.1017	1.90818	6	0.102	TRUE
SE	chr7:99158156:99158318:+@chr7:99169311:99169415:+@chr7:99169868:99174076:+	ENSG00000197343	ZNF655	0.0811	0.3243	0.2973	0.2432	0.3514	0.4324	0.2162	0	0.2162	0.2162	0.4865	0.4324	0.2432	0.1622	1.91808	6	0.204	TRUE
A3	chr6:13328528:13328763:-@chr6:13327138|13327195:13327019:-	ENSG00000145979	TBC1D7	0	0.2292	0.2083	0.3542	0.4167	0.0625	0.4583	0.25	0.2083	0.2292	0.3542	0.7083	0.3958	0.1458	1.93008	6	0.476	TRUE
SE	chr3:48732523:48732854:-@chr3:48732127:48732257:-@chr3:48730884:48731673:-	ENSG00000068745	IP6K2	0.1228	0	0.1404	0.2105	0.4211	0.2105	0.2281	0.2456	0.4035	0.2456	0.5614	0.6491	0.3158	0.2982	1.93022	6	0.465	TRUE
SE	chr21:45379515:45379740:+@chr21:45380513:45380660:+@chr21:45387827:45387996:+	ENSG00000160216	AGPAT3	0.3333	0.1667	0.0833	0.3333	0.6667	0.5	0	0.1667	0	0.3333	0.3333	0.6667	0.1667	0.4167	1.94062	6	0.458	TRUE
SE	chr12:57689182:57689290:-@chr12:57686355:57686450:-@chr12:57677607:57677839:-	ENSG00000179912,ENSG00000258830	R3HDM2,RP11-123K3.4	0.3881	0.0597	0.1791	0.5522	0.3582	0.5373	0.1642	0.2239	0.2985	0.3284	0.6418	0.4328	0.3134	0	1.94648	6	0.449	TRUE
RI	chr3:48506886-48507708:+@chr3:48508029-48509044:+	ENSG00000213689	TREX1	0	0.1277	0.234	0.0213	0.383	0.3617	0.2979	0.1915	0.1064	0.1489	0.5106	0.4894	0.3404	0.2766	1.95478	6	0.424	TRUE
SE	chr4:106629795:106629881:-@chr4:106629076:106629319:-@chr4:106621007:106621171:-	ENSG00000138785	INTS12	0.3333	0	0.3333	0.4667	0.6667	0.4667	0.7333	0.2667	0.2667	0.2	0.7333	0.6333	0.5333	0.2667	1.95928	6	0.052	TRUE
SE	chr20:4155677:4155910:+@chr20:4156693:4156810:+@chr20:4157998:4158224:+	ENSG00000088826	SMOX	0	0.2	0.2	0.4	0.2	0.4	0.2	0	0	0.2	0.4	0.8	0	0.2	1.96758	6	0.083	TRUE
RI	chr19:36234805-36234710:-@chr19:36233704-36233430:-	ENSG00000161265	U2AF1L4	0	0.04	0.04	0.2	0.64	0.16	0.16	0.12	0.2	0.32	0.08	0.32	0.44	0.12	1.97242	6	0.187	TRUE
SE	chr10:104899163:104899236:-@chr10:104871502:104871562:-@chr10:104866346:104866463:-	ENSG00000076685	NT5C2	0.2857	0.1429	0.0714	0.2857	0.5	0.3571	0	0.2857	0.2143	0.2857	0.5	0.6429	0.2143	0	1.97532	6	0.598	TRUE
SE	chr11:75826968:75827059:+@chr11:75848238:75848496:+@chr11:75851755:75855282:+	NA	NA	0.1667	0.5	0.1667	0.3333	0.5	0.3333	0	0	0	0.3333	0.3333	0.6667	0.5	0.3333	1.98098	6	0.474	TRUE
SE	chr3:182616395:182616560:+@chr3:182620269:182620354:+@chr3:182631649:182631782:+	ENSG00000058063	ATP11B	0	0	0.3333	0.3333	0.6667	0.6667	0.3333	0	0	0.3333	0.6667	0.6667	0	0.3333	1.98748	6	0.067	TRUE
SE	chr1:21329206:21329301:-@chr1:21327692:21327805:-@chr1:21307541:21307720:-	ENSG00000075151	EIF4G3	0.2	0.2	0.4	0.3	0.2	0.3	0.2	0	0.1	0.4	0.6	0.7	0.4	0.2	1.98758	6	0.797	TRUE
A3	chr10:115890906:115891095:-@chr10:115889730|115890428:115889650:-	ENSG00000165813	C10orf118	0	0	0.2	0.4	0.2	0.4	0.2	0	0	0.4	0.4	0.4	0.6	0.4	1.98758	6	0.145	TRUE
A5	chr11:219041:218778|218832:-@chr11:215030:216718:-	NA	NA	0.2889	0	0.5111	0.3778	0.3778	0.3333	0.2222	0.0444	0.1778	0.5556	0.3556	0.7111	0.4667	0.0667	1.99048	6	0.606	TRUE
A3	chr9:135985683:135985876:-@chr9:135985072|135985108:135985013:-	ENSG00000160271	RALGDS	0.0274	0.4384	0.3562	0.3014	0.5342	0.4658	0.2055	0.2329	0.274	0.2192	0.2603	0.4932	0.4384	0	1.99318	6	0.564	TRUE
SE	chr11:17304336:17304490:+@chr11:17312787:17312912:+@chr11:17316871:17317014:+	ENSG00000070081	NUCB2	0.2222	0.2222	0.5556	0.3333	0.5556	0.4444	0.1111	0.1111	0	0.1111	0.4444	0.7778	0.1111	0.1111	1.99438	6	0.841	TRUE
A5	chr5:43557195:43556684|43556921:-@chr5:43555932:43556101:-	ENSG00000172239	PAIP1	0.0926	0.0556	0.1481	0.3148	0.2778	0.2593	0.1296	0	0.0741	0.0741	0.3704	0.2778	0.3519	0.1296	1.99462	6	0.005	TRUE
A5	chr19:7745707:7745764|7745935:+@chr19:7747128:7747748:+	NA	NA	0.25	0.25	0.25	0.5	0.75	0.75	0.5	0	0.25	0.25	0.5	0.75	0.5	0.75	1.99608	6	0.05	TRUE
A3	chr17:34861136:34861243:-@chr17:34859860|34861016:34859790:-	ENSG00000141140	MYO19	0.0909	0.0909	0.1818	0.2727	0.3636	0.2727	0.4545	0.0909	0.0909	0.3636	0.1818	0.6364	0.3636	0	1.99668	6	0.555	TRUE
SE	chr22:24032419:24035372:-@chr22:24028977:24029182:-@chr22:24025912:24026054:-	ENSG00000228315	GUSBP11	0.1905	0.2619	0.1905	0.119	0.5238	0.2857	0.2381	0	0.119	0.3333	0.4048	0.6667	0.0476	0.1667	2.00198	6	0.854	TRUE
SE	chr1:54355386:54355487:-@chr1:54354917:54355136:-@chr1:54354580:54354659:-	ENSG00000058799	YIPF1	0.0972	0.0694	0	0.4167	0.4167	0.4167	0.0694	0.375	0.0556	0.2778	0.4306	0.25	0.1944	0.1389	2.00432	6	0.398	TRUE
SE	chr12:51442817:51442968:+@chr12:51445871:51445990:+@chr12:51450133:51450285:+	ENSG00000050426	LETMD1	0.3125	0.4375	0.25	0.3125	0.6875	0.3125	0.1875	0.0625	0	0.1875	0.4375	0.4375	0.25	0.0625	2.00508	6	0.722	TRUE
SE	chr12:6787293:6787626:-@chr12:6786333:6786425:-@chr12:6782382:6782606:-	ENSG00000126746	ZNF384	0	0.2	0.2	0.6	0.2	0.6	0	0.2	0.2	0.4	0.4	0.6	0.2	0.2	2.00608	6	0.753	TRUE
RI	chr4:122735021-122735202:+@chr4:122737524-122737602:+	ENSG00000123737	EXOSC9	0.125	0	0.125	0.375	0.25	0	0.125	0.125	0.25	0.25	0.375	0.5	0.375	0.25	2.00742	6	0.278	TRUE
SE	chr3:183705558:183705705:-@chr3:183703092:183703166:-@chr3:183701541:183702682:-	ENSG00000114770	ABCC5	0	0.2192	0.3425	0.3151	0.6712	0.4247	0.3425	0.2603	0.1781	0.3014	0.4795	0.0411	0.3288	0.1781	2.00778	6	0.549	TRUE
A3	chr3:146243392:146243434:-@chr3:146239488|146239840:146239331:-	ENSG00000188313	PLSCR1	0.0115	0	0.1954	0.5747	0.4023	0.4138	0.3678	0.2299	0.1149	0.2069	0.3678	0.2644	0.1379	0.2989	2.01478	6	0.385	TRUE
RI	chr19:44677013-44677105:+@chr19:44679651-44681838:+	NA	NA	0.0811	0	0.0541	0.3514	0.3243	0.2973	0.1081	0.1622	0.2432	0.2162	0.3514	0.3514	0.3243	0.2973	2.01772	6	0.043	TRUE
A3	chr1:156169626:156170263:+@chr1:156177653|156177677:156177804:+	ENSG00000160785	SLC25A44	0	0.1667	0.1667	0.1667	0.3333	0.5	0.1667	0.3333	0.1667	0.1667	0.3333	0.8333	0.1667	0	2.01938	6	0.314	TRUE
SE	chr9:133320094:133320382:+@chr9:133326989:133327430:+@chr9:133327611:133327720:+	ENSG00000130707	ASS1	0	0	0.2	0.1667	0.2333	0.3667	0.3	0	0.0667	0.2667	0.2667	0.5667	0.3333	0.0333	2.02088	6	0.03	TRUE
RI	chr15:75649243-75649134:-@chr15:75649026-75648947:-	ENSG00000140400	MAN2C1	0.0408	0	0.2041	0.4082	0.1224	0.2449	0.1837	0.0408	0.1224	0.2041	0.449	0.1429	0.2449	0.1837	2.02198	6	0.012	TRUE
SE	chr3:172473085:172473164:+@chr3:172473273:172473365:+@chr3:172474773:172474955:+	ENSG00000114346	ECT2	0.15	0.15	0.15	0.5	0.4	0.275	0.325	0	0.275	0.225	0.4	0.35	0.2	0.275	2.02742	6	0.438	TRUE
A3	chr11:68665395:68665480:-@chr11:68664146|68664306:68663983:-	ENSG00000197345	MRPL21	0.25	0.25	0.25	0.5	0.25	0.25	0.25	0	0	0.25	0.5	0.25	0.5	0.25	2.03758	6	0.854	TRUE
SE	chr19:52521261:52521356:-@chr19:52520829:52520950:-@chr19:52516577:52520612:-	ENSG00000142556	ZNF614	0.0625	0	0.1875	0.25	0.1875	0.375	0.1875	0.1875	0.125	0.1875	0.25	0.2187	0.5625	0.0312	2.03868	6	0.041	TRUE
SE	chr1:111984647:111984715:-@chr1:111984121:111984226:-@chr1:111982512:111984011:-	ENSG00000116455	WDR77	0.1667	0.3333	0.1667	0	0.6667	0.3333	0.1667	0.5	0.3333	0.5	0.5	0.6667	0.5	0.1667	2.03938	6	1.219	TRUE
A3	chr16:3024001:3024158:-@chr16:3023216|3023446:3023139:-	ENSG00000127564	PKMYT1	0.0625	0.0417	0	0.4375	0.4583	0.25	0.5417	0.1667	0.2083	0.125	0.2917	0.2917	0.4583	0.1667	2.04412	6	1.101	TRUE
A5	chr3:38168191:38167653|38168001:-@chr3:38167317:38167372:-	ENSG00000060971	ACAA1	0.2281	0	0.2281	0.4035	0.3509	0.3509	0.4211	0.1404	0.1053	0.0351	0.4737	0.3509	0.2807	0.2105	2.04478	6	0.461	TRUE
A5	chr19:16513296:16513126|16513132:-@chr19:16506155:16506278:-	ENSG00000127527	EPS15L1	0.1818	0.3636	0.0909	0.5455	0.8182	0.8182	0.1818	0.0909	0.2727	0.3636	0.4545	0.5455	0	0.0909	2.04512	6	0.368	TRUE
A5	chr10:75336119:75335556|75335894:-@chr10:75335270:75335433:-	ENSG00000166348	USP54	0.4194	0.0323	0.1452	0.4839	0.4839	0.3871	0.1452	0.1452	0.3226	0.2903	0.3871	0.2258	0.2742	0	2.04522	6	0.835	TRUE
RI	chr10:96351986-96352069:+@chr10:96352152-96352271:+	ENSG00000119969,ENSG00000244332	HELLS,RP11-119K6.6	0	0.75	0.25	0.5	0.75	0.5	0.25	0.5	0.25	0.25	0.5	0.5	0.5	0.5	2.04608	6	0.193	TRUE
SE	chr15:57976600:57976872:+@chr15:57998132:57999153:+@chr15:58001383:58001556:+	ENSG00000137878,ENSG00000255529	GCOM1,POLR2M	0.1594	0	0.2754	0.6232	0.4783	0.5217	0.2029	0.0725	0.087	0.1159	0.2609	0.2609	0.3768	0.5507	2.04858	6	1.384	TRUE
A3	chr5:176867920:176868054:+@chr5:176868736|176868738:176869850:+	ENSG00000198055	GRK6	0.1111	0	0	0.3333	0.3333	0.1111	0.3333	0.1111	0	0.2222	0.5556	0.4444	0.6667	0.2222	2.04962	6	0.562	TRUE
RI	chr11:803647-803174:-@chr11:802891-802682:-	ENSG00000177595	PIDD	0	0.2881	0.2203	0.1356	0.4576	0.4068	0.0678	0.339	0.1695	0.4237	0.3559	0.678	0.4576	0.3729	2.06028	6	0.899	TRUE
RI	chr3:129233232-129233397:+@chr3:129234331-129234442:+	ENSG00000163913	IFT122	0	0.2273	0.0455	0.5	0.2273	0.3636	0.1818	0	0.3182	0.2727	0.4091	0.4545	0.0909	0.1818	2.06332	6	0.609	TRUE
RI	chr11:128844897-128844019:-@chr11:128843327-128842348:-	ENSG00000134909	ARHGAP32	0.2857	0	0.2857	0.2857	0.5	0	0.2143	0.1429	0.2857	0.2143	0.7143	0.5714	0.5	0.2857	2.06898	6	0.913	TRUE
SE	chr3:48732523:48732854:-@chr3:48732135:48732257:-@chr3:48730884:48731673:-	ENSG00000068745	IP6K2	0.1515	0	0.1212	0.3636	0.2121	0.2121	0.303	0.1818	0.4545	0.2121	0.4545	0.6364	0.3636	0.303	2.07062	6	1.137	TRUE
A3	chr15:91499030:91499113:+@chr15:91499842|91499931:91500130:+	ENSG00000166965	RCCD1	0.0222	0.3889	0.4556	0.2556	0.4222	0.4	0.2944	0.1889	0	0.4556	0.4333	0.5222	0.5	0.1556	2.07108	6	0.875	TRUE
A3	chr7:99754009:99754172:-@chr7:99753448|99753554:99753294:-	ENSG00000146826	C7orf43	0.1034	0.2414	0.2759	0.3793	0	0.3103	0.1724	0.2759	0.069	0.2069	0.4138	0.4483	0.5172	0.069	2.07238	6	0.834	TRUE
SE	chr16:28550117:28550495:-@chr16:28549847:28549975:-@chr16:28549327:28549476:-	ENSG00000176046	NUPR1	0	0.25	0.125	0.5	0.875	0.625	0.5	0	0.25	0.375	0.75	0.625	0.5	0.625	2.07242	6	0.038	TRUE
A3	chr2:27885046:27885148:-@chr2:27884255|27884468:27883851:-	ENSG00000119760	SUPT7L	0.3462	0.1154	0	0.5	0.3077	0.3077	0.4231	0.1538	0.1923	0.2308	0.5	0.5385	0.1923	0.2692	2.07542	6	1.577	TRUE
SE	chr19:14867050:14867157:-@chr19:14866466:14866656:-@chr19:14863141:14863338:-	ENSG00000127507	EMR2	0.4815	0	0.1481	0.3333	0.5185	0.5185	0.1852	0.3333	0.3148	0.3148	0.2963	0.7222	0.2222	0.3519	2.07622	6	0.812	TRUE
RI	chr6:43643354-43643231:-@chr6:43643008-43642939:-	ENSG00000096080	MRPS18A	0	0	0.125	0.375	0.25	0.25	0.5	0.125	0.125	0.125	0.25	0.75	0.25	0.25	2.07742	6	0.77	TRUE
A3	chr11:205952:206043:-@chr11:205469|205667:202924:-	ENSG00000177951	BET1L	0.1111	0.0741	0	0.5185	0.1852	0.2222	0.3333	0.3333	0.2222	0.1852	0.5185	0.3704	0.5185	0.2593	2.07822	6	1.603	TRUE
SE	chr10:14613990:14614112:-@chr10:14595321:14595386:-@chr10:14572331:14572514:-	ENSG00000065809	FAM107B	0.0455	0.4205	0.2273	0.6023	0.0909	0.4886	0.2614	0	0.1477	0.1364	0.2386	0.5227	0.5455	0.2727	2.08078	6	1.719	TRUE
A5	chr18:47013644:47013413|47013577:-@chr18:47009954:47010141:-	ENSG00000215472	RP11-110H1.2	0.3333	0.2778	0.3333	0.4444	0.5556	0.5	0.4444	0	0.2222	0	0.3889	0.5556	0.4444	0.3333	2.08148	6	0.296	TRUE
SE	chr17:8279218:8280029:-@chr17:8274627:8275399:-@chr17:8271973:8273704:-	ENSG00000184619,ENSG00000263809	KRBA2,RP11-849F2.7	0	0.2	0.2222	0.3778	0.5333	0.7111	0.5556	0.0667	0.1333	0.1778	0.3333	0.2	0.4222	0.2444	2.08158	6	1.461	TRUE
SE	chr10:115933774:115934364:-@chr10:115932900:115933024:-@chr10:115922396:115923088:-	NA	NA	0.0732	0.1463	0	0.2683	0.6341	0.1951	0.2683	0.0976	0.1707	0.1707	0.2927	0.439	0.1463	0.3171	2.08422	6	0.75	TRUE
A3	chr16:4393208:4393292:-@chr16:4391505|4391584:4391369:-	ENSG00000217930,ENSG00000103426	PAM16,CORO7	0.1818	0	0.1364	0.2727	0.0909	0.1818	0.2727	0.0909	0.1818	0.3182	0.4545	0.5455	0.2273	0.1364	2.09052	6	0.71	TRUE
SE	chr2:111881627:111881716:+@chr2:111911357:111911481:+@chr2:111921710:111926022:+	NA	NA	0.0667	0.2	0.2667	0.2889	0.4667	0.5111	0.1333	0.1556	0.0667	0.2444	0	0.2667	0.3333	0.0444	2.09208	6	0.564	TRUE
A5	chr3:124456415:124457086|124457290:+@chr3:124458871:124459046:+	ENSG00000114491	UMPS	0	0.2	0	0.2	0.4	0.4	0.2	0.2	0	0.2	0.6	0.4	0.2	0.2	2.09392	6	0.497	TRUE
SE	chr5:79729928:79730036:+@chr5:79731581:79731673:+@chr5:79732575:79734826:+	ENSG00000039319	ZFYVE16	0	0	0.25	0.5	0.75	0	0.5	0	0.25	0.25	0.75	0.5	0.75	0.25	2.09608	6	0.304	TRUE
SE	chr5:176919406:176919436:-@chr5:176918808:176918926:-@chr5:176918405:176918421:-	ENSG00000196923	PDLIM7	0	0.1159	0.2609	0.2464	0.3623	0.3043	0.1739	0.3188	0.2174	0.1449	0.2174	0.5217	0.3478	0.2174	2.09778	6	0.411	TRUE
SE	chr17:8079518:8079714:-@chr17:8079277:8079344:-@chr17:8076297:8077590:-	NA	NA	0	0.0508	0.2712	0.2881	0.2203	0.1695	0.0678	0.2034	0.1017	0.3559	0.3898	0.4746	0.322	0.2034	2.09848	6	0.416	TRUE
SE	chr4:38869354:38869455:+@chr4:38870019:38870167:+@chr4:38879692:38880047:+	ENSG00000197712	FAM114A1	0	0.3529	0.4118	0.3529	0.6471	0.5882	0.2941	0.1765	0.2941	0.2353	0.6471	0.3529	0.2941	0.2941	2.10258	6	0.402	TRUE
A5	chr19:59084942:59084422|59084740:-@chr19:59082361:59082796:-	ENSG00000099326	MZF1	0	0.2537	0.3134	0.3284	0.4925	0.5224	0.3881	0.2537	0.209	0.2985	0.3433	0.2537	0.3881	0.2239	2.10278	6	0.358	TRUE
A3	chr19:50165205:50165585:-@chr19:50164085|50164101:50163970:-	ENSG00000126456	IRF3	0.0909	0	0.2273	0.4091	0.3182	0.2273	0.1364	0.1364	0.3182	0.0909	0.4545	0.4091	0.3636	0.4545	2.10428	6	1.088	TRUE
A3	chr1:33403998:33404129:-@chr1:33402860|33402910:33402050:-	ENSG00000116514	RNF19B	0	0.4412	0.2353	0.4412	0.3235	0.4706	0.2941	0.3529	0.2647	0.1471	0.2059	0.4706	0.5	0.1471	2.10828	6	1.556	TRUE
SE	chr12:50453542:50453737:+@chr12:50470751:50470843:+@chr12:50470996:50471146:+	ENSG00000110881	ASIC1	0.2222	0.1111	0.2222	0.3333	0.5556	0.3333	0.3333	0	0.4444	0.4444	0.4444	0.7778	0.1111	0.1111	2.11268	6	0.996	TRUE
SE	chr5:159826646:159827060:-@chr5:159824449:159824522:-@chr5:159820155:159822546:-	ENSG00000221886	C5orf54	0.25	0.2	0	0.45	0.35	0.45	0.2	0.1	0.05	0.25	0.15	0.75	0.05	0.35	2.11392	6	1.072	TRUE
SE	chr2:162087482:162088062:+@chr2:162089244:162089320:+@chr2:162091853:162092683:+	ENSG00000136560	TANK	0	0	0	0.5	0	0.5	0.5	0	0	0.5	0.5	0.5	0.5	0	2.11392	6	0.323	TRUE
RI	chr2:27356589-27356400:-@chr2:27356205-27355985:-	ENSG00000138073	PREB	0.0714	0.2857	0	0.2143	0.4286	0.2143	0.2143	0.1429	0.2143	0.3571	0.5	0.3571	0.2857	0.1429	2.11522	6	0.953	TRUE
SE	chr10:11893996:11894214:+@chr10:11904911:11905041:+@chr10:11908530:11908782:+	ENSG00000148426	C10orf47	0.1667	0.1667	0	0.5	0.3333	0	0	0	0	0	0.3333	0.6667	0.5	0.1667	2.12072	6	0.356	TRUE
A5	chr18:47811209:47811090|47811102:-@chr18:47810748:47810932:-	ENSG00000154832	CXXC1	0.3333	0.0667	0.3333	0.8	0.2	0.6	0.2667	0.2667	0	0.3333	0.6	0.6667	0.4667	0.2667	2.12088	6	0.374	TRUE
RI	chr19:19766463-19766337:-@chr19:19766262-19766125:-	ENSG00000105726	ATP13A1	0.375	0.25	0	0.375	0.375	0.375	0.25	0.25	0.125	0.125	0.375	0.75	0.25	0.25	2.12742	6	0.754	TRUE
SE	chr8:97273729:97273796:-@chr8:97272365:97272475:-@chr8:97270585:97270928:-	ENSG00000156469	MTERFD1	0	0	0	0	0.25	0.5	0	0.125	0.125	0.25	0.25	0.875	0.25	0.125	2.13242	6	0.015	TRUE
RI	chr16:57179997-57180233:+@chr16:57181463-57181876:+	ENSG00000140848	CPNE2	0	0	0.3333	0.6667	0.3333	0.3333	0.3333	0	0	0	0.3333	0.6667	0.6667	0.3333	2.13428	6	0.232	TRUE
A5	chr17:74733413:74732881|74732917:-@chr17:74732462:74732525:-	ENSG00000161547	SRSF2	0.2065	0.2935	0.3696	0.413	0.3152	0.3587	0.2174	0	0.0978	0.413	0.5435	0.4783	0.4348	0.4022	2.13548	6	0.804	TRUE
SE	chr9:36190853:36191270:+@chr9:36197548:36197585:+@chr9:36204065:36204176:+	ENSG00000122705	CLTA	0.1	0.2889	0.3444	0.2667	0.4556	0.2778	0.2111	0.0333	0	0.3667	0.3111	0.5222	0.2778	0.1889	2.14308	6	0.775	TRUE
SE	chr14:45658005:45658565:+@chr14:45664684:45664788:+@chr14:45665375:45665750:+	ENSG00000187790	FANCM	0	0	0.25	0.25	0.25	0.5	0.25	0	0.25	0.5	0.25	0.75	0.25	0	2.14608	6	0.654	TRUE
RI	chr15:75654061-75653945:-@chr15:75653722-75653627:-	ENSG00000140400	MAN2C1	0	0	0.25	0.25	0.25	0.5	0.25	0.25	0.25	0.25	0.25	0.75	0.5	0.75	2.14608	6	0.803	TRUE
A5	chr20:44037441:44037578|44037676:+@chr20:44038572:44039250:+	ENSG00000244274,ENSG00000254806	DBNDD2,SYS1-DBNDD2	0.2222	0	0.3333	0.4444	0.5556	0.4444	0.3333	0.3333	0.2222	0.2222	0.4444	0.5556	0.1111	0.5556	2.14828	6	1.226	TRUE
SE	chr5:54830400:54830873:-@chr5:54786788:54786942:-@chr5:54763697:54763977:-	ENSG00000067113	PPAP2A	0.0952	0	0.3333	0.2857	0.7143	0.0476	0.2857	0.2857	0	0.2381	0.2857	0.5238	0.381	0.4286	2.14848	6	0.904	TRUE
SE	chr10:32562091:32562209:-@chr10:32561942:32562010:-@chr10:32560954:32561095:-	ENSG00000120616	EPC1	0.3333	0.3333	0.2381	0.2381	0.6667	0.3333	0.4762	0.1429	0.1429	0.3333	0.2857	0.7619	0.3333	0	2.15088	6	0.844	TRUE
RI	chr8:72234503-72234434:-@chr8:72234114-72233969:-	ENSG00000104313	EYA1	0.1429	0	0.1429	1	0.7143	0.4286	0.2857	0.2857	0.2857	0.1429	0.4286	0.1429	0.2857	0.1429	2.15222	6	0.491	TRUE
A3	chr19:40871625:40871837:+@chr19:40872291|40872326:40872417:+	ENSG00000105223	PLD3	0.3333	0.1667	0.2222	0.2222	0.3889	0.2778	0.1111	0.1111	0.2222	0	0.4444	0.3889	0.5	0.0556	2.15268	6	1.578	TRUE
SE	chr8:144679518:144679845:-@chr8:144674817:144674967:-@chr8:144671161:144672251:-	ENSG00000104529	EEF1D	0	0.0968	0.0645	0.0968	0.7419	0.6452	0.7742	0.0968	0.2258	0.4516	0.3226	0.6452	0.3226	0.1935	2.15292	6	0.739	TRUE
SE	chr4:39699664:39700010:+@chr4:39747372:39747430:+@chr4:39757277:39757359:+	ENSG00000078140	UBE2K	0.141	0.3846	0.1538	0.3974	0.4487	0.3846	0.0769	0.1667	0.5385	0.3974	0.4615	0.5641	0.3205	0	2.15312	6	1.714	TRUE
SE	chr10:14598015:14598179:-@chr10:14595321:14595386:-@chr10:14572331:14572514:-	ENSG00000065809	FAM107B	0	0.4086	0.3333	0.5054	0.1935	0.4731	0.3333	0.0108	0.2473	0.2151	0.3118	0.4194	0.4516	0.2796	2.15828	6	0.955	TRUE
SE	chr12:56607742:56607854:-@chr12:56606776:56606922:-@chr12:56604081:56604352:-	ENSG00000181852	RNF41	0.1111	0.2222	0.2778	0.2778	0.7222	0.5	0.1111	0.1667	0	0.3333	0.3889	0.1667	0.1111	0.3333	2.15858	6	1.925	TRUE
A5	chr1:1328183:1328059|1328170:-@chr1:1326146:1326955:-	ENSG00000221978	CCNL2	0.1538	0.4615	0.3077	0.5385	0.6154	0.3846	0.2308	0	0.2308	0.5385	0.4615	0.3077	0.4615	0.3846	2.16158	6	0.979	TRUE
RI	chr11:615647-615345:-@chr11:615259-615097:-	ENSG00000185507	IRF7	0.1186	0.3729	0.4746	0.5763	0.5085	0.5932	0	0.2373	0.1017	0.2542	0.1356	0.661	0.4237	0.4237	2.16788	6	1.565	TRUE
RI	chr15:41105536-41105615:+@chr15:41105911-41106009:+	ENSG00000166140	ZFYVE19	0.25	0.375	0.25	0.5	0.375	0.375	0	0.375	0.125	0.1875	0.25	0.625	0.375	0	2.17358	6	1.103	TRUE
SE	chr11:73587802:73587890:-@chr11:73587524:73587620:-@chr11:73583713:73584439:-	ENSG00000181924	CHCHD8	0	0.1667	0.25	0.3333	0.4167	0.3333	0.25	0.1667	0.1667	0.1667	0.25	0.25	0.1667	0.1667	2.17618	6	0.219	TRUE
A5	chr10:76871393:76871480|76871536:+@chr10:76910272:76910864:+	ENSG00000156671	SAMD8	0.0385	0	0.25	0.2885	0.4423	0.1923	0.3269	0.1154	0.1346	0.1538	0.2308	0.0962	0.4423	0.2115	2.17978	6	0.818	TRUE
A5	chr7:134882903:134881796|134882745:-@chr7:134880896:134881089:-	ENSG00000105875	WDR91	0	0.0714	0	0.4286	0.1429	0.4286	0.2857	0.2857	0.1429	0.2143	0	0.5714	0.3571	0.2857	2.18092	6	0.708	TRUE
A5	chr9:34612110:34611857|34612061:-@chr9:34610482:34611329:-	NA	NA	0	0.1579	0.2632	0.4211	0.4211	0.4737	0.2632	0.3684	0.3684	0.3684	0.2632	0.3684	0.2632	0.1579	2.18278	6	0.779	TRUE
A5	chr16:71487253:71487146|71487206:-@chr16:71481506:71483788:-	ENSG00000167377,ENSG00000261611	ZNF23,AC010547.9	0.2391	0.1304	0.087	0.3804	0.2717	0.413	0	0.1087	0.1522	0.3587	0.288	0.2174	0.3478	0.1304	2.18582	6	0.727	TRUE
SE	chr7:122033495:122033636:-@chr7:122033250:122033369:-@chr7:122028637:122028792:-	ENSG00000081803	CADPS2	0.2857	0.1429	0.2857	0.4286	0.5714	0.5714	0.4286	0.1429	0	0.2857	0.8571	0.7143	0.1429	0.4286	2.18758	6	0.564	TRUE
SE	chr1:222757470:222757639:-@chr1:222753101:222753232:-@chr1:222750787:222750985:-	ENSG00000143498	TAF1A	0	0.2055	0.2055	0.3973	0.3836	0.2466	0.1781	0.2466	0.3151	0.1233	0.4247	0.2877	0.3288	0.3014	2.19008	6	0.602	TRUE
SE	chr12:110011152:110011358:-@chr12:110006575:110006668:-@chr12:110002924:110002981:-	ENSG00000139428	MMAB	0.0658	0.0921	0.3684	0.4211	0.2895	0.3816	0.3553	0.1184	0.4079	0.1053	0.4342	0.3816	0.3289	0	2.19178	6	1.122	TRUE
SE	chr12:69651512:69651685:+@chr12:69651815:69651925:+@chr12:69652370:69652874:+	ENSG00000111605	CPSF6	0.1	0.2	0.1	0.5	0.2	0.3	0.2	0	0.1	0.2	0.2	0.4	0.1	0.1	2.19392	6	0.709	TRUE
RI	chr12:57909703-57909774:+@chr12:57909922-57909941:+	ENSG00000166986	MARS	0.1719	0.1094	0.2031	0.2969	0.3906	0.4375	0.3437	0.25	0.0625	0	0.4375	0.2344	0.2969	0.0938	2.19558	6	1.177	TRUE
SE	chr6:57037104:57037608:+@chr6:57039001:57039193:+@chr6:57046830:57046939:+	NA	NA	0.25	0	0.25	0.5	0.25	0.75	0.5	0.25	0.25	0.25	0.5	0.25	0.5	0.25	2.19608	6	1.727	TRUE
A5	chr6:8435794:8435310|8435461:-@chr6:8434618:8434663:-	ENSG00000124786	SLC35B3	0	0.2941	0.2	0.3176	0.4353	0.4588	0.3647	0.4	0.4	0.3176	0.4118	0.4353	0.3882	0.2235	2.19898	6	0.242	TRUE
SE	chr22:22326249:22326323:-@chr22:22325352:22325433:-@chr22:22324582:22324778:-	ENSG00000100038	TOP3B	0	0	0.1538	0.2692	0.4231	0.0769	0.4231	0.3077	0.3077	0.4231	0.7308	0.7692	0.4615	0.1538	2.20332	6	0.935	TRUE
A5	chr17:28958773:28958997|28959117:+@chr17:28960116:28960408:+	ENSG00000250462,ENSG00000214719	LRRC37BP1	0	0.1515	0.2424	0.3333	0.303	0.2727	0.3939	0.2727	0.2424	0.303	0.4242	0.6667	0.3333	0.4848	2.20358	6	1.372	TRUE
A5	chr1:151238480:151238588|151238597:+@chr1:151238784:151238915:+	ENSG00000159352	PSMD4	0.1364	0.0909	0.1364	0.3636	0.1818	0.1818	0	0.2273	0	0.2727	0.2273	0.5	0.4091	0.0909	2.21032	6	0.974	TRUE
SE	chr3:165555102:165555253:-@chr3:165547305:165548829:-@chr3:165503933:165504099:-	ENSG00000114200	BCHE	0.0125	0.125	0.1375	0.225	0.35	0.2625	0.0125	0	0.1375	0.15	0.125	0.4	0.3875	0.2	2.21242	6	0.173	TRUE
A5	chr1:155642522:155642312|155642351:-@chr1:155640111:155640255:-	ENSG00000163374	YY1AP1	0	0	0	0.25	0.125	0.25	0.125	0.375	0.125	0.125	0.25	0.625	0.5	0.25	2.21242	6	1.112	TRUE
SE	chr22:19263146:19263353:-@chr22:19245328:19245390:-@chr22:19241482:19241750:-	ENSG00000070371	CLTCL1	0	0	0	0.25	0.75	0.5	0.5	0.5	0	0.25	0.25	0.5	0.25	0.25	2.21392	6	1.383	TRUE
RI	chr11:2017228-2017106:-@chr11:2017018-2016406:-	ENSG00000130600	H19	0.1053	0.1053	0.2632	0.3684	0.2632	0.4211	0.3158	0	0.0526	0.2105	0.2105	0.3158	0.4211	0.4211	2.21508	6	1.174	TRUE
A3	chr3:139108390:139108522:-@chr3:139104042|139104271:139103846:-	ENSG00000184432	COPB2	0.3889	0.3889	0.0556	0.3889	0.4444	0.3333	0.3889	0.1667	0	0.1111	0.4444	0.7222	0.2778	0.2222	2.21622	6	1.694	TRUE
A5	chr11:134123260:134123121|134123193:-@chr11:134122734:134122810:-	ENSG00000151500	THYN1	0	0.191	0.4157	0.4045	0.3933	0.2247	0.2584	0.1685	0.2135	0.236	0.2584	0.3146	0.382	0.2584	2.21808	6	0.842	TRUE
SE	chr9:33262700:33262828:-@chr9:33262103:33262244:-@chr9:33261085:33261167:-	ENSG00000107262	BAG1	0.2222	0.2222	0.3333	0.4444	0.5556	0.3333	0.2222	0.3333	0	0.3333	0.3333	0.4444	0.1111	0.1111	2.22088	6	1.687	TRUE
A5	chr3:128853797:128853671|128853675:-@chr3:128852917:128853038:-	ENSG00000240682,ENSG00000261796	ISY1,ISY1-RAB43	0.25	0	0.25	0.375	0.5	0.625	0.25	0.5	0.25	0.5	0	0.75	0.5	0.125	2.22108	6	1.605	TRUE
RI	chr3:39142368-39142279:-@chr3:39141994-39141796:-	ENSG00000114745	GORASP1	0.0682	0	0.1136	0.5909	0.3864	0.3182	0.1591	0	0.3864	0.1136	0.3636	0.2727	0.0909	0.1818	2.22162	6	1.053	TRUE
SE	chr11:65667712:65667997:-@chr11:65664280:65664477:-@chr11:65659692:65660767:-	ENSG00000175592	FOSL1	0.2549	0.2353	0.2745	0.451	0.3922	0.2745	0.1765	0.1569	0	0.3922	0.451	0.3725	0.3333	0.4118	2.22218	6	1.246	TRUE
SE	chr10:33242521:33242737:-@chr10:33240603:33240686:-@chr10:33224420:33224486:-	ENSG00000150093	ITGB1	0.1429	0.0714	0.4286	0.5	0.4286	0.4286	0.3571	0.3571	0.4286	0.0714	0.2143	0.7857	0.4286	0	2.22598	6	1.403	TRUE
SE	chr3:15643255:15643401:+@chr3:15674098:15674373:+@chr3:15676931:15677195:+	ENSG00000169814	BTD	0.5	0.5	0.25	0.75	0.75	0.75	0.25	0	0.25	0	0.5	0.75	0.5	0.25	2.22608	6	0.151	TRUE
SE	chr11:47312161:47312367:+@chr11:47314094:47314147:+@chr11:47315434:47315534:+	ENSG00000110514	MADD	0	0	0.2	0.6	0.2	0.4	0.4	0.2	0.2	0.2	0.8	0.4	0.2	0.2	2.22608	6	1.249	TRUE
A3	chr11:6415126:6415271:+@chr11:6415408|6415428:6416008:+	ENSG00000166311	SMPD1	0	0.0909	0.3636	0.2727	0.3636	0.3636	0.1818	0.2727	0.1818	0.3636	0.2727	0.8182	0.1818	0.3636	2.22788	6	0.865	TRUE
SE	chr20:23342819:23342874:+@chr20:23347640:23347734:+@chr20:23349399:23349566:+	ENSG00000125812	GZF1	0	0.3256	0.4302	0.4302	0.5233	0.4767	0.2209	0.4419	0.3256	0.4767	0.5058	0.5349	0.3721	0.3953	2.23088	6	0.138	TRUE
A5	chr5:130501041:130500753|130500788:-@chr5:130498265:130498369:-	ENSG00000169567	HINT1	0	0	0	0.5	0.5	0.5	0	0.5	0.5	0.5	0.5	0.5	0.5	0.5	2.23242	6	1.431	TRUE
SE	chr10:5932166:5932309:+@chr10:5932982:5933079:+@chr10:5944983:5945138:+	ENSG00000134452	FBXO18	0.1429	0.1429	0.1429	0.7143	0.7143	0.4286	0.1429	0.4286	0.1429	0.5714	0	0.7143	0.2857	0.4286	2.23252	6	1.696	TRUE
SE	chr9:101983829:101984246:-@chr9:101983261:101983419:-@chr9:101978707:101981118:-	NA	NA	0	0.3158	0.3684	0.5088	0.386	0.5965	0.5088	0.4035	0.4035	0.3158	0.5263	0.6667	0.4211	0.3158	2.23548	6	0.156	TRUE
SE	chr16:279278:279449:-@chr16:278332:278401:-@chr16:277241:277335:-	ENSG00000007392	LUC7L	0	0.186	0.2558	0.4186	0.5814	0.3953	0.4651	0.2093	0.2558	0.3023	0.2093	0.3256	0.2093	0.2558	2.23668	6	1.967	TRUE
SE	chr12:56915609:56915873:+@chr12:56956201:56956367:+@chr12:56962759:56962817:+	NA	NA	0.0238	0.3095	0.0476	0.1905	0.1905	0.4286	0.2619	0	0.0833	0.369	0.4524	0.381	0.381	0.2619	2.23752	6	1.231	TRUE
SE	chr3:38548345:38548459:+@chr3:38555241:38555359:+@chr3:38565392:38567796:+	ENSG00000157036	EXOG	0.25	0	0.25	0.75	0.25	0.25	0.5	0	0	0.25	0.25	0.75	0.5	0.25	2.23758	6	1.006	TRUE
A3	chr16:30771605:30771774:-@chr16:30770765|30771045:30770663:-	ENSG00000196118	C16orf93	0.2346	0.321	0.2963	0.3272	0.358	0.4691	0.4815	0	0.284	0.3951	0.2963	0.7407	0.3827	0.1728	2.23878	6	1.156	TRUE
SE	chr3:49507565:49507707:+@chr3:49514282:49514338:+@chr3:49547852:49548252:+	ENSG00000173402	DAG1	0.4667	0.4667	0.0667	0.6	0.6667	0.4667	0.2667	0.3333	0.2	0.3333	0.5333	0.6667	0	0.0667	2.23892	6	1.275	TRUE
SE	chr20:39897630:39897723:-@chr20:39883228:39883275:-@chr20:39830697:39833706:-	ENSG00000174306	ZHX3	0.1667	0.0833	0	0.3333	0.1667	0.3333	0.1667	0	0.0833	0.25	0.1667	0.8333	0.0833	0.1667	2.24062	6	0.276	TRUE
SE	chr17:3975902:3976050:-@chr17:3974633:3974740:-@chr17:3973978:3974218:-	ENSG00000074755	ZZEF1	0.0833	0.1667	0.1667	0.4167	0.1667	0.6667	0.3333	0.3333	0.4167	0.4167	0.25	0.75	0.5	0	2.24608	6	1.964	TRUE
A5	chr20:34824339:34824425|34824704:+@chr20:34827743:34828547:+	NA	NA	0	0.1	0.2	0.3	0.4	0.4	0.4	0.5	0.3	0.3	0.2	0.6	0.4	0.3	2.24608	6	1.661	TRUE
SE	chr10:73887840:73887925:-@chr10:73862092:73862170:-@chr10:73855790:73857208:-	NA	NA	0	0.25	0.25	0.5	0.25	0.5	0.25	0	0.375	0.125	0.25	0.625	0.625	0.625	2.25108	6	1.798	TRUE
A3	chr1:45478964:45479026:+@chr1:45479247|45479266:45479463:+	ENSG00000126088	UROD	0.1579	0.0526	0.2632	0.3158	0.2632	0.3158	0	0.0526	0.0526	0.2632	0.2632	0.3158	0.2105	0.1579	2.25288	6	0.132	TRUE
RI	chr3:9787257-9787393:+@chr3:9787496-9787614:+	ENSG00000156983	BRPF1	0.1143	0.1429	0.1429	0.2286	0.3429	0.3714	0.1714	0.1714	0	0.1143	0.4	0.2	0.1714	0.0857	2.25392	6	0.713	TRUE
A3	chr3:48670407:48670517:-@chr3:48669477|48669525:48669313:-	ENSG00000225697	SLC26A6	0.2195	0.4634	0.2439	0.6341	0.7561	0.5366	0	0.2439	0.2439	0.3415	0.5122	0.5122	0.5122	0.7561	2.25728	6	0.489	TRUE
A5	chr6:34204650:34204738|34205094:+@chr6:34208514:34208659:+	ENSG00000137309	HMGA1	0.069	0.1034	0.3276	0.2759	0.2759	0.3621	0	0.1034	0.0345	0.3448	0.3276	0.4138	0.3621	0.4138	2.25768	6	0.893	TRUE
SE	chr1:114223820:114223958:+@chr1:114224834:114224924:+@chr1:114225519:114228545:+	ENSG00000081026	MAGI3	0.3061	0	0.1633	0.2857	0.3061	0.4694	0.3878	0.2449	0.2245	0.3469	0	0.6735	0.3265	0.2041	2.26248	6	1.624	TRUE
SE	chr12:120659426:120659561:-@chr12:120653363:120653464:-@chr12:120652906:120653076:-	ENSG00000089159	PXN	0	0.2727	0.1818	0.3636	0.2727	0.3636	0.2727	0.3636	0.2727	0.3636	0.4545	0.4545	0.5455	0.4545	2.26428	6	0.969	TRUE
RI	chr1:24120714-24120815:+@chr1:24120917-24121090:+	ENSG00000011009	LYPLA2	0	0.1667	0.1111	0.0556	0.3333	0.3333	0.1667	0.1111	0.0556	0.1667	0.3333	0.2222	0.2778	0.1111	2.26502	6	0.173	TRUE
SE	chr12:50794592:50794811:+@chr12:50796458:50796596:+@chr12:50821545:50821692:+	ENSG00000161813	LARP4	0.4	0.4	0.2	0.2	0.6	0.4	0.4	0	0	0.2	0.6	0.6	0.2	0.2	2.26758	6	1.978	TRUE
A5	chr2:112988527:112988280|112988480:-@chr2:112973439:112974045:-	ENSG00000144161	ZC3H8	0.2	0.4	0.2	0.6	0.4	0.6	0.2	0.4	0	0	0.6	0.8	0.2	0.2	2.26758	6	1.087	TRUE
SE	chr10:16478942:16479046:+@chr10:16509131:16509209:+@chr10:16526336:16526815:+	NA	NA	0.1111	0.25	0.5556	0.5972	0.6389	0.4444	0.3611	0.3056	0.1389	0.1667	0	0.8056	0.2778	0.0556	2.26778	6	1.512	TRUE
A3	chr17:42266303:42266667:+@chr17:42266779|42266792:42266956:+	ENSG00000168591	TMUB2	0.241	0.2892	0.2048	0.4096	0.4337	0.3494	0.2289	0.0843	0.1687	0.4096	0	0.3855	0.3373	0.1807	2.26918	6	1.966	TRUE
SE	chr4:1941381:1941505:+@chr4:1944066:1944159:+@chr4:1952799:1952930:+	ENSG00000109685	WHSC1	0.25	0.125	0.125	0.5	0.375	0	0	0	0	0.25	0.25	0.25	0.5	0.125	2.27392	6	0.987	TRUE
A5	chr16:75200668:75200794|75200811:+@chr16:75203151:75206132:+	ENSG00000184517	ZFP1	0	0	0	0.3	0.3	0.3	0.1	0.1	0.1	0.3	0.7	0.3	0.4	0.5	2.27392	6	1.512	TRUE
A3	chr1:16952270:16952500:-@chr1:16946519|16946740:16946340:-	ENSG00000215908	CROCCP2	0.1714	0	0.2571	0.1429	0.1143	0.3429	0.0286	0.0571	0.0286	0.4	0.4571	0.6	0.2857	0.2571	2.27598	6	1.668	TRUE
SE	chr8:133811018:133811106:+@chr8:133811329:133811418:+@chr8:133816064:133816277:+	ENSG00000129292	PHF20L1	0	0.1	0.3	0.35	0.35	0.2	0.25	0.15	0.15	0.2	0.45	0.2	0.15	0.3	2.27608	6	1.591	TRUE
A5	chr3:50387453:50387344|50387362:-@chr3:50387096:50387264:-	ENSG00000114388	NPRL2	0.1667	0	0.3333	0.6667	0.5	0.6667	0.5	0.5	0.3333	0.3333	0.5	0.5	0.5	0.3333	2.27938	6	0.507	TRUE
A5	chr18:20513839:20514041|20514227:+@chr18:20516717:20516923:+	ENSG00000101773	RBBP8	0.1613	0	0.4194	0.4516	0.3871	0.3548	0.3226	0.3226	0.3548	0.1935	0.2903	0.4516	0.3548	0.2581	2.28118	6	1.107	TRUE
RI	chrX:48417285-48417412:+@chrX:48417546-48417734:+	ENSG00000068354	TBC1D25	0.125	0	0.125	0	0.625	0.375	0.125	0.375	0.625	0.5	0.625	0.75	0.375	0.125	2.28242	6	1.387	TRUE
SE	chr12:54582299:54582380:-@chr12:54581603:54581624:-@chr12:54577440:54577743:-	ENSG00000123415	SMUG1	0	0.2632	0.1053	0.386	0.3333	0.3333	0.2632	0.1228	0.0877	0.2105	0.193	0.4386	0.0526	0.2807	2.28352	6	1.245	TRUE
SE	chr5:112157593:112157688:+@chr5:112159004:112159057:+@chr5:112162805:112162944:+	ENSG00000134982	APC	0	0.1212	0.1818	0.1515	0.2121	0.4242	0.0303	0.2424	0.0303	0.2727	0.0303	0.5455	0.3333	0.1212	2.28698	6	1.061	TRUE
SE	chr4:15646116:15646331:-@chr4:15643147:15643250:-@chr4:15642411:15642506:-	ENSG00000118564	FBXL5	0	0.4	0.4	0.8	0.6	0.4	0.2	0.6	0	0.4	0.4	0.6	0.4	0.2	2.28758	6	0.354	TRUE
SE	chr14:53360011:53360145:-@chr14:53348514:53348546:-@chr14:53347962:53348187:-	ENSG00000073712	FERMT2	0	0	0.5	0.5	0.5	0.5	0.5	0	0	0.5	1	0.5	0.5	0	2.28758	6	0.346	TRUE
A3	chr14:74538599:74538677:-@chr14:74538200|74538363:74537898:-	ENSG00000119711	ALDH6A1	0	0.1	0.2	0.2	0.8	0.5	0.4	0.5	0	0.3	0.2	0.4	0.3	0.3	2.28758	6	1.954	TRUE
SE	chr17:56065440:56065615:-@chr17:56063346:56063505:-@chr17:56060060:56060754:-	NA	NA	0	0.1667	0.5	0.5	0.6667	0.1667	0.3333	0	0.3333	0.1667	0	0.6667	0.3333	0.3333	2.29258	6	1.955	TRUE
SE	chr12:62749112:62749256:+@chr12:62768171:62768316:+@chr12:62775271:62775444:+	ENSG00000135655	USP15	0	0	0	0.5	0.5	0	0.5	0	0	0	0.5	0.5	0.5	0.5	2.29392	6	1.295	TRUE
SE	chr22:42915720:42915829:-@chr22:42914619:42914734:-@chr22:42914011:42914153:-	NA	NA	0	0.25	0.5	0.5	0.5	0.25	0.25	0.25	0.25	0.25	0.5	1	0.25	0.5	2.29608	6	0.724	TRUE
A5	chr20:34252822:34252281|34252682:-@chr20:34246852:34246936:-	ENSG00000244462,ENSG00000214078,ENSG00000244005	RBM12,CPNE1,NFS1	0.25	0	0.25	0.5	0.75	0.5	0.75	0.25	0.5	0.25	0.25	0.25	0.5	0.25	2.29608	6	1.284	TRUE
SE	chrX:153784380:153784591:+@chrX:153786750:153786865:+@chrX:153789903:153789999:+	ENSG00000073009	IKBKG	0.0952	0.4286	0.381	0.2857	0.619	0.4762	0.381	0.381	0.1429	0.2381	0	0.7619	0.3333	0.0476	2.29778	6	1.815	TRUE
A5	chr3:49507565:49507707|49507866:+@chr3:49547852:49548252:+	ENSG00000173402	DAG1	0	0.1791	0.0299	0.3731	0.1194	0.1791	0.1642	0.0896	0.1194	0.2239	0.2537	0.209	0.3284	0.1642	2.30752	6	0.128	TRUE
SE	chr11:47752926:47753113:-@chr11:47747289:47747388:-@chr11:47746020:47746330:-	ENSG00000109920	FNBP4	0.3182	0.3636	0.2727	0.4545	0.6364	0.5909	0	0	0.0455	0.3182	0.2727	0.3636	0.1364	0.0909	2.31118	6	1.822	TRUE
RI	chr8:22476130-22476241:+@chr8:22476340-22476528:+	ENSG00000158941	KIAA1967	0	0.1429	0.1429	0.4286	0.4286	0.1429	0.2857	0.1429	0	0.2857	0.2857	0.1429	0.1429	0.1429	2.31372	6	1.253	TRUE
SE	chr17:39975782:39975927:+@chr17:39976093:39976275:+@chr17:39976521:39976713:+	ENSG00000141756	FKBP10	0	0	0	0	0.5	0.5	0.5	0	0	0.5	0.5	0.5	0.5	0.5	2.31392	6	1.145	TRUE
A3	chr3:149688512:149688741:-@chr3:149686312|149686330:149686145:-	ENSG00000070087	PFN2	0	0.2	0.1875	0.2125	0.225	0.2125	0.175	0.125	0.2	0.25	0.3125	0.25	0.225	0.1625	2.31858	6	0.007	TRUE
SE	chr16:69404386:69404532:-@chr16:69402490:69402498:-@chr16:69402279:69402385:-	ENSG00000132604	TERF2	0	0	0.3333	0.6667	0	0.3333	0.3333	0	0	0.3333	0.3333	0.6667	0.3333	0.3333	2.32088	6	0.519	TRUE
A5	chr1:31441339:31441144|31441201:-@chr1:31440014:31440157:-	ENSG00000134644	PUM1	0.25	0	0	0.5	0.5	0.25	0.25	0	0.25	0.25	0	0.75	0.25	0.5	2.32242	6	1.687	TRUE
SE	chr17:57970443:57970686:+@chr17:57971157:57971285:+@chr17:57987923:57987972:+	NA	NA	0	0	0.2	0	0.6	0.4	0.4	0	0.2	0.2	0.2	0.4	0.2	0	2.32608	6	0.663	TRUE
A5	chr15:90348448:90348177|90348309:-@chr15:90347722:90347848:-	ENSG00000166825	ANPEP	0.2	0	0.4	0.6	0.6	0.4	0.4	0.4	0.2	0.2	0.8	0.4	0.2	0.2	2.32608	6	1.496	TRUE
SE	chr2:74763123:74763277:-@chr2:74762715:74762882:-@chr2:74762419:74762581:-	ENSG00000115318	LOXL3	0.1087	0.1957	0.3261	0.3261	0.4348	0.4348	0.4022	0.3587	0.1848	0.2935	0.3804	0.3043	0.3043	0	2.33108	6	1.921	TRUE
RI	chr16:58549434-58549784:+@chr16:58549857-58550001:+	ENSG00000103037	SETD6	0.2333	0.3556	0.3778	0.3444	0.2667	0.3	0.1889	0.1444	0	0.3111	0.3778	0.4778	0.3333	0.2333	2.33198	6	1.918	TRUE
SE	chr10:14613923:14614127:-@chr10:14595321:14595386:-@chr10:14572331:14572514:-	ENSG00000065809	FAM107B	0	0.3617	0.3298	0.4362	0.2553	0.4255	0.3298	0.0638	0.2872	0.2553	0.2979	0.3936	0.3511	0.3511	2.33758	6	0.923	TRUE
A5	chr10:74937604:74937731|74937733:+@chr10:74952314:74952456:+	ENSG00000138286	FAM149B1	0.2333	0.1	0.2667	0.3333	0.2833	0.3167	0.2667	0.2167	0	0.3	0.3333	0.35	0.3	0.0167	2.33768	6	0.405	TRUE
SE	chr14:36018316:36018440:-@chr14:36017714:36017744:-@chr14:36007558:36008896:-	ENSG00000174373	RALGAPA1	0.3111	0.2	0.1778	0.2889	0.9111	0.5556	0.1111	0.2	0.2444	0	0.6444	0.2667	0.2444	0.2222	2.34158	6	1.718	TRUE
A3	chr2:128047265:128047400:-@chr2:128047077|128047095:128046913:-	ENSG00000163161	ERCC3	0	0.4167	0.1667	0.5	0.5	0.5833	0.8333	0.5	0.25	0.1667	0.4167	0.6667	0.3333	0.25	2.34268	6	1.291	TRUE
A5	chr2:220307830:220307872|220308162:+@chr2:220308752:220308781:+	ENSG00000072195	SPEG	0.0822	0.1233	0.1507	0.1507	0.1507	0.3562	0.1918	0.1233	0.2603	0.0137	0.4658	0.274	0.3288	0	2.34272	6	1.357	TRUE
SE	chr16:5078881:5079009:-@chr16:5078298:5078399:-@chr16:5077981:5078186:-	ENSG00000103174	NAGPA	0.1111	0.2222	0.3333	0.3333	0.5556	0.4444	0.4444	0	0.1111	0.7778	0.4444	0.3333	0.4444	0.3333	2.34318	6	1.963	TRUE
SE	chr3:186505592:186505671:+@chr3:186506099:186506205:+@chr3:186506914:186507685:+	ENSG00000156976	EIF4A2	0	0.0877	0.2281	0.2105	0.3509	0.4912	0.2105	0.1579	0.0351	0.1754	0.1404	0.1228	0.2105	0.0702	2.34478	6	0.994	TRUE
SE	chr11:66410921:66411611:+@chr11:66412105:66412214:+@chr11:66413498:66413944:+	ENSG00000173933	RBM4	0	0	0.25	0	0.75	0.5	0.5	0	0.25	0.25	0.25	0.5	0	0.25	2.34608	6	1.471	TRUE
SE	chr1:41512079:41512270:-@chr1:41506983:41507237:-@chr1:41503034:41503213:-	ENSG00000010803	SCMH1	0.4	0	0.2	0.3	0.3	0.4	0.1	0	0.1	0.4	0.5	0.4	0.1	0	2.34758	6	1.913	TRUE
SE	chr19:14281494:14281603:-@chr19:14277828:14277842:-@chr19:14273418:14274218:-	ENSG00000072071	LPHN1	0	0.125	0.0833	0.8333	0.125	0.6667	0.125	0.0833	0.1667	0.2917	0.125	0.75	0.125	0.25	2.34922	6	1.878	TRUE
A5	chr2:71558885:71558995|71559005:+@chr2:71575883:71577401:+	ENSG00000075292	ZNF638	0.3415	0.0732	0.1951	0.3171	0.1463	0.3902	0.0732	0.0976	0.1951	0.2683	0.2195	0.2927	0.3902	0	2.35248	6	1.554	TRUE
SE	chr6:136596670:136596839:-@chr6:136595101:136595327:-@chr6:136594220:136594325:-	ENSG00000029363	BCLAF1	0.3333	0.3333	0.3333	0.6667	0.6667	0.6667	0	0	0.3333	0	0.3333	0.6667	0.3333	0	2.35268	6	0.611	TRUE
SE	chr9:130444685:130444839:+@chr9:130446647:130446772:+@chr9:130453054:130454995:+	ENSG00000136854	STXBP1	0	0.5	0	0.5	0.5	0.5	0	0	0	0	0	0.5	0.5	0	2.35392	6	1.243	TRUE
A5	chr6:30614816:30615080|30615623:+@chr6:30617335:30617736:+	ENSG00000204564	C6orf136	0	0	0.1176	0.2353	0.2353	0.5294	0.2353	0.2941	0.0588	0.1765	0.3529	0.1176	0.3529	0.3529	2.35872	6	1.991	TRUE
A3	chr12:120659426:120659561:-@chr12:120653076|120653220:120652906:-	ENSG00000089159	PXN	0	0.25	0.2083	0.2083	0.375	0.25	0.25	0.25	0.2083	0.375	0.3333	0.375	0.2917	0.2083	2.36268	6	1.118	TRUE
RI	chr12:49424551-49424384:-@chr12:49424222-49424063:-	ENSG00000167548	MLL2	0	0.4286	0.1429	0.4286	0.7143	0.2857	0.2857	0.2857	0.4286	0.4286	0.4286	0.4286	0.7143	0.4286	2.37242	6	1.333	TRUE
SE	chr3:141868025:141868386:-@chr3:141820577:141820683:-@chr3:141724283:141724386:-	ENSG00000114126	TFDP2	0	0.1798	0.2697	0.3258	0.3146	0.2809	0.2472	0.2584	0.2247	0.2472	0.236	0.3034	0.3034	0.2697	2.37868	6	0.049	TRUE
SE	chr3:151985829:151986881:+@chr3:152052900:152053019:+@chr3:152132730:152132900:+	ENSG00000152601	MBNL1	0.125	0.125	0	0.375	0	0.375	0.125	0	0	0.125	0.375	0.625	0.125	0	2.37892	6	0.502	TRUE
SE	chr11:77899619:77899664:-@chr11:77888785:77889031:-@chr11:77882298:77885629:-	ENSG00000188997	KCTD21	0.1538	0.3077	0.2308	0.2308	0.0769	0.4615	0.2308	0.0769	0	0.3846	0.2308	0.9231	0.3846	0.0769	2.37998	6	1.644	TRUE
A3	chr3:184038418:184038510:+@chr3:184038631|184038715:184038781:+	ENSG00000114867,ENSG00000145191	EIF4G1,EIF2B5	0	0	0	0	0.75	0.5	0	0	0.25	0.5	0	0.75	0.25	0.25	2.38242	6	0.65	TRUE
A5	chr2:170863500:170863700|170863712:+@chr2:170865314:170865450:+	ENSG00000144357	UBR3	0	0.0278	0.1944	0.0694	0.2083	0.3194	0.1806	0.2639	0.2917	0.1806	0.1806	0.4444	0.2917	0.1528	2.38728	6	1.468	TRUE
SE	chr4:8594387:8594648:+@chr4:8601180:8601313:+@chr4:8602850:8603224:+	ENSG00000155269,ENSG00000109625	GPR78,CPZ	0.4359	0.2564	0.3333	0.3333	0.3333	0.5128	0.2821	0.3333	0.2564	0.2821	0.5641	0.4615	0.3846	0	2.38978	6	1.966	TRUE
A3	chr5:870588:870690:-@chr5:869509|869519:869360:-	ENSG00000028310	BRD9	0.3043	0.2826	0.3261	0.4783	0.3696	0.4565	0.2826	0.2826	0	0.3696	0.4348	0.4565	0.4783	0.6304	2.39178	6	1.588	TRUE
A5	chr14:24911466:24911315|24911384:-@chr14:24910880:24911001:-	ENSG00000100445	SDR39U1	0	0	0.5	0.5	0.5	0.625	0.375	0.375	0.25	0.625	0.375	0.75	0.375	0.5	2.39608	6	0.692	TRUE
A5	chr1:151319082:151318958|151318965:-@chr1:151318681:151318809:-	ENSG00000143390	RFX5	0.2857	0	0.2381	0.2857	0.3333	0.2857	0.2381	0.1429	0.3333	0.2857	0.3333	0.4286	0.1429	0.2381	2.39848	6	1.754	TRUE
A5	chr3:49507565:49507707|49508006:+@chr3:49547852:49548252:+	ENSG00000173402	DAG1	0.1667	0.1667	0.1667	0.8333	0.5	0.3333	0.5	0.1667	0	0.1667	0.3333	0.6667	0.8333	0.5	2.40098	6	1.615	TRUE
SE	chr14:73577539:73577863:+@chr14:73578017:73578090:+@chr14:73578236:73578510:+	ENSG00000119707	RBM25	0	0	0	0.3333	1	0.6667	0.3333	0.3333	0.3333	0.3333	0.6667	1	0.3333	0.3333	2.40572	6	0.011	TRUE
SE	chr6:86251703:86251761:-@chr6:86248556:86248582:-@chr6:86246510:86246642:-	ENSG00000135317	SNX14	0	0.0263	0.2105	0.2105	0.3684	0.3947	0.2368	0.1316	0.1053	0.1579	0.1316	0.1579	0.0526	0.1316	2.40968	6	0.611	TRUE
A5	chr14:77793815:77793895|77794380:+@chr14:77795466:77795544:+	ENSG00000100577	GSTZ1	0	0.0685	0.2603	0.3562	0.3151	0.3562	0.0548	0.2192	0.1233	0.2877	0.2877	0.1849	0.0822	0.0137	2.41428	6	0.718	TRUE
SE	chr15:20688656:20688770:-@chr15:20682178:20682309:-@chr15:20671448:20671623:-	ENSG00000180229	HERC2P3	0.2571	0.7714	0.2	0.2571	0.4286	0.6	0	0.0857	0.3429	0.3714	0.4571	0.7143	0.4286	0.3143	2.42038	6	1.865	TRUE
SE	chr1:92351435:92351836:-@chr1:92332313:92332399:-@chr1:92327028:92327201:-	ENSG00000069702	TGFBR3	0.2727	0.3636	0	0.2727	0.5455	0.3636	0.8182	0.2727	0.0909	0.3636	0.4545	0.7273	0.4545	0.2727	2.42302	6	1.468	TRUE
SE	chr11:94180385:94180604:-@chr11:94178976:94179059:-@chr11:94170343:94170401:-	ENSG00000020922	MRE11A	0	0.1047	0.1977	0.2209	0.1395	0.186	0.1744	0.1977	0.1628	0.2326	0.3372	0.1395	0.3605	0.2674	2.42578	6	1.452	TRUE
SE	chr8:33318890:33319243:-@chr8:33318230:33318289:-@chr8:33310734:33311028:-	ENSG00000172728	FUT10	0.4	0.5333	0.4667	0.4	0.6	0.4	0.2667	0.4	0	0	0.4	0.7333	0.4	0.1333	2.43428	6	1.795	TRUE
RI	chr12:114261126-114261014:-@chr12:114260451-114259862:-	ENSG00000122965	RBM19	0.0896	0	0.209	0.3284	0.2687	0.1791	0.3284	0.209	0.1194	0.2239	0.209	0.209	0.2836	0.2537	2.43618	6	1.121	TRUE
SE	chr5:56205887:56206221:+@chr5:56206996:56207329:+@chr5:56208838:56208961:+	ENSG00000155542	SETD9	0.093	0.0465	0	0.3837	0.3953	0.2326	0.2674	0.1395	0.0814	0.1628	0.2209	0.1163	0.093	0.186	2.44732	6	1.607	TRUE
SE	chr11:35211382:35211612:+@chr11:35229652:35229756:+@chr11:35236399:35236461:+	ENSG00000026508	CD44	0	0	0	0.5	0.5	0.5	0	0	0	0	0	0.5	0	0	2.45392	6	0	TRUE
SE	chr22:36925123:36925277:-@chr22:36922867:36922952:-@chr22:36922046:36922178:-	ENSG00000100353	EIF3D	0	0	0	0	0.5	0	0	0	0	0	0.5	0.5	0.5	0	2.45392	6	0.292	TRUE
A5	chr8:38034234:38033334|38033793:-@chr8:38029483:38029551:-	ENSG00000175324	LSM1	0	0	0	0.5	0.5	0	0	0	0	0	0	0.5	0.5	0	2.45392	6	0.291	TRUE
A5	chr20:35690673:35690349|35690487:-@chr20:35689506:35689672:-	ENSG00000080839	RBL1	0.3636	0	0.0909	0.3636	0.6364	0.7273	0.6364	0.4545	0.5455	0.2727	0.3636	0.8182	0.5455	0.1818	2.46342	6	0.683	TRUE
A3	chr13:33091994:33092140:-@chr13:33016685|33018261:33016525:-	ENSG00000244754	N4BP2L2	0.2043	0	0.1828	0.2473	0.2903	0.2473	0.2258	0.2043	0.2903	0.2151	0.2473	0.2581	0.2688	0.2043	2.46368	6	0.241	TRUE
RI	chr12:114261126-114261014:-@chr12:114260451-114259859:-	ENSG00000122965	RBM19	0.0896	0	0.209	0.3134	0.2687	0.1791	0.3284	0.209	0.1194	0.2239	0.209	0.209	0.2836	0.2687	2.46618	6	1.418	TRUE
A3	chr21:45745036:45745147:+@chr21:45745615|45745844:45745943:+	ENSG00000141959	PFKL	0	0	0.2	0.2	0	0	0.4	0	0	0.2	0.4	0.6	0.6	0.2	2.46758	6	1.326	TRUE
SE	chr1:193028552:193028906:+@chr1:193038164:193038311:+@chr1:193044950:193045170:+	ENSG00000116747	TROVE2	0.0909	0.0364	0.2	0.1818	0.3636	0.2909	0.0182	0.1273	0.1455	0	0	0.3636	0.3636	0.2364	2.46808	6	0.848	TRUE
SE	chr20:19997934:19998093:+@chr20:19999006:19999161:+@chr20:20003100:20003124:+	ENSG00000173418	NAA20	0	0	0	0.25	0.25	0.5	0.25	0	0.25	0.25	0	0.75	0	0	2.47242	6	0.426	TRUE
SE	chr16:72045949:72046161:+@chr16:72047483:72047669:+@chr16:72048372:72048571:+	ENSG00000102967	DHODH	0	0	0	0.25	0	0.25	0.25	0	0.25	0.5	0.5	0.75	0.75	0	2.47242	6	1.2	TRUE
SE	chr1:228296850:228297013:-@chr1:228296142:228296209:-@chr1:228295936:228296019:-	ENSG00000162910	MRPL55	0	0	0	0.5	0	0.5	0	0	0	0.5	0.5	0.5	0	0	2.47392	6	0.322	TRUE
SE	chr4:142557749:142558377:+@chr4:142577339:142577460:+@chr4:142609975:142610188:+	NA	NA	0.2529	0.4713	0.5402	0.4598	0.5747	0.6437	0	0.3678	0.3908	0.3103	0.5862	0.6437	0.3333	0.2184	2.47618	6	1.367	TRUE
A3	chr12:980431:980514:+@chr12:987378|987381:987527:+	ENSG00000060237	WNK1	0	0.0952	0.1786	0.3214	0.1667	0.2381	0.2024	0.1548	0.1429	0.2143	0.1667	0.131	0.1429	0.1786	2.49748	6	0.328	TRUE
A3	chr16:11650367:11650591:-@chr16:11647545|11647604:11647389:-	ENSG00000189067	LITAF	0.3333	0.3333	0	0.3333	0.6667	0.3333	0.3333	0	0.3333	0.3333	0.3333	0.3333	0.3333	0	2.50572	6	1.815	TRUE
SE	chrX:77582802:77583087:-@chrX:77538951:77539037:-@chrX:77528130:77529270:-	NA	NA	0.1383	0	0.1383	0.1596	0.1809	0.2447	0.1702	0.1383	0.2234	0.1809	0.2021	0.266	0.2766	0.2128	2.50592	6	0.614	TRUE
SE	chr19:17394034:17394693:+@chr19:17394898:17395075:+@chr19:17396240:17396399:+	ENSG00000160117	ANKLE1	0.0241	0	0.0602	0.3735	0.2651	0.253	0.0482	0.1807	0.2048	0.2048	0.3253	0.1687	0.1325	0.2651	2.50762	6	1.472	TRUE
SE	chr13:36888364:36888558:-@chr13:36888105:36888219:-@chr13:36886456:36886614:-	ENSG00000133104	SPG20	0	0	0	0.5	0	0.5	0.5	0.5	0	0.5	0.5	1	0.5	0	2.51392	6	0.853	TRUE
SE	chr17:38285498:38285880:+@chr17:38287473:38287598:+@chr17:38287790:38287837:+	ENSG00000188895	MSL1	0.5	0.5	0	0.5	0.5	0.5	0.5	0	0	0.5	0.5	1	0.5	0	2.51392	6	0.768	TRUE
SE	chr12:118704460:118704564:-@chr12:118699302:118699478:-@chr12:118693253:118693460:-	ENSG00000135090	TAOK3	0	0.0952	0.2381	0	0.3333	0.4286	0.1429	0.2381	0.1429	0	0	0.8095	0.1905	0.0952	2.51938	6	1.447	TRUE
RI	chr12:56510374-56510443:+@chr12:56510559-56510583:+	ENSG00000229117	RPL41	0.1333	0.0167	0.1167	0.2333	0.2167	0.35	0.1	0	0.0167	0.1667	0.3	0.2167	0.2167	0.2833	2.52032	6	0.753	TRUE
SE	chr1:113161531:113162040:-@chr1:113159435:113159466:-@chr1:113153463:113153625:-	ENSG00000007341	ST7L	0.0455	0.0682	0.2841	0.1591	0.2955	0.2841	0.2841	0	0.2273	0.25	0.2614	0.1705	0.2386	0.2273	2.53238	6	1.771	TRUE
RI	chr9:140001983-140002114:+@chr9:140002840-140003635:+	ENSG00000177239	MAN1B1	0	0	0	0.0909	0.0909	0.2727	0.1818	0.1818	0.1818	0.1818	0.2727	0.2727	0.3636	0.1818	2.53432	6	0.54	TRUE
A3	chr13:33091994:33092140:-@chr13:33016685|33018263:33016525:-	ENSG00000244754	N4BP2L2	0.1383	0	0.1809	0.1489	0.2447	0.2447	0.1702	0.2021	0.2553	0.2128	0.2234	0.2128	0.234	0.1702	2.54138	6	0.856	TRUE
A3	chr11:984645:984753:+@chr11:985432|985435:985582:+	ENSG00000183020	AP2A2	0	0.1515	0.2121	0.3636	0.1818	0.1818	0.1818	0.0909	0.0303	0	0.1515	0.3939	0.1515	0.1818	2.54948	6	1.693	TRUE
RI	chr14:105238789-105238702:-@chr14:105237184-105237082:-	ENSG00000142208	AKT1	0	0	0.3333	0	0.3333	0.3333	0.3333	0	0.3333	0	0.6667	0.6667	0.6667	0.3333	2.55938	6	1.765	TRUE
A5	chr17:1412647:1412462|1412472:-@chr17:1411409:1411520:-	ENSG00000132376	INPP5K	0.1053	0	0.1579	0.4211	0.5263	0.5789	0.7368	0.6842	0.1579	0.7368	0.5263	0.5789	0.6316	0.3158	2.56182	6	1.522	TRUE
A5	chr17:28958773:28958913|28959117:+@chr17:28960116:28960408:+	ENSG00000250462,ENSG00000214719	LRRC37BP1	0.0549	0	0.2088	0.2527	0.1429	0.2418	0.2088	0.1758	0.0879	0.0879	0.1319	0.3297	0.1429	0.1648	2.56298	6	0.921	TRUE
SE	chr14:65544631:65544754:-@chr14:65544046:65544146:-@chr14:65541842:65543381:-	ENSG00000125952	MAX	0.5	0	0	0.5	1	0.5	0.5	0	0.5	0.5	0.5	0.5	0.5	0.5	2.57242	6	0.44	TRUE
A5	chr5:180670904:180670680|180670692:-@chr5:180669174:180669345:-	ENSG00000204628	GNB2L1	0	0.3333	0	0.3333	0.3333	0.3333	0	0	0	0.3333	0.3333	0.3333	0.3333	0.3333	2.57402	6	0.936	TRUE
A3	chr20:34064274:34064420:+@chr20:34065693|34065696:34065926:+	ENSG00000126001	CEP250	0.0769	0.4615	0.2308	0.6154	0.6923	0.3846	0.6923	0.6154	0.2308	0.2308	0.7692	0.4615	0.4615	0	2.58768	6	1.882	TRUE
SE	chr8:146003423:146003549:-@chr8:146002843:146002962:-@chr8:145998501:145999990:-	ENSG00000196378	ZNF34	0	0.1798	0.2022	0.1461	0.1573	0.2135	0.191	0.1348	0.2247	0.1685	0.236	0.2584	0.2472	0.1348	2.59678	6	1.69	TRUE
RI	chr12:57601821-57601999:+@chr12:57602494-57602600:+	ENSG00000123384	LRP1	0	0.3333	0	0.3333	1	0.3333	0.3333	0.3333	0.3333	0.3333	0.3333	1	0.6667	0	2.60572	6	0.099	TRUE
SE	chr1:101491409:101491617:+@chr1:101538216:101538386:+@chr1:101540951:101541272:+	ENSG00000233184	RP11-421L21.3	0.0469	0.0156	0.0781	0.3125	0.2344	0.2656	0.2812	0.125	0.125	0.25	0.1719	0.2187	0	0	2.60992	6	0.524	TRUE
SE	chr12:54582735:54582778:-@chr12:54581603:54581686:-@chr12:54577440:54577743:-	ENSG00000123415	SMUG1	0.0741	0.1852	0.037	0.1481	0.2593	0.2963	0.1852	0.1111	0.1111	0.2593	0.1852	0.3704	0	0	2.62142	6	1.634	TRUE
A5	chr7:44084301:44084419|44084465:+@chr7:44089824:44089879:+	ENSG00000136279	DBNL	0	0	0	0.5	0.25	0	0.25	0	0.25	0.25	0	0.25	0.5	0	2.62242	6	1.306	TRUE
RI	chr3:139069021-139069164:+@chr3:139069819-139069902:+	ENSG00000175110	MRPS22	0	0	0.5	0	0	0.5	0	0	0	0	0.5	0.5	0.5	0	2.62758	6	1.838	TRUE
A3	chr1:1560175:1560281:+@chr1:1560345|1560371:1560565:+	ENSG00000197530	MIB2	0.0909	0	0.3636	0.4545	0.2727	0.5455	0.6364	0.2727	0.1818	0.5455	0.9091	0.6364	0.3636	0.3636	2.62798	6	1.992	TRUE
A5	chr1:15892577:15892675|15892905:+@chr1:15893594:15893764:+	ENSG00000116138	DNAJC16	0.0833	0	0.25	0.4167	0	0.5833	0.4167	0	0.0833	0.0833	0.75	0.75	0.75	0.6667	2.63428	6	1.758	TRUE
RI	chr3:48453713-48453647:-@chr3:48453418-48453272:-	ENSG00000164050	PLXNB1	0	0.4167	0.1667	0.4167	0.4167	0.75	0.4167	0.3333	0.5833	0.3333	0.5833	0.7083	0.8333	0	2.63758	6	0.789	TRUE
A3	chr1:155103815:155104110:+@chr1:155105979|155106206:155106256:+	ENSG00000169242	EFNA1	0	0	0.0893	0.1964	0.2857	0.3214	0.1429	0.125	0.1429	0.0714	0.1607	0.2143	0.1607	0.3036	2.64112	6	1.989	TRUE
SE	chr8:28716953:28717080:-@chr8:28707730:28707790:-@chr8:28695154:28695293:-	ENSG00000104299	INTS9	0.1158	0.0421	0.1684	0.1789	0.1895	0.1263	0.1789	0.1474	0.1579	0.2316	0.2211	0	0.2211	0.1579	2.64398	6	0.705	TRUE
SE	chr16:3692939:3693037:+@chr16:3701318:3701922:+@chr16:3704962:3705045:+	ENSG00000213918	DNASE1	0.0658	0	0.1711	0.0789	0.2368	0.2237	0.1447	0.1711	0.1974	0.0526	0.2368	0.1974	0.2368	0.1316	2.65218	6	1.068	TRUE
A5	chr11:65769550:65769984|65770041:+@chr11:65770706:65770844:+	ENSG00000175334	BANF1	0	0	0.1481	0.1481	0.1111	0.1852	0.1481	0.2222	0.1111	0.1481	0.2222	0.1852	0.2963	0.1111	2.66152	6	0.594	TRUE
A3	chr12:58023935:58024115:-@chr12:58022929|58022957:58022831:-	ENSG00000135454	B4GALNT1	0.3333	0.1667	0.1667	0.3333	0.5	0.3333	0.8333	0.3333	0	0.1667	0.8333	0.8333	0.5	0.3333	2.66748	6	1.637	TRUE
SE	chr16:75299723:75299905:-@chr16:75286133:75286296:-@chr16:75276368:75276988:-	ENSG00000050820	BCAR1	0	0.5	0	0.5	0.5	0.5	0	0	0	0.5	0.5	1	0	0.5	2.67392	6	1.698	TRUE
RI	chr12:58145519-58145283:-@chr12:58145125-58144990:-	ENSG00000135446	CDK4	0	0	0	0.25	0	0.25	0	0	0	0.25	0.25	0.25	0.5	0.25	2.67392	6	0.341	TRUE
RI	chr11:1977486-1977678:+@chr11:1977772-1977839:+	ENSG00000214026	MRPL23	0.2234	0.3936	0.5532	0.3723	0.5532	0.5638	0.4362	0.3936	0	0.4255	0.5745	0.5851	0.5851	0.4574	2.68328	6	1.546	TRUE
A3	chr11:14901682:14902314:-@chr11:14900753|14900989:14900660:-	ENSG00000186104	CYP2R1	0	0	0.1412	0.2588	0.2235	0.1882	0.1647	0.1647	0.0471	0.2235	0.1294	0.1647	0.0706	0.1765	2.68342	6	0.38	TRUE
SE	chr7:114619561:114619836:+@chr7:114654517:114654587:+@chr7:114655742:114659970:+	NA	NA	0.625	0.25	0.75	0.5	0.625	0.625	0.5	0.25	0	0.25	0.25	0.875	0.5	0.25	2.68758	6	1.379	TRUE
SE	chr4:128851838:128851972:-@chr4:128843015:128843118:-@chr4:128842679:128842926:-	ENSG00000164073	MFSD8	0	0.2128	0.1596	0.2128	0.1702	0.2021	0.2021	0.0851	0.0319	0.0319	0.2553	0.2128	0.2128	0.1383	2.69602	6	1.187	TRUE
SE	chr5:93111865:93111949:-@chr5:93073518:93073646:-@chr5:92953431:92956835:-	NA	FAM172A	0	0	0	0.5714	0.1429	0.4286	0	0	0	0.1429	0.1429	0.2857	0	0.1429	2.73942	6	0.893	TRUE
A3	chr11:47282792:47283000:+@chr11:47283098|47283470:47283569:+	ENSG00000025434	NR1H3	0.129	0.0161	0.0806	0.2097	0.2903	0	0.1613	0.1129	0.1129	0.129	0.1935	0.1452	0.1774	0.1613	2.74112	6	0.844	TRUE
SE	chr17:78195347:78195593:+@chr17:78196454:78196646:+@chr17:78197051:78197136:+	ENSG00000181045	SLC26A11	0.0108	0.1183	0.129	0	0.2043	0.2581	0.1505	0.1505	0.1613	0.2151	0.2258	0.0645	0.1935	0.1505	2.74142	6	1.515	TRUE
RI	chr11:111657244-111657126:-@chr11:111656818-111652919:-	ENSG00000086848	ALG9	0.0333	0	0.0778	0.1333	0.2222	0.2333	0.1111	0.1444	0.1444	0.1111	0.1889	0.1333	0.2	0.1889	2.74582	6	0.853	TRUE
SE	chr2:219523703:219523853:-@chr2:219523424:219523599:-@chr2:219520873:219521186:-	ENSG00000115568	ZNF142	0	0	0.0978	0.1522	0.2283	0.1739	0.1739	0.1848	0.1087	0.1739	0.1413	0.2065	0.163	0.2283	2.74752	6	1.35	TRUE
SE	chr10:14613762:14614188:-@chr10:14595321:14595386:-@chr10:14572331:14572514:-	ENSG00000065809	FAM107B	0	0.1546	0.1753	0.1959	0.1443	0.2062	0.1649	0.0722	0.0928	0.1237	0.134	0.1649	0.1649	0.1546	2.74828	6	0.723	TRUE
SE	chr1:26149510:26149619:+@chr1:26149729:26149814:+@chr1:26150135:26150239:+	ENSG00000117640	FAM54B	0.25	0.25	0	0.125	0.625	0.875	0.5	0.125	0.125	0.25	0.125	0.5	0.125	0.125	1.7866	7	0.274	TRUE
RI	chr9:140508067-140508221:+@chr9:140508592-140508666:+	ENSG00000197070	ARRDC1	0	0.2742	0.2258	0.1935	0.1129	0.7581	0.3387	0.1935	0.0645	0.2258	0.3387	0.4677	0.6452	0.2581	1.7978	7	0.303	TRUE
SE	chr7:106809406:106809472:+@chr7:106814893:106815190:+@chr7:106820324:106820507:+	ENSG00000105856	HBP1	0.0909	0	0.1818	0.1818	0.5455	0.9091	0.3636	0.1818	0.0909	0.1818	0.0909	0.4545	0.2727	0.2727	1.87401	7	0.233	TRUE
A3	chr7:99159511:99159596:+@chr7:99159967|99159991:99160117:+	ENSG00000197343	ZNF655	0.1667	0.1667	0.1667	0.1429	0.4524	0.5238	0.4048	0	0.2619	0.119	0.4286	0.2381	0.6667	0.3095	1.90174	7	0.25	TRUE
SE	chr13:41837621:41837713:-@chr13:41836547:41836617:-@chr13:41834629:41835051:-	ENSG00000120662	MTRF1	0.4884	0.1628	0.0465	0.3605	0.6744	0.4419	0.093	0.093	0.0698	0	0.3488	0.4651	0.2326	0.3023	1.90474	7	0.098	TRUE
A3	chr17:4843782:4844021:+@chr17:4844168|4844218:4844288:+	ENSG00000108523	RNF167	0.0833	0.25	0.3889	0.2778	0.4444	0.6944	0.0833	0.2222	0	0.1389	0.1667	0.4444	0.4167	0.2222	1.90979	7	0.188	TRUE
SE	chrX:128710294:128710529:+@chrX:128718321:128718344:+@chrX:128720979:128721095:+	ENSG00000122126	OCRL	0.2051	0.2051	0.1795	0.3077	0.4872	0.4359	0.2308	0	0.0256	0.0513	0.2051	0.3333	0.3333	0.3077	1.93269	7	0.03	TRUE
RI	chr20:62369361-62369413:+@chr20:62369536-62369852:+	ENSG00000203896,ENSG00000197114	LIME1,ZGPAT	0.2258	0.3871	0.1935	0.0323	0.0968	0.6452	0	0	0.1613	0.1613	0.1935	0.8065	0.7419	0.2903	1.94802	7	0.548	TRUE
A5	chr4:142557749:142557901|142558377:+@chr4:142577339:142577460:+	NA	NA	0.1395	0.3256	0.2674	0.1395	0.2674	0.6628	0.186	0.1047	0.093	0	0.1628	0.4651	0.3256	0.3605	1.97013	7	0.351	TRUE
SE	chr11:111749948:111750329:+@chr11:111752209:111752339:+@chr11:111753092:111753322:+	ENSG00000137720	C11orf1	0.125	0.5	0.125	0.125	0.75	0.75	0.5	0	0.25	0.25	0.625	0.5	0.75	0.25	1.97348	7	0.155	TRUE
SE	chr9:135145002:135145089:-@chr9:135144790:135144876:-@chr9:135136827:135140372:-	ENSG00000107290	SETX	0.3704	0.1852	0.1852	0.2593	0.4815	0.4444	0.3333	0.1481	0	0.2222	0.2222	0.5926	0.1481	0.3333	1.97559	7	0.229	TRUE
A5	chr10:123976142:123976343|123976436:+@chr10:123984241:123984302:+	ENSG00000138162	TACC2	0.2857	0.1429	0	0	0.4286	0.4286	0.2857	0.1429	0	0.1429	0.4286	0.5714	0.1429	0.1429	1.98374	7	0.108	TRUE
A5	chr22:43539403:43538898|43538932:-@chr22:43537168:43537255:-	NA	NA	0.2	0.2	0.1	0	0.5	0.6	0.3	0.1	0	0.1	0.2	0.2	0.6	0.8	2.00503	7	0.742	TRUE
RI	chr11:67815114-67815271:+@chr11:67815349-67815439:+	ENSG00000110719	TCIRG1	0.2308	0.1154	0.3077	0.1923	0.4231	0.1923	0.2692	0.1538	0	0.1538	0.3462	0.5769	0.3846	0.3846	2.0134	7	0.178	TRUE
A5	chr6:90468679:90468532|90468535:-@chr6:90467974:90468070:-	ENSG00000112159	MDN1	0.3333	0.6667	0	0.1667	0.3333	0.6667	0.1667	0	0	0	0.3333	0.5	0.3333	0.1667	2.0135	7	0.235	TRUE
SE	chr7:56101654:56101847:-@chr7:56101074:56101187:-@chr7:56099622:56099747:-	ENSG00000146733	PSPH	0.1667	0.3889	0.2222	0.2222	0.5556	0.6111	0	0.2778	0.1111	0.3333	0.2222	0.6667	0.4444	0.4444	2.01399	7	0.37	TRUE
A5	chr17:73263711:73263532|73263619:-@chr17:73262310:73263048:-	ENSG00000125457	MIF4GD	0.2727	0.1818	0.1818	0.2727	0.4545	0.8182	0.0909	0.4545	0.0909	0	0	0.3636	0.3636	0.1818	2.02472	7	0.336	TRUE
RI	chr8:144695465-144695366:-@chr8:144695135-144694788:-	ENSG00000104522	TSTA3	0.2857	0.4286	0.2857	0.1429	0.4286	0.4286	0.1429	0.1429	0	0.1429	0.2857	0.4286	0.2857	0.1429	2.02654	7	0.096	TRUE
A5	chr17:40729320:40729098|40729231:-@chr17:40726117:40726228:-	ENSG00000131470	PSMC3IP	0	0.3333	0	0.1667	0.3333	0.5	0.1667	0.1667	0	0	0.1667	0.3333	0.6667	0	2.0289	7	0.057	TRUE
A3	chr19:56739621:56739659:-@chr19:56736417|56736542:56736032:-	ENSG00000131848	ZSCAN5A	0.3176	0.5294	0.1412	0.2588	0.4941	0.3647	0.3882	0	0.0941	0.1412	0.3647	0.6353	0.3294	0.2235	2.09749	7	0.344	TRUE
A3	chr15:22850907:22851109:+@chr15:22853688|22853734:22853849:+	ENSG00000153575	TUBGCP5	0.2381	0.3333	0.1429	0	0.2857	0.4286	0.3333	0.0952	0.2381	0.0476	0.4286	0.8095	0.7619	0.4286	2.10074	7	0.574	TRUE
SE	chr12:89860547:89860699:-@chr12:89853793:89853815:-@chr12:89853415:89853495:-	ENSG00000139323	POC1B	0.2222	0.1111	0	0.1111	0.2222	0.6667	0.2222	0.1111	0.2222	0.2222	0.2222	0.6667	0	0.4444	2.10703	7	1.46	TRUE
SE	chr3:52595783:52595984:-@chr3:52592265:52592429:-@chr3:52588740:52588895:-	ENSG00000163939	PBRM1	0.3226	0.1613	0.1935	0.3226	0.3871	0.4194	0.1935	0.0968	0.0645	0	0.3548	0.2581	0.2581	0.2581	2.109	7	0.105	TRUE
SE	chr11:3392205:3392300:-@chr11:3383776:3383832:-@chr11:3379157:3381795:-	ENSG00000005801	ZNF195	0.2727	0.3636	0.2727	0.6364	0.1818	0.8182	0	0.0909	0.0909	0.2727	0.0909	0.5455	0.6364	0.2727	2.1292	7	1.098	TRUE
SE	chr5:41907838:41907944:+@chr5:41908411:41908496:+@chr5:41909848:41909994:+	ENSG00000205765	C5orf51	0.3333	0.1667	0	0.3333	0.6667	0.6667	0.1667	0.3333	0.1667	0.3333	0.1667	0.3333	0.3333	0	2.13583	7	0.989	TRUE
A5	chr5:1633021:1632759|1632960:-@chr5:1630524:1630681:-	ENSG00000188002	RP11-43F13.1	0.2414	0.3103	0.1724	0.0345	0.3103	0.3448	0.2069	0.4138	0	0.2414	0.1724	0.4828	0.5862	0.3103	2.13643	7	0.499	TRUE
SE	chr12:59274363:59274683:-@chr12:59274151:59274260:-@chr12:59272606:59272887:-	ENSG00000139263	LRIG3	0.2	0.2	0	0.4	0.2	0.8	0.2	0	0	0.2	0.2	0.4	0	0.2	2.13718	7	0.332	TRUE
SE	chr16:2014450:2014629:-@chr16:2014277:2014366:-@chr16:2013150:2013257:-	ENSG00000140988	RPS2	0.1111	0.3889	0.7778	0.3333	0.4444	0.7222	0.1667	0.1667	0	0.5	0.3333	0.6111	0.7778	0.2778	2.1422	7	0.215	TRUE
SE	chr19:52786538:52786666:+@chr19:52791295:52791368:+@chr19:52793319:52795976:+	ENSG00000196214	ZNF766	0.2727	0.3636	0	0.1818	0.1818	0.4545	0	0.1818	0	0.0909	0	0.7273	0.5455	0.0909	2.1525	7	0.517	TRUE
A3	chr1:6271927:6272113:+@chr1:6272278|6272291:6272476:+	ENSG00000158286	RNF207	0.3077	0.1538	0	0.2308	0.8462	0.8462	0.2308	0.0769	0.3077	0.4615	0.4615	0.6923	0.1538	0.0769	2.15485	7	0.567	TRUE
A3	chr2:101675883:101676001:-@chr2:101670798|101670985:101670570:-	ENSG00000204634	TBC1D8	0.25	0	0	0.25	0.75	0.75	0.25	0	0.25	0.75	0.25	0.75	0.5	0.5	2.16242	7	0.3	TRUE
A3	chr17:73239528:73239651:-@chr17:73239247|73239339:73239144:-	ENSG00000125447	GGA3	0.1818	0.2727	0.2727	0.2727	0.4545	0.8182	0.1818	0.4545	0.1818	0.0909	0	0.2727	0.4545	0.1818	2.16472	7	1.419	TRUE
SE	chr12:123714808:123715069:-@chr12:123712093:123712163:-@chr12:123707585:123707674:-	ENSG00000051825	MPHOSPH9	0.2642	0.2264	0.3208	0.1887	0.3585	0.3396	0.1887	0.0566	0	0.2453	0.3019	0.2264	0.4151	0.1509	2.16759	7	0.15	TRUE
SE	chr22:39898284:39898442:+@chr22:39899701:39899882:+@chr22:39900208:39900539:+	ENSG00000100335,ENSG00000100324	SMCR7L,TAB1	0.3333	0.3333	0	0.3333	0.3333	0.6667	0.3333	0	0	0.3333	0.3333	0.6667	0.3333	0	2.17189	7	0.212	TRUE
SE	chr16:16411753:16411936:+@chr16:16412408:16412591:+@chr16:16412780:16412895:+	ENSG00000244257,ENSG00000183889	PKD1P1,AC138969.4	0.1389	0.0556	0	0.4722	0.2778	0.6667	0.4583	0.25	0.0833	0.2778	0.2778	0.5278	0.6111	0.5	2.17329	7	0.629	TRUE
SE	chr9:79917831:79917978:+@chr9:79920473:79920553:+@chr9:79922861:79923014:+	ENSG00000197969	VPS13A	0.25	0.25	0	0.25	0.25	0.75	0.5	0.25	0	0.25	0.25	0.25	0.25	0.25	2.17739	7	1.852	TRUE
SE	chr10:127483449:127483547:-@chr10:127477852:127478097:-@chr10:127477147:127477574:-	ENSG00000188690	UROS	0.25	0.375	0.25	0	0.5	0.5625	0.1875	0.25	0.25	0.125	0.5625	0.3125	0.5	0.1875	2.18274	7	1.031	TRUE
RI	chr5:139931769-139931567:-@chr5:139930754-139930646:-	ENSG00000213523	SRA1	0.2222	0.1111	0	0.1111	0.3333	0.2222	0.2222	0	0.2222	0.1111	0.1111	0.4444	0.3333	0.2222	2.18743	7	0.106	TRUE
A3	chr15:102501016:102501844:+@chr15:102506156|102506273:102506426:+	NA	NA	0.2048	0.1687	0.0723	0.0964	0.1687	0.2169	0.2771	0	0.0843	0.1084	0.1928	0.506	0.2892	0.1566	2.19023	7	0.189	TRUE
SE	chr5:169015398:169015579:+@chr5:169017757:169017833:+@chr5:169018052:169018228:+	ENSG00000040275	CCDC99	0.1111	0.1111	0	0.2222	0.4444	0.4444	0.2222	0	0.1111	0.1111	0.2222	0.3333	0.2222	0	2.19439	7	0.082	TRUE
A5	chr7:44838347:44838413|44838503:+@chr7:44838846:44838876:+	ENSG00000196262	PPIA	0.3731	0.1791	0.1194	0.1791	0.3134	0.4328	0.3881	0	0.1791	0.3582	0.3134	0.5075	0.2687	0.2537	2.20129	7	0.407	TRUE
SE	chr18:9195549:9195696:+@chr18:9204474:9204542:+@chr18:9208655:9208801:+	ENSG00000101745,ENSG00000265257	ANKRD12,RP11-21J18.1	0.2647	0.25	0.0588	0.1765	0.6912	0.3382	0.2206	0.0735	0.2647	0	0.1765	0.0441	0.2941	0.2206	2.21343	7	1.391	TRUE
A5	chr1:144481765:144481300|144481710:-@chr1:144480746:144480984:-	ENSG00000236943	AL592284.1	0.2564	0.1026	0.1026	0.1667	0.1795	0.4487	0.1667	0.3846	0	0.2692	0.3333	0.3333	0.3333	0.2821	2.2197	7	0.407	TRUE
SE	chr12:50419181:50419307:-@chr12:50414845:50414960:-@chr12:50410414:50410502:-	ENSG00000161800	RACGAP1	0.3333	0.3333	0	0	0.6667	0.6667	0.3333	0	0	0	0	0.6667	0	0.3333	2.22017	7	0.234	TRUE
A5	chr2:242208710:242208373|242208616:-@chr2:242207892:242207956:-	ENSG00000115677	HDLBP	0.225	0.175	0.025	0.25	0.3125	0.3125	0.2125	0	0.1625	0.15	0.2375	0.25	0.25	0.1625	2.22218	7	0.043	TRUE
A5	chr6:8435794:8435310|8435576:-@chr6:8434618:8434663:-	ENSG00000124786	SLC35B3	0.098	0.1765	0	0.0392	0.3529	0.2745	0.1961	0.1765	0.2353	0.2353	0.2353	0.6275	0.1961	0.3529	2.22483	7	1.761	TRUE
RI	chr17:1638866-1639011:+@chr17:1639333-1639512:+	ENSG00000167716	WDR81	0	0.1364	0.0455	0.1364	0.2273	0.3636	0.2273	0	0.0455	0.2273	0.1818	0.4545	0.2727	0.1818	2.23262	7	0.13	TRUE
RI	chr21:47648738-47648646:-@chr21:47648513-47648348:-	ENSG00000160285	LSS	0.1429	0.3714	0.3714	0.3143	0.4857	0.6571	0.4571	0.0286	0.2286	0	0.1714	0.5429	0.5429	0.1143	2.23569	7	0.635	TRUE
A3	chr11:6501202:6501298:-@chr11:6500488|6500587:6500370:-	ENSG00000132254	ARFIP2	0.125	0	0	0	0.375	0.25	0.25	0.125	0	0.125	0.125	0.5	0.25	0.25	2.23873	7	0.076	TRUE
A5	chr16:89836432:89836116|89836245:-@chr16:89833549:89833645:-	ENSG00000187741	FANCA	0.125	0.1875	0.125	0.125	0.375	0.25	0.125	0.0625	0.3125	0	0.3125	0.5	0.3125	0.375	2.24404	7	0.6	TRUE
SE	chr8:41519319:41519459:-@chr8:41518948:41519082:-@chr8:41510744:41513272:-	ENSG00000029534	ANK1	0.25	0.375	0	0.3125	0.3125	0.8125	0.4688	0.125	0.25	0.375	0.1875	0.75	0.625	0.6875	2.24631	7	0.546	TRUE
RI	chr15:42104714-42104851:+@chr15:42105117-42105299:+	ENSG00000137802	MAPKBP1	0.3333	0.25	0.1667	0.0833	0.4167	0.0833	0.0833	0.25	0.0833	0	0.1667	0.8333	0.5833	0.3333	2.24854	7	1.855	TRUE
RI	chr7:99697026-99696902:-@chr7:99696826-99696646:-	ENSG00000166508	MCM7	0.4286	0.4286	0.1429	0.2857	0.2857	0.5714	0.5714	0.2857	0	0.1429	0.1429	0.5714	0.5714	0.2857	2.25609	7	0.928	TRUE
RI	chr11:71195358-71195493:+@chr11:71196588-71196694:+	ENSG00000172890	NADSYN1	0.2	0	0	0	0.2	0.4	0.2	0	0.2	0	0.2	0.6	0.6	0.6	2.26503	7	0.923	TRUE
SE	chr1:19203702:19203749:-@chr1:19202809:19202961:-@chr1:19201876:19201997:-	ENSG00000159423,ENSG00000255275	ALDH4A1,RP13-279N23.2	0.2	0.2625	0.125	0.2875	0.25	0.3375	0.1375	0.225	0	0.175	0.2875	0.3	0.3125	0.3125	2.2664	7	0.164	TRUE
A5	chr1:144301536:144301071|144301481:-@chr1:144300512:144300755:-	ENSG00000235398	BX248398.1	0.2375	0.1	0.1125	0.175	0.1875	0.4375	0.1625	0.4125	0	0.2625	0.3	0.3	0.325	0.275	2.2764	7	0.79	TRUE
A3	chr3:129196859:129197061:+@chr3:129198609|129198628:129198765:+	ENSG00000163913	IFT122	0.1667	0.5833	0.1667	0.8333	0.9167	0.75	0.4167	0	0.1667	0.0833	0.25	0.5	0.75	0.25	2.28054	7	0.312	TRUE
RI	chr9:135763677-135763824:+@chr9:135765344-135765418:+	ENSG00000165698	C9orf9	0.0541	0.2973	0	0.3378	0.3649	0.2703	0.3514	0.0541	0.3108	0.3378	0.2432	0.6216	0.6622	0.3784	2.28348	7	1.146	TRUE
A3	chr19:1269267:1269409:+@chr19:1270866|1270927:1271035:+	ENSG00000099622	CIRBP	0.25	0.25	0.1667	0	0.1667	0.5	0.25	0.0833	0.0833	0.25	0.3333	0.5	0.25	0.5	2.28833	7	1.879	TRUE
A5	chr1:144301536:144301190|144301481:-@chr1:144300512:144300755:-	ENSG00000235398	BX248398.1	0.275	0.1125	0.0875	0.175	0.1625	0.4125	0.1625	0.4	0	0.325	0.3125	0.3875	0.35	0.3125	2.2889	7	0.472	TRUE
A5	chr16:4513851:4513643|4513661:-@chr16:4511695:4511960:-	ENSG00000153406	NMRAL1	0.1	0	0	0.2	0.5	0.2	0.1	0.2	0.2	0.1	0.2	0.3	0.4	0.3	2.2889	7	0.652	TRUE
SE	chr16:8715527:8715632:+@chr16:8717614:8717752:+@chr16:8719353:8719655:+	NA	NA	0.25	0.25	0.25	0.25	0	0.75	0	0	0.25	0.25	0.25	0.5	0.5	0	2.29718	7	1.311	TRUE
A5	chr9:22009312:22008674|22008797:-@chr9:22002902:22006246:-	ENSG00000147883	CDKN2B	0	0.0833	0.0833	0.3333	0.25	0.3333	0.4167	0.0833	0.0833	0.1667	0.25	0.25	0.6667	0.3333	2.29718	7	1.858	TRUE
A3	chr4:186329090:186329214:-@chr4:186327010|186327113:186326934:-	ENSG00000109775	UFSP2	0.2	0.4	0	0.2	0.4	0.4	0.2	0	0	0.4	0.2	0.8	0.2	0.2	2.29718	7	1.185	TRUE
A5	chr10:99496878:99497078|99497082:+@chr10:99498234:99498431:+	ENSG00000155256	ZFYVE27	0.1786	0.1786	0.2143	0.0357	0.25	0.3929	0.1429	0	0.1429	0.3214	0.3214	0.5357	0.1429	0.25	2.31773	7	1.839	TRUE
RI	chr11:47182678-47182741:+@chr11:47182997-47183798:+	ENSG00000149179	C11orf49	0.2222	0.1667	0	0.2778	0.3889	0.3333	0.2222	0.3333	0.0556	0.1111	0.1111	0.0556	0.3889	0.2222	2.3178	7	0.537	TRUE
A5	chr8:25360889:25361060|25361079:+@chr8:25364026:25365425:+	ENSG00000184661	CDCA2	0.2941	0.2941	0.0588	0	0.4706	0.3529	0.5294	0.1765	0.1176	0.1765	0.1765	0.4118	0.4118	0.0588	2.31833	7	1.142	TRUE
A5	chr1:144481765:144481419|144481710:-@chr1:144480746:144480984:-	ENSG00000236943	AL592284.1	0.2105	0.1184	0.0263	0.1579	0.1842	0.3684	0.1316	0.3684	0	0.3553	0.3816	0.3947	0.3816	0.2763	2.32324	7	0.497	TRUE
SE	chr2:87769669:87769823:+@chr2:87779742:87780126:+@chr2:87820726:87821030:+	ENSG00000222041	LINC00152	0.4	0.2	0.2	0.2	0.6	0.4	0.2	0.2	0.4	0.6	0	0.6	0.6	0.4	2.32739	7	1.06	TRUE
RI	chr17:39992523-39992434:-@chr17:39992209-39992111:-	ENSG00000141698	NT5C3L	0.2444	0.1444	0.3556	0.1667	0.3889	0.4222	0.2333	0.2667	0	0.3667	0.3111	0.2778	0.3444	0.3222	2.3291	7	0.283	TRUE
A3	chr5:37158326:37158447:-@chr5:37157916|37157970:37157772:-	ENSG00000197603	C5orf42	0.2198	0.2308	0.1868	0.1758	0.2527	0.4505	0.1648	0.2308	0.2088	0	0.3407	0.3187	0.2198	0.1868	2.33101	7	1.417	TRUE
RI	chr16:2011498-2011637:+@chr16:2011798-2011976:+	ENSG00000140990	NDUFB10	0.1176	0.2353	0.1176	0.2353	0.2941	0.2941	0.1765	0.0588	0.1176	0	0.2941	0.2353	0.2353	0.2353	2.3331	7	0.344	TRUE
A3	chr7:99159511:99159596:+@chr7:99159972|99159991:99160117:+	ENSG00000197343	ZNF655	0.3171	0.3171	0.1463	0.0732	0.439	0.5122	0.3659	0	0.2927	0.2439	0.439	0.1707	0.6585	0.3659	2.33933	7	1.207	TRUE
RI	chr20:44979529-44979400:-@chr20:44979163-44978167:-	ENSG00000080189	SLC35C2	0.1111	0	0	0.1667	0.1667	0.2778	0.3333	0.0556	0.0556	0.1667	0.1667	0.3333	0.5	0.1667	2.34158	7	0.594	TRUE
A5	chr11:126079617:126079386|126079416:-@chr11:126075583:126075676:-	ENSG00000165526	RPUSD4	0	0.2	0.05	0.1	0.3	0.5	0.25	0.3	0	0.15	0.3	0.4	0.15	0.05	2.34524	7	0.646	TRUE
SE	chr19:58331099:58331313:+@chr19:58331862:58331917:+@chr19:58350391:58350517:+	ENSG00000198466	ZNF587	0.2537	0.2239	0.1045	0.2687	0.4478	0.4328	0.2239	0.2239	0.0746	0.3433	0	0.3731	0.1493	0.194	2.34689	7	1.373	TRUE
A5	chr8:146171601:146171299|146171397:-@chr8:146155744:146157976:-	ENSG00000170631	ZNF16	0.3684	0.1053	0.2105	0.2632	0.5263	0.4211	0.4211	0.3158	0.2632	0	0.5789	0.4737	0.7368	0.4211	2.34941	7	0.607	TRUE
RI	chr15:74326819-74326871:+@chr15:74327513-74328735:+	ENSG00000140464	PML	0.0323	0.129	0	0.0645	0.2581	0.1935	0.2581	0.1613	0.1613	0.129	0.1613	0.5161	0.3871	0.129	2.35253	7	1.513	TRUE
SE	chr2:238977938:238978118:+@chr2:238982424:238982488:+@chr2:238990350:238990477:+	ENSG00000132330,ENSG00000258984	SCLY,RP11-526L8.1	0.1667	0.4167	0.0833	0.25	0.5	0.6667	0.0833	0.4167	0	0.3333	0.1667	0.25	0.3333	0.3333	2.35399	7	1.92	TRUE
RI	chr15:101827215-101827113:-@chr15:101826006-101825931:-	ENSG00000131876	SNRPA1	0.2469	0.1852	0.1975	0.1235	0.3086	0.3951	0.2716	0.0247	0	0.3827	0.3086	0.1728	0.3086	0.284	2.35443	7	0.71	TRUE
A3	chr8:144351530:144351690:+@chr8:144356874|144356890:144356972:+	ENSG00000250571,ENSG00000264668	GLI4,ZFP41	0.1809	0.1277	0.1277	0.3511	0	0.3723	0.2128	0.1809	0.0426	0.0851	0.2766	0.2979	0.3191	0.2553	2.3545	7	0.674	TRUE
A5	chr3:9834179:9834244|9834389:+@chr3:9839343:9839461:+	ENSG00000241553	ARPC4	0.3824	0.5147	0.4706	0.3824	0.4265	0.75	0	0.0735	0.0588	0.2353	0.4412	0.2941	0.5735	0.25	2.35649	7	0.636	TRUE
A5	chr11:94229770:94230243|94230284:+@chr11:94231237:94232744:+	ENSG00000168876	ANKRD49	0.2941	0.1882	0.2588	0	0.2353	0.4353	0.2588	0.0588	0.1882	0.1647	0.2824	0.3529	0.3294	0.4471	2.37563	7	1.536	TRUE
RI	chr4:129028294-129028468:+@chr4:129029038-129030056:+	ENSG00000138709	LARP1B	0.0588	0.1176	0	0.1765	0.3529	0.4118	0.1765	0.2941	0.2353	0.1176	0.2941	0.2941	0.2941	0.4706	2.37761	7	1.716	TRUE
SE	chr1:6845384:6845635:+@chr1:6867043:6867148:+@chr1:6880241:6880310:+	ENSG00000171735	CAMTA1	0.1429	0.2143	0	0.0714	0.1429	0.8571	0.2857	0.1429	0.0714	0.1071	0.1429	0.0714	0.1429	0.1429	2.37986	7	1.882	TRUE
SE	chr3:142037434:142037536:-@chr3:142031978:142032016:-@chr3:142031440:142031600:-	ENSG00000114127	XRN1	0.3043	0.3043	0.4348	0.5217	0.4783	0.7826	0.1304	0.4783	0	0.2174	0.1304	0.3478	0.5217	0.1739	2.38309	7	1.272	TRUE
RI	chr9:131151540-131151588:+@chr9:131151945-131153015:+	ENSG00000167118	URM1	0.125	0.125	0.125	0.125	0	0.25	0.25	0.25	0	0.125	0.25	0.375	0.5	0.375	2.38873	7	1.481	TRUE
SE	chr15:83698888:83699080:-@chr15:83697368:83697480:-@chr15:83689427:83689514:-	ENSG00000064726	BTBD1	0.3333	0.3333	0	0	0.3333	0.6667	0.3333	0	0	0.3333	0	0.6667	0.3333	0	2.39012	7	0.534	TRUE
SE	chr4:39462410:39462582:+@chr4:39463816:39463909:+@chr4:39465145:39465225:+	ENSG00000121897	LIAS	0.3165	0.1646	0.1646	0.1772	0.2911	0.2658	0	0.1899	0.038	0.1013	0.2658	0.2532	0.1772	0.1899	2.3902	7	0.565	TRUE
RI	chr11:67052318-67052454:+@chr11:67052546-67052659:+	ENSG00000173020	ADRBK1	0	0.1905	0.0476	0.0952	0.2857	0.1905	0.1905	0.1429	0.0952	0.2857	0.1905	0.1429	0.4762	0.2381	2.39183	7	1.494	TRUE
RI	chr3:49053773-49053591:-@chr3:49053519-49053406:-	ENSG00000178149	DALRD3	0.16	0.08	0	0.12	0.24	0.32	0.24	0.16	0.08	0.12	0.12	0.16	0.32	0.2	2.39524	7	0.234	TRUE
SE	chr2:113299492:113300248:+@chr2:113303408:113303499:+@chr2:113304589:113304756:+	ENSG00000125630	POLR1B	0	0.1429	0.0714	0.1429	0.3571	0.2143	0.0714	0.0714	0	0.0714	0.2143	0.2857	0.2143	0.2857	2.39643	7	0.038	TRUE
SE	chr16:270648:270746:-@chr16:258600:258663:-@chr16:258077:258187:-	ENSG00000007392	LUC7L	0.3684	0.2105	0	0.3158	0.5789	0.5263	0.6842	0.0526	0.1579	0.4737	0.3158	0.7895	0.2632	0.2632	2.39669	7	1.49	TRUE
SE	chr21:18985017:18985268:-@chr21:18983975:18984092:-@chr21:18981290:18981470:-	NA	NA	0.2	0.2	0.2	0.2	0.2	0.4	0	0	0	0.4	0	0.6	0.4	0.2	2.39718	7	1.16	TRUE
RI	chr12:123460358-123460414:+@chr12:123461148-123461314:+	ENSG00000111325,ENSG00000256028	OGFOD2,RP11-197N18.2	0.4186	0.4767	0.314	0.1628	0.3953	0.4535	0.0465	0.2791	0.1279	0	0.1163	0.407	0.5814	0.2907	2.39944	7	1.403	TRUE
SE	chr20:57243043:57243183:+@chr20:57244358:57244509:+@chr20:57245568:57245659:+	ENSG00000124222,ENSG00000254995	STX16,STX16-NPEPL1	0.2381	0.1429	0.0952	0.2381	0.1429	0.381	0.1905	0.1429	0	0.1429	0.1429	0.2857	0.1429	0.381	2.40159	7	1.349	TRUE
RI	chr11:62342380-62342149:-@chr11:62340214-62340056:-	ENSG00000255508,ENSG00000254772	MIR3654,EEF1G	0.25	0.25	0	0	0.25	0.25	0.25	0.25	0.25	0.25	0.25	0.5	0.25	0.25	2.40373	7	1.94	TRUE
SE	chr10:73975965:73976199:-@chr10:73975540:73975612:-@chr10:73972945:73973089:-	ENSG00000138303	ASCC1	0.1429	0.2857	0.1429	0.1429	0.5714	0.5714	0.5714	0.1429	0.4286	0.2857	0	0.5714	0.4286	0.4286	2.41093	7	1.581	TRUE
SE	chr1:101460666:101460705:-@chr1:101458193:101458296:-@chr1:101455180:101456184:-	ENSG00000117543	DPH5	0.2889	0	0.1556	0.1778	0.3111	0.3111	0.0667	0.2444	0.0889	0.1333	0.3111	0.2222	0.2889	0.1778	2.4111	7	0.954	TRUE
RI	chr17:4448640-4448554:-@chr17:4448470-4448321:-	ENSG00000132382	MYBBP1A	0.2857	0.1429	0.2857	0.1429	0.2857	0.4286	0.2857	0.1429	0.2857	0.1429	0	0.2857	0.4286	0.2857	2.41363	7	1.889	TRUE
SE	chr12:56352257:56352391:-@chr12:56351707:56351868:-@chr12:56350733:56351455:-	ENSG00000185664	PMEL	0.2527	0.1758	0.2088	0.044	0.3297	0.1209	0.1868	0	0.1319	0.1429	0.2527	0.2418	0.2308	0.2637	2.41462	7	0.738	TRUE
SE	chr11:6503275:6503519:+@chr11:6518815:6520191:+@chr11:6523983:6524156:+	ENSG00000265264	CTD-2010I16.2	0.1667	0.0556	0	0	0.1667	0.1111	0.1667	0.0556	0.1667	0.2222	0.2222	0.5556	0.3333	0.2778	2.41672	7	1.718	TRUE
SE	chr8:27168318:27168834:-@chr8:27162278:27162389:-@chr8:27155981:27156076:-	ENSG00000104228	TRIM35	0.0909	0.0909	0.1818	0.2727	0	0.8182	0.0909	0	0	0.0909	0.2727	0.1818	0.2727	0.3636	2.42181	7	1.924	TRUE
SE	chr2:36805740:36806008:-@chr2:36785581:36785656:-@chr2:36782826:36782891:-	ENSG00000171055	FEZ2	0.2222	0.2099	0.1975	0.1852	0.2222	0.2716	0.1111	0.0494	0	0.2222	0.1111	0.2593	0.2963	0.2469	2.42188	7	0.762	TRUE
SE	chr14:94547639:94547795:+@chr14:94561096:94561245:+@chr14:94563202:94563311:+	ENSG00000165948	IFI27L1	0.5	0.3333	0	0.1667	0.3333	0.8333	0.5	0	0	0	0.1667	0.3333	0.1667	0.1667	2.42291	7	1.4	TRUE
SE	chr18:77737598:77737701:-@chr18:77736718:77736787:-@chr18:77732867:77733856:-	NA	NA	0	0.2	0	0.2	0.8	0.6	0.4	0.4	0.2	0	0.2	0.6	0.2	0	2.42414	7	1.803	TRUE
A5	chr19:58055951:58055019|58055605:-@chr19:58053208:58054611:-	ENSG00000105132,ENSG00000251369	ZNF550,AC003682.1	0.4043	0.4468	0.4043	0.2021	0.4255	0.4574	0.2128	0.234	0	0.234	0.383	0.3617	0.4468	0.3298	2.4286	7	0.125	TRUE
SE	chr10:121336592:121336715:-@chr10:121336359:121336417:-@chr10:121336123:121336262:-	ENSG00000151923	TIAL1	0.3333	0.3333	0	0.3333	0.6667	0.6667	0	0	0.3333	0	0.3333	0.6667	0	0	2.42864	7	0.658	TRUE
RI	chr22:50906352-50906215:-@chr22:50906122-50905961:-	ENSG00000100241	SBF1	0.4444	0.2222	0.3333	0.2222	0.4444	0.7778	0.3333	0.1111	0.6667	0.3333	0.3333	0.6667	0.4444	0	2.4288	7	0.905	TRUE
SE	chr1:227916240:227916487:+@chr1:227919286:227919448:+@chr1:227920090:227922055:+	NA	NA	0.4416	0.1169	0.3117	0.2208	0.4545	0.3636	0.1558	0.2727	0.3506	0	0.2597	0.5065	0.3636	0.1299	2.4358	7	1.909	TRUE
A3	chr3:56593597:56593622:+@chr3:56597680|56597712:56598153:+	ENSG00000180376	CCDC66	0.2105	0.3684	0	0.2632	0	0.6842	0.4211	0.3158	0.0526	0.5263	0.4211	0.7368	0.7368	0.0526	2.4501	7	1.039	TRUE
RI	chr1:154962635-154962733:+@chr1:154962815-154963004:+	ENSG00000160688	FLAD1	0.1739	0.2609	0.0435	0.087	0.087	0.1739	0.0435	0	0.1304	0.1739	0.087	0.4783	0.4348	0.2174	2.46242	7	1.956	TRUE
SE	chr21:43246316:43246410:-@chr21:43243674:43243805:-@chr21:43242259:43242393:-	ENSG00000141956	PRDM15	0.2198	0.1978	0	0.2418	0.1978	0.033	0.1538	0.0769	0.0549	0.1099	0.2637	0.1978	0.1978	0.2198	2.46289	7	0.139	TRUE
A5	chr15:48623621:48623676|48623992:+@chr15:48624465:48624603:+	ENSG00000128951	DUT	0.2135	0.1124	0.2921	0.1573	0.4607	0.0337	0.191	0.0562	0	0.3146	0.2135	0.382	0.3258	0.1011	2.46502	7	1.971	TRUE
SE	chr7:100964952:100965093:-@chr7:100961405:100962313:-@chr7:100959621:100959823:-	ENSG00000128581	RABL5	0.1778	0.3111	0.1333	0.1333	0.3556	0.2889	0.2	0.1111	0.0667	0.2444	0.0889	0.3556	0.2444	0	2.47583	7	1.796	TRUE
A3	chr22:39096971:39097037:-@chr22:39096128|39096623:39095808:-	ENSG00000100221	JOSD1	0.1667	0.131	0.119	0.2024	0.131	0	0.131	0.0833	0.0714	0.1548	0.2143	0.4524	0.2024	0.2143	2.47838	7	1.186	TRUE
SE	chr15:40330483:40330595:-@chr15:40329510:40329556:-@chr15:40329187:40329219:-	ENSG00000140319	SRP14	0.3333	0.3333	0	0.6667	0.3333	0.6667	0.3333	0	0	0	0.3333	0.3333	0.3333	0.3333	2.4868	7	1.323	TRUE
SE	chr20:57243043:57243183:+@chr20:57244347:57244509:+@chr20:57245568:57245659:+	ENSG00000124222,ENSG00000254995	STX16,STX16-NPEPL1	0.2093	0.093	0.1628	0.186	0.186	0.3488	0.2326	0.1395	0	0.2093	0.1163	0.2791	0.2093	0.186	2.48979	7	1.844	TRUE
SE	chr3:38539120:38539269:+@chr3:38540417:38540480:+@chr3:38542846:38542985:+	ENSG00000157036	EXOG	0.1111	0.2222	0	0.1111	0.2222	0.7778	0.1111	0	0.1111	0.2222	0.3333	0.2222	0	0	2.49833	7	1.876	TRUE
RI	chr20:39802060-39802174:+@chr20:39802292-39802453:+	ENSG00000124181	PLCG1	0.25	0.25	0	0.25	0.25	0	0	0	0	0	0	0.25	0.75	0.25	2.5019	7	0.496	TRUE
RI	chr16:67208065-67208367:+@chr16:67208524-67208847:+	ENSG00000140939	NOL3	0.3333	0.2222	0.3333	0.0556	0.3889	0.2778	0.2222	0.3333	0	0.0556	0.3333	0.3333	0.3333	0.3333	2.50315	7	0.995	TRUE
A5	chr11:94229770:94230117|94230284:+@chr11:94231237:94232744:+	ENSG00000168876	ANKRD49	0.2564	0.1026	0	0.0513	0.1538	0.1282	0.2564	0.1538	0.1538	0.0513	0.3333	0.2821	0.3333	0.2564	2.50425	7	1.605	TRUE
A5	chr11:6501298:6500370|6501202:-@chr11:6499968:6500189:-	ENSG00000132254	ARFIP2	0.2239	0.2985	0.0746	0.1642	0.2537	0.2239	0.194	0.1045	0.1045	0	0.0597	0.3881	0.1642	0.0746	2.52189	7	1.495	TRUE
SE	chr2:25179912:25180034:-@chr2:25174263:25174423:-@chr2:25166505:25170617:-	ENSG00000115137	DNAJC27	0.2317	0.3415	0.3171	0.2195	0.3537	0.3293	0.1951	0.1829	0	0.3659	0.4146	0.3537	0.2927	0.2805	2.5249	7	1.501	TRUE
RI	chr12:31242337-31242424:+@chr12:31242820-31243028:+	ENSG00000013573	DDX11	0.0345	0.1379	0.1034	0	0.1034	0.069	0.1379	0.0345	0.1034	0.1034	0.3448	0.4828	0.3448	0.2414	2.52854	7	1.255	TRUE
A3	chr11:104905834:104905840:-@chr11:104905115|104905429:104904935:-	ENSG00000137752	CASP1	0.6	0.2	0	0.6	0.6	0.8	0.6	0.2	0.2	0	0.2	0.8	0.2	0.2	2.5289	7	1.948	TRUE
SE	chr14:104515945:104516017:+@chr14:104516202:104516274:+@chr14:104518318:104519004:+	ENSG00000156414	TDRD9	0.0833	0.1667	0	0.25	0	0.5833	0.1667	0	0.5	0.0833	0.6667	0.5	0.75	0.5	2.5368	7	1.88	TRUE
RI	chr9:35737936-35737745:-@chr9:35737601-35736864:-	ENSG00000070610	GBA2	0.1505	0.172	0.129	0.1398	0.1828	0.1935	0.2258	0.0645	0.086	0.172	0.2473	0.2581	0.2903	0	2.53752	7	1.373	TRUE
A5	chr7:141438201:141438303|141438393:+@chr7:141438924:141438990:+	ENSG00000106028	SSBP1	0	0.2424	0.0606	0.2727	0.2727	0.2424	0.2424	0.0909	0.0606	0.0909	0.2121	0.1818	0.1818	0.2424	2.54239	7	1.765	TRUE
A3	chr2:242681850:242681989:+@chr2:242683037|242683054:242683230:+	ENSG00000180902	D2HGDH	0.1379	0.1494	0.1264	0.1609	0.2299	0.1954	0.2069	0.2069	0	0.046	0.2644	0.2414	0.1034	0.2184	2.54834	7	1.185	TRUE
SE	chr20:35717392:35717525:-@chr20:35710291:35710432:-@chr20:35696389:35696589:-	ENSG00000080839	RBL1	0.25	0	0	0.25	0	0.5	0.5	0.5	0	0	0.25	0.75	0.75	0.5	2.5521	7	1.064	TRUE
A5	chr15:57998132:57998570|57999153:+@chr15:58000912:58001556:+	ENSG00000137878,ENSG00000255529	GCOM1,POLR2M	0.037	0.1667	0.0926	0.2963	0.1852	0.2778	0.2037	0	0.0556	0.1296	0.1481	0.0926	0.3704	0.2407	2.55648	7	1.649	TRUE
A3	chr1:153517130:153517285:-@chr1:153516399|153516415:153516089:-	ENSG00000196154	S100A4	0.25	0.25	0.25	0.25	0.25	0.25	0.25	0.25	0	0.25	0.25	0.25	0.25	0.25	2.57739	7	0	TRUE
RI	chr1:1334910-1335069:+@chr1:1335538-1335683:+	ENSG00000224870	RP4-758J18.2	0.1277	0.1489	0.0638	0.0851	0.1277	0.3404	0.2553	0.0851	0	0.1064	0.1489	0.1277	0.2979	0.1064	2.58193	7	0.466	TRUE
SE	chrX:153281483:153281548:-@chrX:153279493:153279729:-@chrX:153278494:153278794:-	ENSG00000184216	IRAK1	0.0882	0.0588	0	0.1029	0.2794	0.1471	0.0294	0.0882	0.0735	0.1471	0.2647	0.2206	0.2206	0.2206	2.58362	7	0.17	TRUE
SE	chr6:71567625:71567932:+@chr6:71569032:71569119:+@chr6:71569903:71571716:+	ENSG00000112305	SMAP1	0.25	0.25	0	0.25	0.5	0.75	0	0	0.25	0.5	0.5	0.5	0	0	2.58869	7	1.801	TRUE
RI	chr12:124819826-124819681:-@chr12:124819163-124818970:-	ENSG00000196498	NCOR2	0.3333	0.6667	0	0.3333	0.3333	0.3333	0.3333	0.3333	0.3333	0	0.3333	0.6667	0.6667	0.3333	2.60361	7	1.938	TRUE
SE	chr11:47754089:47754222:-@chr11:47753669:47753771:-@chr11:47752926:47753113:-	ENSG00000109920	FNBP4	0.08	0.2	0.12	0.16	0.16	0.04	0	0.08	0.04	0.12	0.16	0.44	0.2	0.2	2.60503	7	1.185	TRUE
A5	chr12:53343650:53343240|53343499:-@chr12:53298442:53298811:-	ENSG00000170421	KRT8	0.25	0.25	0	0	0.5	0.25	0.25	0	0.25	0	0.25	0.25	0	0.25	2.60503	7	1.295	TRUE
SE	chr10:5944983:5945138:+@chr10:5947181:5947250:+@chr10:5948000:5948595:+	ENSG00000134452	FBXO18	0.3333	0.3333	0	0	0.5	0.3333	0	0.1667	0	0.1667	0.1667	0.1667	0.3333	0	2.61373	7	1.11	TRUE
SE	chr3:123674893:123674962:-@chr3:123674690:123674812:-@chr3:123667743:123667979:-	ENSG00000175455	CCDC14	0.2366	0.1935	0.1075	0.129	0.1828	0.2366	0.1613	0.1075	0.086	0.1828	0.1398	0.172	0.2043	0	2.62863	7	1.644	TRUE
A3	chr15:91184329:91184431:+@chr15:91185164|91185167:91188577:+	ENSG00000140577	CRTC3	0.1266	0.1772	0.0886	0.1772	0.2785	0.1266	0.1266	0.1392	0.1139	0	0.1772	0.2532	0.1139	0.1899	2.6381	7	1.556	TRUE
SE	chrX:10851673:10851809:-@chrX:10588330:10588459:-@chrX:10534928:10535643:-	NA	NA	0.2021	0.1489	0.0638	0.117	0.1489	0.0745	0.1383	0	0.0957	0.1596	0.2021	0.2234	0.2021	0.2021	2.64322	7	0.482	TRUE
A3	chr17:77005746:77005899:-@chr17:76993726|76994045:76993074:-	ENSG00000171302	CANT1	0	0.1807	0.0602	0.0843	0.2169	0.1446	0.2289	0.1205	0.0843	0.1446	0.1687	0.1687	0.2048	0.2651	2.65003	7	1.603	TRUE
SE	chr17:47785092:47785282:-@chr17:47784705:47784806:-@chr17:47784327:47784430:-	ENSG00000121073	SLC35B1	0.2857	0.2857	0.4286	0.2857	0.4286	0.7143	0.2857	0.4286	0.4286	0.5714	0	0.5714	0.7143	0.1429	2.65589	7	1.737	TRUE
A3	chr1:23648021:23648156:-@chr1:23645181|23645190:23644976:-	ENSG00000125944	HNRNPR	0.5	0.375	0.25	0.25	0.375	0.375	0.375	0.375	0.25	0	0.375	0.5	0.5	0.25	2.66041	7	1.931	TRUE
SE	chr5:102515722:102515889:+@chr5:102518935:102519108:+@chr5:102520373:102520445:+	ENSG00000145725	PPIP5K2	0.2439	0.1951	0.0488	0.1951	0.3171	0.1707	0.0976	0.1707	0	0.0976	0.1463	0.0488	0.122	0.122	2.675	7	1.557	TRUE
SE	chr5:148619322:148619451:+@chr5:148622054:148622101:+@chr5:148624444:148624578:+	ENSG00000173210	ABLIM3	0.122	0.0244	0.0244	0.1463	0.2439	0.3171	0	0.2195	0.0488	0	0.2683	0.2927	0.1707	0.0976	2.67854	7	0.688	TRUE
A5	chr8:19675786:19675853|19675984:+@chr8:19677084:19677187:+	ENSG00000104613	INTS10	0	0	0	0	0.3333	0.6667	0.3333	0.3333	0.3333	0	0	0.6667	0.3333	0.3333	2.68184	7	1.966	TRUE
SE	chr11:118899932:118900274:-@chr11:118899445:118899544:-@chr11:118898904:118899136:-	ENSG00000137700	SLC37A4	0.3333	0.3333	0	0.3333	1	0.6667	0.3333	0.3333	0.3333	0.3333	0.3333	0.3333	0.3333	0.3333	2.69054	7	1.565	TRUE
SE	chr14:100841620:100841927:-@chr14:100840473:100840557:-@chr14:100835424:100835595:-	ENSG00000140105	WARS	0.3333	0.3333	0	0.3333	0.3333	0.3333	0.3333	0.3333	0.3333	0.3333	0.3333	1	0.6667	0.3333	2.6953	7	1.772	TRUE
SE	chr14:58925191:58925263:+@chr14:58926561:58926788:+@chr14:58927704:58927878:+	ENSG00000100578	KIAA0586	0.2299	0.1839	0	0.069	0.092	0.2529	0.069	0.092	0.069	0.1724	0.1034	0.1724	0.2529	0.1149	2.70042	7	1.067	TRUE
SE	chr15:66789828:66790097:-@chr15:66787668:66787757:-@chr15:66786753:66786890:-	ENSG00000174446	SNAPC5	0.1771	0.1875	0.1354	0.1042	0.1667	0.1667	0.1771	0.125	0	0.1354	0.1771	0.1771	0.1563	0.0937	2.70103	7	1.064	TRUE
RI	chr15:75094036-75094231:+@chr15:75094338-75094424:+	ENSG00000103653	CSK	0.25	0.5	0.5	0.25	0.75	0.5	0.5	0	0.25	0.75	0.25	0.5	0.75	0.25	2.70563	7	1.548	TRUE
RI	chr1:32259498-32259348:-@chr1:32259029-32258879:-	ENSG00000134668	SPOCD1	0.1364	0.0455	0	0.0227	0.25	0.3409	0.1136	0.2727	0.0227	0.0909	0.1136	0.4091	0	0.2727	2.71524	7	1.679	TRUE
SE	chr1:29379616:29379824:+@chr1:29386934:29386996:+@chr1:29391494:29391670:+	ENSG00000159023	EPB41	0.1778	0	0.0889	0.1889	0.1889	0.1889	0.1333	0.0778	0.0667	0.1333	0.1333	0.1222	0.2333	0.1444	2.73508	7	1.077	TRUE
A3	chr11:65769381:65769637:-@chr11:65767947|65767976:65767774:-	ENSG00000175376	EIF1AD	0.1059	0.1647	0.1059	0.0824	0.1765	0.1765	0.0824	0.0824	0.0235	0	0.2471	0.1647	0.2471	0.1294	2.74833	7	0.759	TRUE
A3	chr17:55729460:55729522:+@chr17:55752279|55752333:55752487:+	ENSG00000153944	MSI2	0.3704	0.3889	0.2593	0	0.2778	0.463	0.2222	0.3519	0.1852	0.0741	0.1667	0.3704	0.3333	0.4444	2.62743	1	1.484	TRUE
SE	chr17:7297423:7297586:-@chr17:7296920:7297155:-@chr17:7296786:7296828:-	ENSG00000187838,ENSG00000262481	PLSCR3,C17orf61-PLSCR3	0.1944	0.2222	0.1944	0.3889	0.25	0.0278	0.0833	0.1389	0.2778	0.25	0.1111	0	0.5	0.1667	2.78938	6	19.035	FALSE
SE	chr13:50510266:50510625:-@chr13:50502055:50502221:-@chr13:50495614:50495716:-	ENSG00000123178	SPRYD7	0.0102	0.0306	0.0306	0.0204	0.0306	0.0306	0	0.0204	0.0204	0.0204	0.0306	0.0204	0.0306	0.0306	3.72449	5	81.652	FALSE
SE	chr2:219524379:219524466:+@chr2:219524760:219524968:+@chr2:219525662:219526030:+	ENSG00000074582	BCS1L	0.0714	0.2143	0.1071	0	0.4286	0.2143	0.25	0.3571	0.2143	0.3929	0.1071	0.5357	0.2143	0.3214	2.83943	7	16.133	FALSE
SE	chr5:74981032:74981309:-@chr5:74973599:74973775:-@chr5:74970024:74970403:-	ENSG00000152359	POC5	0.0206	0.0619	0	0.0619	0.0412	0.0619	0.0103	0	0.0619	0.0309	0.0412	0	0.0309	0	3.65199	5	48.519	FALSE
SE	chr4:159593277:159593642:+@chr4:159601680:159601759:+@chr4:159603347:159603576:+	ENSG00000171503	ETFDH	0.0928	0.0722	0.1134	0.0825	0.0412	0.0825	0	0.0515	0.0412	0.0722	0.0412	0.1031	0.0722	0.0928	3.31069	5	63.955	FALSE
SE	chr2:85198216:85198590:+@chr2:85241059:85241176:+@chr2:85255012:85255179:+	ENSG00000176407	KCMF1	0.8	0.4	0.2	0.6	0.6	0.2	0.4	0.4	0.4	0.2	0	0.2	0.2	0.2	3.05	2	16.604	FALSE
SE	chr6:28104523:28105071:-@chr6:28093401:28093597:-@chr6:28089573:28090989:-	NA	NA	0	0.1053	0.2105	0.6316	0.1579	0.1579	0.2105	0.3158	0.3684	0.1053	0.3158	0.2632	0.2105	0.3158	2.34645	3	3.086	FALSE
SE	chr11:65429408:65429559:-@chr11:65429158:65429306:-@chr11:65427137:65427268:-	ENSG00000173039	RELA	0.01	0	0.02	0	0.01	0.01	0.01	0	0.01	0	0.01	0	0.01	0.01	3.95089	5	27.12	FALSE
SE	chr1:27480474:27481451:-@chr1:27440317:27440777:-@chr1:27436018:27436268:-	NA	NA	0.0606	0.0707	0.101	0.0505	0.0606	0.101	0	0.0808	0.0202	0.0909	0.0808	0.0505	0.0808	0.0909	3.31759	5	64.923	FALSE
SE	chr3:32483332:32483505:+@chr3:32493884:32493965:+@chr3:32495733:32496333:+	ENSG00000153551	CMTM7	0.0978	0.2174	0.1848	0.1739	0.0326	0.2065	0.1739	0.0109	0.0978	0.087	0.0435	0.1304	0	0.0543	3.22315	5	50.438	FALSE
SE	chr15:34628611:34629045:-@chr15:34567546:34567590:-@chr15:34553127:34553221:-	ENSG00000140199	SLC12A6	0.3368	0.2947	0.3684	0.2632	0.2842	0.0842	0.2842	0.3579	0	0.2632	0.3158	0.3263	0.3368	0.3053	2.8974	2	22.286	FALSE
SE	chr12:123344695:123344757:+@chr12:123344970:123345070:+@chr12:123345226:123345331:+	ENSG00000130787	HIP1R	0.043	0	0.1505	0.0753	0.1183	0.0968	0.043	0.0215	0.0753	0.0753	0.0645	0.086	0.129	0.129	3.10139	5	8.967	FALSE
SE	chr22:42475904:42475958:+@chr22:42477929:42478069:+@chr22:42520052:42520567:+	ENSG00000183172	C22orf32	0.0204	0.0102	0.0408	0.0102	0.0306	0.0306	0.0204	0.0306	0.0306	0	0.0306	0.0102	0.0306	0.0408	3.71429	5	0.506	FALSE
SE	chr9:135553364:135555190:+@chr9:135558608:135558645:+@chr9:135558950:135559080:+	ENSG00000125484	GTF3C4	1	0	0	1	1	1	1	0	0	1	1	1	0	1	6.09824	4	11.778	FALSE
SE	chr17:78190831:78190991:-@chr17:78188414:78188564:-@chr17:78187971:78188127:-	ENSG00000181523	SGSH	0.1146	0	0.1042	0.0625	0.1146	0.125	0.0729	0.1042	0.0938	0.1146	0.0417	0.0729	0.125	0.1146	3.15709	5	45.533	FALSE
SE	chr17:40989666:40989714:+@chr17:40990110:40990222:+@chr17:40990748:40990816:+	ENSG00000131467	PSME3	0.0313	0.0208	0.0729	0	0.0313	0.0417	0.0208	0.0417	0.0313	0	0.0104	0.0208	0.0417	0.0208	3.66539	5	0.215	FALSE
SE	chr20:14318050:14318313:-@chr20:14309780:14309973:-@chr20:14304639:14308204:-	NA	NA	0.2745	0.3333	0.098	0.5294	0.451	0.3725	0.2157	0.2941	0.2941	0.1373	0.549	0.1961	0	0.1569	2.54452	6	10.055	FALSE
SE	chr10:111860383:111860606:+@chr10:111865758:111865811:+@chr10:111872535:111872673:+	ENSG00000148700	ADD3	0	0.25	0.25	0.25	0.75	0	0	0	0.25	0.25	0	0	0	0.25	3.05304	5	13.814	FALSE
SE	chr19:14877790:14877921:-@chr19:14877047:14877193:-@chr19:14876470:14876616:-	ENSG00000127507	EMR2	0.0909	0.0909	0.2182	0.2364	0.2	0.1273	0.1182	0.1091	0.1636	0.8364	0	0.4545	0.1818	0.0182	2.88195	3	14.365	FALSE
SE	chr12:64810478:64810534:+@chr12:64811826:64811895:+@chr12:64812656:64812874:+	ENSG00000184575	XPOT	0.25	0.2604	0.1979	0.1771	0.1771	0.2708	0.1979	0.1979	0.2083	0.2396	0.0938	0.1979	0.1354	0	3.08149	7	80.225	FALSE
SE	chr3:195384910:195385036:+@chr3:195388627:195388712:+@chr3:195389442:195389604:+	ENSG00000176945	MUC20	0.0312	0.0417	0.0417	0.0312	0.0521	0.0417	0.0208	0.0417	0.0312	0.0417	0.0312	0	0.0521	0.0417	3.55089	5	7.834	FALSE
SE	chr2:106774514:106774574:-@chr2:106761646:106761826:-@chr2:106746130:106746234:-	ENSG00000115652	UXS1	0.0729	0.0833	0.0833	0.0625	0.0833	0.0729	0.0417	0.0625	0.0833	0.0521	0.0729	0	0.0729	0.0313	3.31339	5	37.366	FALSE
SE	chr16:5078881:5079009:-@chr16:5078298:5078366:-@chr16:5077981:5078186:-	ENSG00000103174	NAGPA	0.0833	0.1667	0.3333	0.1667	0.4167	0.5	0	0	0	0.75	0.1667	0.3333	0.25	0.3333	2.92378	7	11.116	FALSE
SE	chr17:556531:556650:-@chr17:535984:536081:-@chr17:534790:534868:-	ENSG00000141252	VPS53	0.5833	0.8333	0.1667	0	0.0833	0.0833	0	0.1667	0.0833	0.25	0	0.1667	0.3333	0.0833	3.05	2	5.855	FALSE
SE	chr12:46662309:46663208:-@chr12:46636983:46637097:-@chr12:46633462:46633676:-	ENSG00000111371	SLC38A1	0.0102	0.0204	0.0204	0	0.0102	0.0204	0	0.0102	0.0102	0.0102	0	0.0102	0.0204	0.0102	3.89789	5	82.444	FALSE
SE	chr14:31404369:31404510:-@chr14:31388172:31388312:-@chr14:31382730:31382863:-	ENSG00000196792	STRN3	0.2609	0.6087	0.2609	0.2609	0.2174	0.3043	0.2609	0.0435	0.3043	0.6087	0.087	0	0.1739	0.0435	2.6673	2	6.501	FALSE
SE	chr19:49314066:49314178:-@chr19:49311013:49311493:-@chr19:49310257:49310331:-	ENSG00000105552	BCAT2	0.5068	0.6301	0.4795	0.6849	0.3699	0.5479	0.3973	0.3973	0.274	0	0.5068	0.274	0.6438	0.3562	3.57726	1	30.614	FALSE
SE	chr6:73102400:73102512:+@chr6:73107951:73108052:+@chr6:73108657:73108796:+	ENSG00000079841	RIMS1	0.0202	0.0202	0.0202	0.0202	0.0202	0.0202	0.0202	0.0202	0.0202	0	0.0202	0.0202	0.0202	0.0202	3.78829	5	0	FALSE
SE	chr20:34359923:34360001:+@chr20:34370250:34370531:+@chr20:34389413:34389527:+	ENSG00000025293	PHF20	0.8	0.4	0.6	0.6	0.2	0.2	0.4	0.4	0.8	0.2	0.2	0.6	0	0.4	2.65	2	2.594	FALSE
SE	chr5:154170205:154170270:+@chr5:154171506:154171573:+@chr5:154172182:154172356:+	ENSG00000155506	LARP1	0	0	0	0	0	0	0	0	0	0	0	0	0	0	4.05089	5	0	FALSE
SE	chr15:74988221:74988386:-@chr15:74979432:74979520:-@chr15:74967302:74967483:-	ENSG00000179151	EDC3	0.0417	0.1667	0.25	0.0417	0.0833	0.0417	0.2917	0.125	0.125	0.125	0.0833	0	0.0833	0.0833	3.33095	3	50.248	FALSE
SE	chr4:41145004:41145159:-@chr4:41120106:41120222:-@chr4:41102656:41102767:-	ENSG00000163697	APBB2	0.4	0.5	0.1	0.8	0	0.2	0.6	0.2	0.3	0.2	0.1	0.1	0.2	0	3.62396	1	30.441	FALSE
SE	chr16:56764017:56764123:+@chr16:56782146:56782338:+@chr16:56792450:56792567:+	ENSG00000102900	NUP93	0.0202	0.0404	0.0404	0.0202	0.0202	0.0303	0.0202	0.0202	0.0303	0.0303	0.0202	0.0202	0	0.0101	3.72769	5	30.12	FALSE
SE	chr7:140064208:140064291:-@chr7:140058440:140058585:-@chr7:140055468:140055564:-	ENSG00000157800	SLC37A3	0.0737	0.0526	0.1053	0.0526	0.0947	0.0211	0.0632	0.0842	0.0421	0.0105	0.0737	0	0.0842	0.0316	3.38239	5	45.546	FALSE
SE	chr19:7968765:7968953:+@chr19:7970693:7970740:+@chr19:7974640:7974781:+	ENSG00000076984	MAP2K7	0.1373	0.3922	0.1176	0.0784	0.3725	0.3922	0.3725	0.3529	0.3333	0.098	0	0.3725	0.1961	0.1373	3.05336	1	8.848	FALSE
SE	chr12:57486846:57486978:+@chr12:57487190:57487381:+@chr12:57488395:57489259:+	ENSG00000166886	NAB2	0.2203	0.1186	0.2034	0.0339	0	0.0508	0.1186	0.1695	0.3898	0.3559	0.1186	0.0169	0.2881	0.322	3.0638	2	6.915	FALSE
SE	chr12:53848510:53848653:+@chr12:53849131:53849277:+@chr12:53853056:53853187:+	ENSG00000197111,ENSG00000257379	PCBP2,RP11-793H13.8	0.1389	0.125	0.0972	0.125	0	0.1111	0.0278	0.125	0.0694	0.1389	0.1389	0.2083	0.125	0.125	3.07923	7	12.378	FALSE
SE	chr8:117767905:117768062:-@chr8:117709292:117709476:-@chr8:117671052:117671219:-	ENSG00000147677	EIF3H	0	0	0	1	0	0	0	0	0	0	0	1	0	0	3.31934	5	3.36	FALSE
SE	chr13:114156067:114156195:+@chr13:114157811:114157903:+@chr13:114164553:114164739:+	ENSG00000150403	TMCO3	0.0204	0.0408	0.0102	0.0204	0.0408	0.0306	0.0204	0.0306	0	0.0306	0.0408	0	0.0408	0.0204	3.70409	5	47.463	FALSE
SE	chr8:17819543:17819683:+@chr8:17820610:17820800:+@chr8:17822077:17822277:+	ENSG00000078674	PCM1	0.0202	0.0101	0.0202	0.0101	0.0101	0.0202	0.0202	0.0101	0	0.0101	0	0	0.0101	0	3.90949	5	22.396	FALSE
SE	chr1:22404922:22405076:+@chr1:22405199:22405374:+@chr1:22408215:22408287:+	ENSG00000070831	CDC42	0	1	0	1	0	0	0	1	0	0	0	0	0	0	5.06925	3	27.208	FALSE
SE	chr4:39528903:39529218:-@chr4:39528673:39528739:-@chr4:39522971:39523139:-	ENSG00000109814	UGDH	0.5	0.5	0	0.5	0.5	0	0.5	0	1	1	0.5	0.5	0.5	0.5	4.23789	4	30.402	FALSE
SE	chr1:32700553:32700714:-@chr1:32700305:32700415:-@chr1:32697643:32697785:-	ENSG00000220785	MTMR9LP	0.3804	0.0217	0.2717	0	0.3261	0.337	0.0761	0.3478	0.2391	0.337	0.3804	0.3587	0.3587	0.4348	2.95818	6	24.036	FALSE
SE	chr11:118354898:118355029:+@chr11:118355577:118355690:+@chr11:118359329:118359475:+	ENSG00000118058	MLL	0	0.0408	0.0612	0.0408	0.0612	0.0612	0.051	0.051	0.0612	0.051	0.0306	0.0204	0.0612	0.051	3.41229	5	4.667	FALSE
SE	chr6:33290639:33290793:-@chr6:33289496:33289751:-@chr6:33288157:33288368:-	NA	NA	0.1765	0.2941	0.1569	0.1569	0.1961	0.3725	0.0784	0.1765	0.3333	0.1176	0	0.098	0.3529	0.1961	2.87104	7	21.809	FALSE
SE	chr16:838256:838383:-@chr16:837556:837645:-@chr16:837354:837477:-	ENSG00000007376	RPUSD1	0.3111	0.1889	0.1	0.0667	0	0.0667	0.1889	0.0556	0.3222	0.2111	0.1111	0.2667	0.2111	0	3.30782	7	54.302	FALSE
SE	chr5:39424906:39425335:-@chr5:39423806:39423999:-@chr5:39394332:39394523:-	ENSG00000153071	DAB2	0	1	0.5	1	0	0.5	1	0.5	0.5	1	0.5	0.5	1	1	5.49824	4	36.875	FALSE
SE	chr12:57926355:57926426:-@chr12:57925996:57926098:-@chr12:57925798:57925889:-	ENSG00000175203	DCTN2	0.0505	0.0505	0.0707	0.0404	0.0606	0.0404	0.0404	0.0606	0.0505	0.0404	0.0303	0	0.0404	0.0505	3.44889	5	64.965	FALSE
SE	chr4:169931099:169931468:-@chr4:169930103:169930150:-@chr4:169928787:169928907:-	NA	NA	0.6667	0.6667	0	0.6667	0	0.3333	0.6667	0.3333	0.6667	0.3333	0.3333	0.6667	0.3333	0.6667	3.35	2	14.515	FALSE
SE	chr14:90422337:90422622:+@chr14:90422922:90423144:+@chr14:90429452:90430017:+	ENSG00000042088	TDP1	0.225	0.15	0.325	0.25	0.25	0.35	0.5	0.125	0.15	0.125	0.15	0	0.2	0.175	3.06239	7	43.406	FALSE
SE	chr5:118844836:118844939:+@chr5:118845125:118845189:+@chr5:118850676:118850741:+	ENSG00000133835	HSD17B4	0.5	0.25	0.25	0.25	0	0.25	0.75	0.5	0	0.125	0.25	0.25	0	0	2.91708	1	5.601	FALSE
SE	chr2:54365776:54365885:+@chr2:54450134:54450220:+@chr2:54531825:54532435:+	ENSG00000170634	ACYP2	0.1667	0.1667	0	0.8333	0	0.1667	0.1667	0	0	0.3333	0.3333	0.3333	0.1667	0.5	2.72275	3	5.286	FALSE
SE	chr19:14867050:14867157:-@chr19:14866466:14866656:-@chr19:14865766:14865939:-	ENSG00000127507	EMR2	0.2738	0.0119	0.0833	0.0833	0.0357	0.2143	0.2381	0.2381	0.0714	0.119	0	0.2857	0.0833	0.0238	3.20294	7	25.181	FALSE
SE	chr7:48134360:48134424:+@chr7:48139267:48139384:+@chr7:48141421:48141579:+	ENSG00000183696	UPP1	0.1263	0	0.1053	0.1474	0.1684	0.1579	0.0947	0.1263	0.1053	0.1474	0.1474	0.1368	0.1789	0.1684	2.78239	5	2.238	FALSE
SE	chr10:99923050:99923154:+@chr10:99946224:99946320:+@chr10:99967858:99969656:+	ENSG00000166024	R3HCC1L	0.48	0.76	0.4	0.04	0.04	0.28	0.12	0.16	0.16	0.2	0.24	0	0.24	0.24	2.55	2	3.131	FALSE
SE	chr17:47492197:47492242:-@chr17:47490539:47490653:-@chr17:47489040:47489201:-	ENSG00000167085	PHB	0	0.01	0.01	0	0.01	0.01	0	0.01	0.01	0.01	0	0	0	0	3.98089	5	0	FALSE
SE	chr11:20101610:20101755:+@chr11:20104138:20104146:+@chr11:20104553:20104725:+	ENSG00000166833	NAV2	0.3333	0.3333	0.3333	0.6667	0	0.3333	0.6667	0	0	0	0.3333	0.3333	0	0.3333	3.58915	3	28.134	FALSE
SE	chr16:15977865:15978062:-@chr16:15973661:15973745:-@chr16:15967348:15967484:-	ENSG00000133393	FOPNL	0.0309	0	0.0206	0.0103	0.0309	0.0206	0.0309	0.0309	0.0412	0.0309	0.0309	0.0309	0.0103	0.0515	3.68309	5	72.191	FALSE
SE	chrX:153581140:153581292:-@chrX:153580921:153581043:-@chrX:153580549:153580815:-	ENSG00000196924	FLNA	0.0208	0	0.0104	0	0.0208	0	0.0104	0.0104	0.0208	0.0208	0.0312	0.0312	0.0312	0.0208	3.82209	5	49.441	FALSE
SE	chrX:13775779:13775909:+@chrX:13776456:13776567:+@chrX:13778234:13778839:+	ENSG00000046651	OFD1	0.0825	0.0825	0.0722	0	0.0825	0.0619	0.0515	0.0825	0.0722	0.0206	0.0825	0.0309	0.0825	0.0412	3.40039	5	78.28	FALSE
SE	chr16:67217165:67217943:-@chr16:67215509:67215600:-@chr16:67213944:67214569:-	ENSG00000196123	KIAA0895L	0.3077	0.2308	0.3333	0.2051	0.0513	0.3077	0.0769	0.1026	0.1795	0.0769	0	0.2308	0.0513	0.1282	3.15595	3	40.182	FALSE
SE	chr11:61197597:61197654:+@chr11:61205097:61205320:+@chr11:61213413:61214239:+	ENSG00000167985,ENSG00000256591	SDHAF2,RP11-286N22.8	0.1264	0.0345	0.0345	0.1264	0.1264	0.023	0.0115	0.0575	0.069	0.0805	0.0805	0	0.046	0.023	3.37949	5	43.967	FALSE
SE	chr4:20706283:20706437:+@chr4:20709426:20709493:+@chr4:20711306:20711396:+	ENSG00000163138	PACRGL	0.1979	0.2187	0.1563	0.1875	0.1875	0.2396	0	0.2187	0.2396	0.2187	0.2083	0.1875	0.1042	0.2083	2.66965	3	6.122	FALSE
SE	chr12:121789937:121790265:-@chr12:121785605:121785684:-@chr12:121784699:121784808:-	ENSG00000089053	ANAPC5	0.01	0	0.02	0.02	0.02	0	0	0.03	0.01	0.02	0.01	0.01	0.02	0.02	3.86089	5	5.298	FALSE
SE	chr20:60928068:60928264:+@chr20:60930324:60930536:+@chr20:60931248:60931536:+	NA	NA	0	0.163	0.1848	0.2283	0.0543	0.0652	0.1087	0.2609	0.1304	0.1304	0.1196	0.1087	0.1304	0.1522	2.95835	3	17.413	FALSE
SE	chr12:70963455:70963718:-@chr12:70960215:70960484:-@chr12:70956624:70956887:-	ENSG00000127329	PTPRB	0.0366	0.0366	0.2927	0.1098	0.1341	0.0488	0.2073	0.2439	0	0.0122	0.0854	0.2317	0.122	0.1829	3.19165	3	31.526	FALSE
SE	chr2:113299492:113300248:+@chr2:113304660:113304756:+@chr2:113304998:113305144:+	ENSG00000125630	POLR1B	0.0202	0.0101	0.0202	0.0202	0.0202	0.0101	0.0202	0	0.0202	0.0202	0.0101	0	0.0202	0.0202	3.83879	5	25.409	FALSE
SE	chr1:21112679:21113124:-@chr1:21106848:21107033:-@chr1:21106305:21106404:-	ENSG00000127483	HP1BP3	0.0103	0.0825	0.0206	0.0412	0.0309	0.0722	0.0412	0.0206	0.0412	0.0515	0.0619	0.0515	0	0.0412	3.54909	5	68.012	FALSE
SE	chr1:215785167:215785263:+@chr1:215791430:215791496:+@chr1:215792228:215792412:+	ENSG00000136636	KCTD3	0	1	0	1	0	0	1	1	1	1	1	1	0	0	6.19075	3	10.108	FALSE
SE	chr6:110500642:110501207:-@chr6:110499801:110499945:-@chr6:110448672:110448832:-	ENSG00000112290	WASF1	0.3256	0.4884	0.186	0.093	0.0233	0.186	0.3488	0.0465	0.1163	0.1395	0.2326	0.2558	0	0.1163	2.9731	2	7.563	FALSE
SE	chr12:120647642:120647737:+@chr12:120648733:120648909:+@chr12:120650178:120650631:+	ENSG00000255857	RP1-278C19.3	0	0.0857	0.0143	0.1571	0.1714	0.1286	0.1857	0.0429	0.1857	0.1857	0.2571	0.1143	0.0571	0.0714	2.80938	5	4.723	FALSE
SE	chr9:136232861:136232904:-@chr9:136231716:136231902:-@chr9:136228340:136230635:-	ENSG00000148248	SURF4	0.02	0	0.02	0.01	0.01	0.01	0.01	0.02	0.01	0.01	0.02	0.01	0.01	0.01	3.88089	5	11.545	FALSE
SE	chr12:49760688:49760804:+@chr12:49761303:49761370:+@chr12:49854553:49854820:+	ENSG00000123352	SPATS2	0.2447	0.1383	0.0957	0.0319	0.0745	0.0213	0.0851	0.117	0.0213	0.0638	0.1383	0.0532	0.2872	0	3.16834	7	7.448	FALSE
SE	chr4:42069102:42069209:+@chr4:42072543:42072708:+@chr4:42077674:42077803:+	ENSG00000014824	SLC30A9	0.0303	0.0303	0.0505	0	0.0505	0.0303	0.0101	0.0202	0.0404	0.0404	0.0505	0.0303	0.0303	0.0505	3.58729	5	31.583	FALSE
SE	chr8:38282027:38282217:-@chr8:38279315:38279459:-@chr8:38277051:38277253:-	ENSG00000077782	FGFR1	0.0303	0	0.0202	0.0202	0.0303	0.0303	0.0202	0.0303	0.0303	0.0202	0.0101	0.0101	0.0303	0.0202	3.74789	5	22.456	FALSE
SE	chr20:62514072:62514173:+@chr20:62518917:62518958:+@chr20:62520543:62520591:+	ENSG00000101150	TPD52L2	0	1	0	1	0	0	1	1	0	1	0	0	0	0	5.45	2	14.51	FALSE
SE	chr3:49362135:49362196:-@chr3:49348947:49349087:-@chr3:49348053:49348170:-	ENSG00000114316	USP4	0.0375	0.4625	0.0875	0.275	0.35	0.35	0.3	0.225	0	0.1875	0.1375	0	0.1125	0.1	3.14392	6	34.417	FALSE
SE	chr3:50102464:50102559:+@chr3:50103012:50103065:+@chr3:50103675:50103935:+	ENSG00000004534	RBM6	1	0	0	1	1	1	1	0	0	0	1	1	0	1	5.69696	5	5.908	FALSE
SE	chr4:140275180:140275252:+@chr4:140277643:140277737:+@chr4:140278540:140278709:+	ENSG00000164134	NAA15	1	1	0	0	0	1	0	0	0	0	1	0	0	0	5.35	2	16.999	FALSE
SE	chr2:32664576:32664754:+@chr2:32666397:32666530:+@chr2:32667133:32667294:+	ENSG00000115760	BIRC6	0.051	0.051	0.0714	0.0408	0.051	0.051	0.0408	0.051	0.051	0	0.0612	0.0408	0.0714	0.051	3.37549	5	29.507	FALSE
SE	chr16:57486713:57486848:+@chr16:57490416:57490558:+@chr16:57492158:57492262:+	ENSG00000088682	COQ9	0.0606	0.1111	0.0707	0.0404	0.1313	0.0606	0.0202	0.0707	0.0303	0.0808	0.0505	0.0505	0.0707	0	3.38729	5	60.673	FALSE
SE	chr4:106155054:106158508:+@chr4:106162496:106162586:+@chr4:106163991:106164084:+	ENSG00000168769	TET2	0.1596	0.0957	0.1277	0.1809	0.0532	0.0319	0.1064	0.0532	0.117	0.1383	0.0638	0.1383	0	0.1277	3.14239	5	45.255	FALSE
SE	chr14:45706851:45706924:-@chr14:45705017:45705147:-@chr14:45701936:45702023:-	ENSG00000129534	MIS18BP1	0	0.0316	0.0211	0.0211	0.0632	0.0316	0	0.0105	0.0526	0.0211	0.0316	0	0.0421	0.0421	3.68229	5	4.361	FALSE
SE	chr1:28071165:28071322:+@chr1:28075579:28075665:+@chr1:28081706:28081841:+	ENSG00000009780	FAM76A	0.3824	0.4265	0.4412	0.25	0.6324	0	0.6324	0.2206	0.1618	0.2353	0.2647	0.2206	0.1765	0.4559	3.3971	2	47.446	FALSE
SE	chr7:124532320:124532434:-@chr7:124510965:124511095:-@chr7:124503404:124503694:-	ENSG00000128513	POT1	0.16	0.12	0.2667	0.2267	0.2667	0.0933	0.2133	0.0267	0.16	0.12	0	0.0933	0.0533	0.08	3.10304	5	39.921	FALSE
SE	chr13:48570978:48571158:-@chr13:48568935:48569031:-@chr13:48563017:48563116:-	ENSG00000136143	SUCLA2	1	1	0	1	1	1	1	1	1	1	1	1	1	1	7.89824	4	35.682	FALSE
SE	chr11:118514790:118514892:+@chr11:118515365:118515409:+@chr11:118516074:118516368:+	ENSG00000019144	PHLDB1	0	0.4	0.5	0.5	0.9	0.6	0.4	0.5	0.3	0.3	0.2	0.2	0.4	0.5	3.14608	6	17.911	FALSE
SE	chr22:46067678:46068059:+@chr22:46085592:46085783:+@chr22:46088876:46088958:+	ENSG00000130638	ATXN10	0.0101	0.0202	0.0202	0.0202	0.0202	0	0.0202	0.0202	0.0202	0.0202	0.0202	0	0.0202	0.0202	3.81859	5	14.122	FALSE
SE	chr8:48206456:48206619:+@chr8:48308936:48309186:+@chr8:48320423:48320523:+	ENSG00000164808	KIAA0146	0.0306	0.0612	0.0816	0.0612	0.0714	0.0204	0.051	0	0.0612	0.0306	0.0714	0.0204	0.0918	0.0816	3.40209	5	33.334	FALSE
SE	chr2:65466986:65467096:+@chr2:65469106:65469197:+@chr2:65473658:65473873:+	ENSG00000138071	ACTR2	0	0	0	0	0	0	0	0	0	0	0	0	0	0	4.05089	5	0	FALSE
SE	chr1:220195689:220195860:-@chr1:220193330:220193563:-@chr1:220192337:220192421:-	ENSG00000136628	EPRS	0.01	0	0.01	0.01	0.01	0	0.01	0	0.01	0	0	0	0.01	0	3.98089	5	45.345	FALSE
SE	chr4:141300275:141300346:+@chr4:141300723:141300806:+@chr4:141302116:141303710:+	ENSG00000153130	SCOC	0.1429	0.2262	0.119	0.0595	0.0952	0.131	0.1786	0.0833	0.0714	0.0714	0	0.0595	0.1667	0.0357	3.25783	7	35.208	FALSE
SE	chr1:179057046:179057224:+@chr1:179060800:179060912:+@chr1:179063228:179063352:+	ENSG00000186283	TOR3A	0	0	0	0	0	0	0	0	0	0	1	0	0	0	3.81089	5	21.52	FALSE
SE	chr6:99873091:99873207:-@chr6:99864225:99864304:-@chr6:99862448:99862562:-	ENSG00000132424	PNISR	0.0937	0.0833	0.1667	0.0417	0.1562	0.0729	0.1562	0.0833	0.1146	0.0729	0.0625	0	0.1146	0.1042	3.17655	5	52.976	FALSE
SE	chr17:1619424:1619566:-@chr17:1617665:1617747:-@chr17:1616997:1617308:-	ENSG00000186594	MIR22HG	0.1186	0.5424	0.4407	0.3559	0.5932	0.2203	0.2373	0.4407	0.2542	0	0.3559	0.339	0.2034	0.322	3.11428	6	39.16	FALSE
SE	chr2:66795799:66795888:+@chr2:66796182:66796277:+@chr2:66798378:66799891:+	NA	NA	0.1299	0.5065	0.3247	0.1169	0.1818	0.3117	0.3896	0.3377	0.1688	0.1039	0	0.4416	0.3506	0.2338	2.83878	1	5.47	FALSE
SE	chr1:201115868:201115976:-@chr1:201114237:201114463:-@chr1:201112948:201113079:-	ENSG00000116857	TMEM9	0	0	0	0	0	0	0	0	0	1	0	0	0	0	4.06925	3	14.345	FALSE
SE	chr3:57902633:57902804:+@chr3:57908616:57908750:+@chr3:57911572:57911661:+	ENSG00000163681	SLMAP	0.0101	0.0202	0.0303	0	0.0202	0.0101	0.0101	0.0202	0.0303	0.0101	0.0101	0	0.0202	0	3.85899	5	24.539	FALSE
SE	chr11:67810413:67810498:+@chr11:67810838:67810964:+@chr11:67811038:67811120:+	ENSG00000110719	TCIRG1	0.1477	0.1136	0.1818	0	0.1818	0.1364	0.1477	0.1477	0.1364	0.0682	0.1364	0.125	0.1136	0.1705	3.09685	3	50.629	FALSE
SE	chr11:47447418:47447501:-@chr11:47446672:47446797:-@chr11:47446158:47446262:-	ENSG00000165916	PSMC3	0	0	0.01	0	0	0	0	0.01	0.01	0	0	0	0.01	0	4.01089	5	0	FALSE
SE	chr11:62601264:62601409:-@chr11:62601090:62601146:-@chr11:62600383:62600603:-	ENSG00000133316	WDR74	0.0412	0	0.0206	0.0309	0.0206	0.0309	0.0515	0.0206	0.0309	0.0412	0.0515	0.0412	0.0309	0.0103	3.62859	5	0	FALSE
SE	chr14:58697117:58697198:+@chr14:58697798:58697871:+@chr14:58698784:58698985:+	ENSG00000131966	ACTR10	1	0.5	0.5	0.5	0.5	0.5	0.5	0.5	0.5	0.5	0	0.5	0	0.5	3.15	2	1.901	FALSE
SE	chr10:12391583:12391909:+@chr10:12595224:12595355:+@chr10:12708735:12708809:+	ENSG00000183049	CAMK1D	0.0102	0	0.0612	0.051	0.0714	0.0612	0.051	0.0714	0.051	0.051	0.0306	0.0408	0.0612	0.051	3.43269	5	40.466	FALSE
SE	chrX:53458936:53459064:-@chrX:53458746:53458854:-@chrX:53458206:53458542:-	ENSG00000072506	HSD17B10	0.01	0.01	0.01	0	0.01	0.01	0.01	0.01	0.01	0.01	0.02	0.01	0.01	0.01	3.91089	5	17.108	FALSE
SE	chr11:86017287:86017524:+@chr11:86037555:86037718:+@chr11:86048421:86048572:+	ENSG00000149196	C11orf73	0.5	0.5	0	0.5	0.5	0	0.5	0.5	0.5	0.5	0	0.5	0.5	0.5	3.38245	1	10.165	FALSE
SE	chr3:25660145:25660340:-@chr3:25659909:25660000:-@chr3:25656922:25657077:-	ENSG00000077097	TOP2B	0.0303	0.0404	0.0404	0.0505	0.0303	0.0202	0.0303	0.0303	0.0303	0.0202	0	0.0202	0.0202	0.0202	3.66709	5	0	FALSE
SE	chr9:139341307:139341401:-@chr9:139340097:139340171:-@chr9:139339504:139339563:-	ENSG00000148396	SEC16A	0.2308	0	0.2637	0	0.2088	0.1319	0.0769	0.2857	0.2967	0.1648	0.2308	0.1978	0.1978	0.3297	2.97195	3	26.88	FALSE
SE	chr14:54989172:54989311:+@chr14:54989868:54989963:+@chr14:54996767:54996944:+	ENSG00000100532	CGRRF1	0.4	0.4	0.2	0.4	0	0.2	0.4	0.4	0.4	0.4	0.2	0.8	0.2	0.6	3.05	2	15.804	FALSE
SE	chr12:66563635:66563807:-@chr12:66553945:66554085:-@chr12:66547120:66547228:-	ENSG00000155957	TMBIM4	0	1	0	1	0	0	1	0	0	0	0	0	0	0	5.28925	3	40.976	FALSE
SE	chr16:71842666:71842976:-@chr16:71841918:71842053:-@chr16:71823182:71823385:-	ENSG00000166747	AP1G1	0.5	0	0.5	0.1	0.2	0.3	0.5	0.2	0.2	0.2	0.4	0.5	0.2	0.3	3.22608	6	53.35	FALSE
SE	chr1:161139450:161139510:+@chr1:161139696:161139814:+@chr1:161140199:161140309:+	ENSG00000143224	PPOX	0.1935	0.1613	0.2473	0.1075	0	0.2688	0.1505	0.2473	0.3441	0.2796	0.0645	0.1398	0.2366	0.3011	2.9211	2	9.539	FALSE
SE	chr1:222757470:222757639:-@chr1:222753101:222753214:-@chr1:222750787:222750985:-	ENSG00000143498	TAF1A	0	0.0723	0.0482	0.1807	0.1687	0.0241	0.0361	0.0241	0.1084	0.012	0.1566	0.1084	0.0964	0.1084	3.06789	5	6.975	FALSE
SE	chr2:27805893:27806009:+@chr2:27806525:27806583:+@chr2:27820934:27821121:+	NA	NA	0	0.4	0.1875	0.4375	0.15	0.075	0.0625	0.0125	0.1125	0.075	0.0875	0.175	0.0625	0.0125	2.94955	5	12.25	FALSE
SE	chr12:50560884:50561097:-@chr12:50559605:50559726:-@chr12:50537735:50537840:-	ENSG00000139624	CERS5	1	0.5	0	0.5	0	0.5	0.5	0	1	1	0.5	0.5	0	1	4.35	2	5.331	FALSE
SE	chr2:27593389:27593673:+@chr2:27594136:27594335:+@chr2:27595490:27595607:+	ENSG00000115234	SNX17	0.2667	0.2889	0.1667	0	0.2556	0.1889	0.2778	0.2333	0.0667	0.1556	0.3333	0.0889	0.2333	0.0667	2.95084	7	31.127	FALSE
SE	chr1:161100605:161100637:-@chr1:161094130:161094316:-@chr1:161093928:161094000:-	ENSG00000158796	DEDD	0.0156	0.0625	0.2812	0.1406	0.2344	0.1094	0.0938	0.125	0.0469	0.1406	0.2187	0	0.1563	0.125	2.86195	5	9.439	FALSE
SE	chr9:117835882:117836145:-@chr9:117819432:117819704:-@chr9:117808689:117808961:-	ENSG00000041982	TNC	0.0842	0.1368	0.1579	0.0526	0.1263	0.0421	0.0632	0.0421	0.0632	0.1053	0	0.0842	0.1053	0.0211	3.20859	5	31.373	FALSE
SE	chr6:28195468:28195615:+@chr6:28198114:28198266:+@chr6:28200340:28201264:+	NA	NA	0.3333	0.4	0.3333	0.8667	0.4667	0.1333	0.4667	0.4667	0.4	0	0.2	0.5333	0.2667	0.1333	3.47168	5	16.34	FALSE
SE	chr12:6833780:6833984:+@chr12:6836837:6836966:+@chr12:6837092:6837167:+	ENSG00000111652	COPS7A	0.3333	0.3333	0.3333	1	0	0	0.6667	0	0	0.3333	0.6667	0.3333	0.3333	0.3333	3.08915	3	4.225	FALSE
SE	chr7:66057244:66057371:-@chr7:66053499:66053567:-@chr7:66041742:66041919:-	ENSG00000232559	GS1-124K5.12	0.6471	0.6471	0.2353	0.6471	0.5294	0.4706	0.4118	0.4118	0	0.7647	0.2941	0.3529	0.6471	0.3529	3.5793	2	31.877	FALSE
SE	chr5:52942063:52942235:+@chr5:52954381:52954454:+@chr5:52978948:52979168:+	ENSG00000164258	NDUFS4	0	0.0109	0.0217	0	0.0217	0.0109	0	0.0109	0.0435	0.0435	0.0326	0	0.0326	0.0217	3.80089	5	88.003	FALSE
SE	chr1:148555979:148556272:+@chr1:148558169:148558287:+@chr1:148560847:148561115:+	ENSG00000243452	NBPF15	0.2195	0.5366	0.0976	0.4878	0.6341	0.3415	0.2927	0	0.1707	0.3902	0.0488	0.4146	0.2195	0.2439	2.48212	6	6.734	FALSE
SE	chr1:85725041:85725355:-@chr1:85724618:85724744:-@chr1:85724207:85724405:-	ENSG00000162642	C1orf52	0.2	0.2	0.1	0.075	0.2	0.35	0.425	0.25	0.15	0.4	0	0.275	0.05	0.15	3.21708	1	15.154	FALSE
SE	chr12:66563635:66563807:-@chr12:66562695:66563133:-@chr12:66547120:66547228:-	ENSG00000155957	TMBIM4	0	0	0	0	0	0	0.5	0	0	0	0	0	0	0	4.35089	5	64.406	FALSE
SE	chr12:50586235:50586344:-@chr12:50579173:50579231:-@chr12:50575687:50575820:-	ENSG00000050405	LIMA1	0	0	0	0	0	0	0	0	0	0	0	0	0	0	4.05089	5	0	FALSE
SE	chr17:65714061:65714204:+@chr17:65715227:65715283:+@chr17:65715790:65715903:+	ENSG00000130935	NOL11	0	0	0	0	0	0	0	0	0	0	0	0	0	0	4.05089	5	0	FALSE
SE	chr11:61205476:61205585:+@chr11:61205767:61205814:+@chr11:61213413:61214239:+	ENSG00000167985,ENSG00000256591	SDHAF2,RP11-286N22.8	0.5	0	0	0.5	0	0	0	0.5	0	0.5	0.5	0.5	0.5	1	3.87392	6	31.448	FALSE
SE	chr11:126099120:126099188:+@chr11:126104890:126104982:+@chr11:126110687:126110939:+	ENSG00000197798	FAM118B	0.0619	0.0515	0.0515	0.0619	0.0722	0.0412	0.0412	0.0412	0.0619	0.0515	0.0619	0	0.0515	0.0619	3.39019	5	46.277	FALSE
SE	chr12:49500744:49500828:-@chr12:49498529:49498668:-@chr12:49498231:49498334:-	ENSG00000139636	LMBR1L	0	0.2299	0.2529	0.2184	0.2184	0.2184	0.2299	0.2874	0.2759	0.2759	0.2414	0.2414	0.2414	0.1609	2.66785	3	8.762	FALSE
SE	chr16:712220:712331:+@chr16:712673:712844:+@chr16:715679:715801:+	ENSG00000161996,ENSG00000102854	WDR90,MSLN	0.129	0.172	0.172	0.2366	0.2473	0.2688	0.2366	0.1075	0.2366	0.0968	0	0.1828	0.0968	0.2043	2.9204	7	37.85	FALSE
SE	chr10:14961737:14961831:-@chr10:14953189:14953329:-@chr10:14948871:14951329:-	ENSG00000152457	DCLRE1C	0	0.6667	0.4444	0.2222	0.5556	0	0.1111	0.2222	0.2222	0.5556	0.3333	0.2222	0.3333	0.1111	2.88715	3	10.782	FALSE
SE	chr14:89034383:89034497:+@chr14:89037428:89037468:+@chr14:89038374:89038569:+	ENSG00000100722	ZC3H14	0	0	0.01	0	0.01	0.01	0	0	0.01	0	0	0	0	0	4.01089	5	0	FALSE
SE	chr11:68331771:68331900:+@chr11:68334482:68334634:+@chr11:68337216:68337365:+	ENSG00000110075	PPP6R3	0.0101	0.0101	0.0202	0.0101	0.0101	0	0	0	0.0101	0.0202	0.0101	0.0101	0.0101	0.0101	3.91959	5	25.351	FALSE
SE	chr15:69733107:69733418:+@chr15:69737129:69737380:+@chr15:69738348:69738430:+	ENSG00000137807	KIF23	0.01	0.02	0.02	0.01	0.01	0.01	0	0.01	0.02	0.01	0.01	0	0.01	0.01	3.90089	5	48.257	FALSE
SE	chr12:76467983:76468019:-@chr12:76462689:76462774:-@chr12:76461151:76461253:-	ENSG00000187109	NAP1L1	0.0204	0.0306	0.0306	0.0204	0.0306	0.0204	0.0204	0.0306	0.0306	0.0204	0.0306	0	0.0306	0.0204	3.71429	5	0	FALSE
SE	chr12:105381945:105382031:+@chr12:105385490:105385626:+@chr12:105388256:105388505:+	ENSG00000151131	C12orf45	0.0408	0.0306	0.051	0.0204	0.051	0	0.051	0.0204	0.0204	0.051	0.0306	0.0306	0.0204	0.0102	3.62249	5	14.989	FALSE
SE	chr14:21979266:21979482:-@chr14:21976278:21976377:-@chr14:21971807:21972024:-	ENSG00000165819	METTL3	1	1	0	0.5	0.5	1	1	0.5	1	0.5	1	1	1	1	6.78396	1	27.323	FALSE
SE	chr6:83902898:83903012:-@chr6:83900528:83900733:-@chr6:83898333:83898517:-	ENSG00000013375	PGM3	0.0404	0.0404	0.0303	0.0505	0.0404	0.0404	0.0404	0.0505	0.0404	0.0404	0.0303	0	0.0202	0.0303	3.55699	5	59.236	FALSE
SE	chr1:28362055:28362191:-@chr1:28354300:28354437:-@chr1:28343665:28343750:-	ENSG00000158161	EYA3	0	0.3125	0.2812	0.4063	0.4688	0.0313	0.5312	0.4375	0.2812	0.25	0.4063	0.25	0.2812	0.2812	2.97698	6	28.3	FALSE
SE	chr12:57882802:57882892:+@chr12:57883050:57883128:+@chr12:57883990:57884162:+	ENSG00000166986	MARS	0.1786	0.1786	0.1905	0.1548	0.2619	0.1548	0	0.1071	0.1667	0.131	0.0119	0.1786	0.3214	0.1905	2.73793	7	7.253	FALSE
SE	chr4:100851607:100851778:-@chr4:100848874:100848995:-@chr4:100844197:100844342:-	ENSG00000164031	DNAJB14	0.5	0	0	0.5	0.5	0.5	0	0	0	0	0	0	0	0.5	3.55392	6	27.238	FALSE
SE	chrX:24190832:24190917:+@chrX:24191724:24191840:+@chrX:24197300:24197887:+	ENSG00000005889	ZFX	0	0.4615	0.6923	0.6154	0.1538	0.2308	0.1538	0.4615	0.3077	0.3846	0	0	0.5385	0.3077	2.97075	3	8.347	FALSE
SE	chr7:156685622:156685902:-@chr7:156629507:156629579:-@chr7:156626447:156626486:-	ENSG00000105983	LMBR1	0.0825	0.0619	0.1031	0	0.0928	0.1031	0.1134	0.0722	0.0619	0.0722	0.0825	0.0515	0.1031	0.0928	3.20349	5	45.573	FALSE
SE	chr12:54582735:54582778:-@chr12:54577549:54577743:-@chr12:54576288:54576407:-	ENSG00000123415	SMUG1	0.1868	0.0769	0.2088	0.1209	0.1978	0.1429	0.1978	0.1868	0.1868	0.1538	0.2088	0	0.2308	0.2198	2.96303	7	51.135	FALSE
SE	chr19:48668807:48668880:-@chr19:48665519:48665608:-@chr19:48664629:48664764:-	ENSG00000105486	LIG1	0.0808	0.0606	0.0505	0	0.0909	0.0404	0.0707	0.0404	0.0808	0.0404	0.0202	0.0707	0.0303	0.0606	3.41759	5	60.145	FALSE
SE	chr8:6605191:6605349:+@chr8:6612572:6612695:+@chr8:6614684:6619021:+	NA	NA	0	0	0	0	0.01	0	0	0	0	0	0	0	0	0	4.04089	5	0	FALSE
SE	chr16:58036383:58036549:+@chr16:58043833:58044016:+@chr16:58048177:58048230:+	ENSG00000103005	C16orf57	0.0202	0.0303	0.0404	0.0101	0.0303	0.0202	0	0.0303	0.0303	0.0101	0.0202	0.0202	0.0303	0.0202	3.73779	5	0	FALSE
SE	chr14:104205016:104205149:-@chr14:104204031:104204197:-@chr14:104202340:104202539:-	ENSG00000088808	PPP1R13B	0.2396	0.1875	0.2396	0	0.1771	0.2292	0.125	0.3021	0.2604	0.2708	0.0625	0.0104	0.2812	0.1562	3.14241	1	7.412	FALSE
SE	chrX:67718624:67718965:+@chrX:67731691:67731819:+@chrX:67733169:67733247:+	ENSG00000181704	YIPF6	0.0202	0.0202	0.0303	0.0101	0.0101	0.0202	0.0202	0.0202	0.0303	0.0202	0.0101	0	0.0202	0.0303	3.78829	5	22.438	FALSE
SE	chr10:51381439:51381532:+@chr10:51381762:51381846:+@chr10:51387653:51387763:+	ENSG00000204152	TIMM23B	0.0417	0.0625	0.0521	0.0417	0.0729	0.0313	0.0833	0.1042	0.0833	0.0104	0	0.0208	0.1146	0.0625	3.42799	5	63.184	FALSE
SE	chr17:73211849:73211918:+@chr17:73214280:73214401:+@chr17:73221198:73221332:+	ENSG00000125450	NUP85	0.0505	0.0606	0.0808	0.0505	0.0707	0.0707	0	0.0606	0.0505	0.0606	0.0606	0.0505	0.0606	0.0505	3.31759	5	24.11	FALSE
SE	chr16:180521:180590:-@chr16:169125:169254:-@chr16:167300:167374:-	ENSG00000103148	NPRL3	0.0769	0.0549	0.0879	0.044	0.0879	0.0769	0.044	0.0659	0.0659	0	0.0659	0.022	0.0549	0.0769	3.37609	5	71.592	FALSE
SE	chr10:70231548:70231879:-@chr10:70230246:70230369:-@chr10:70229738:70229920:-	ENSG00000138346	DNA2	0	0	0	0	0.3333	0.8333	0.3333	0	0.1667	0	0.3333	0.3333	0	0	2.78416	7	1.108	FALSE
SE	chr7:129939110:129939244:+@chr7:129939549:129939607:+@chr7:129940656:129940754:+	ENSG00000128510	CPA4	0	1	0	0	0	0	0	0	0	0	0	0	0	0	4.55	2	7.174	FALSE
SE	chr11:118955587:118955776:+@chr11:118956521:118956603:+@chr11:118958965:118959018:+	ENSG00000256269	HMBS	0	1	0	1	0	1	0	0	1	1	1	1	0	0	4.86211	4	1.534	FALSE
SE	chr12:49091921:49091966:-@chr12:49089782:49089945:-@chr12:49089542:49089612:-	ENSG00000129315	CCNT1	0.358	0.3827	0.4938	0.4074	0.2099	0.4444	0	0.4568	0.2469	0.2346	0.3457	0.5062	0.5432	0.4321	2.95138	6	26.238	FALSE
SE	chr10:14923499:14923644:+@chr10:14938845:14938976:+@chr10:14941538:14941684:+	ENSG00000152455	SUV39H2	0.0538	0.086	0.1183	0.0753	0.086	0.086	0.0645	0.0753	0	0.0753	0.1183	0.0968	0.0753	0.0108	3.15939	5	7.194	FALSE
SE	chr15:55657386:55657507:-@chr15:55651737:55653142:-@chr15:55647421:55648607:-	NA	NA	0	0	0	0	0	0	0	0	0	0	0	0	0	0	4.05089	5	0	FALSE
SE	chr20:37650484:37650578:+@chr20:37652333:37652410:+@chr20:37653873:37654002:+	ENSG00000101452	DHX35	0.1573	0.3146	0.3258	0.2584	0.191	0.2135	0.3596	0.3371	0.1124	0.236	0	0.1573	0.1236	0.3371	2.9073	2	14.582	FALSE
SE	chr11:33790397:33790560:-@chr11:33784752:33784832:-@chr11:33780033:33780147:-	ENSG00000110429	FBXO3	0.2	0.2	0	0.6	0.2	0.2	0.6	0.6	0.2	0.2	0.2	1	0.4	0.4	3.30057	1	14.32	FALSE
SE	chr5:177658670:177659792:-@chr5:177658406:177658524:-@chr5:177656941:177657100:-	ENSG00000175309	AGXT2L2	0.0816	0.0918	0.1327	0.0306	0.102	0.0918	0	0.1122	0.0612	0.0918	0.1224	0.0816	0.1224	0.1122	3.21219	5	61.59	FALSE
SE	chr3:28357824:28357914:+@chr3:28358244:28358350:+@chr3:28361000:28361264:+	ENSG00000187118	CMC1	0	0	0	0	0	0	0	0	0	0	0.5	0	0	0.5	3.80925	3	11.014	FALSE
SE	chr17:47780220:47780373:-@chr17:47779192:47779284:-@chr17:47778690:47778872:-	ENSG00000121073	SLC35B1	0	0	0	0	0	0	0	0	0	0	0	0	0	0	4.05089	5	0	FALSE
SE	chr9:33932560:33932626:-@chr9:33928370:33928610:-@chr9:33927795:33927990:-	ENSG00000137073	UBAP2	0	0	0.3333	0	0	0	0.3333	0	0.3333	0.6667	0	0	0	0.6667	3.57745	3	16.033	FALSE
SE	chr5:137513260:137513356:-@chr5:137507050:137507099:-@chr5:137506727:137506849:-	ENSG00000112983	BRD8	0.0619	0.0619	0.0515	0.0619	0.0722	0.0722	0	0.0619	0.0722	0.0619	0.0515	0.0619	0.0722	0.0309	3.32819	5	27.381	FALSE
SE	chr8:131414131:131414216:-@chr8:131373916:131374017:-@chr8:131370263:131370389:-	ENSG00000153317	ASAP1	0	0.3226	0.5484	0.4194	0.2903	0.4839	0.3548	0.4194	0.1613	0.5161	0.5484	0.1613	0.2903	0.0645	2.65115	3	2.891	FALSE
SE	chr13:50243913:50243982:-@chr13:50237193:50237313:-@chr13:50234810:50235344:-	NA	NA	0.1607	0.0893	0.1071	0.25	0	0.1964	0.1607	0.2679	0.125	0.125	0.125	0.125	0.1964	0.1964	3.06612	6	45.56	FALSE
SE	chr12:95645716:95645847:+@chr12:95656682:95656857:+@chr12:95660133:95660408:+	ENSG00000028203	VEZT	0.1196	0.087	0.0761	0.163	0.087	0.0326	0	0.0978	0.0652	0	0.0435	0.1957	0.163	0.0109	3.21829	5	28.386	FALSE
SE	chr14:21905060:21905124:-@chr14:21899970:21900017:-@chr14:21897123:21897494:-	ENSG00000100888	CHD8	0.0769	0.2692	0.3846	0.4038	0.4038	0.1346	0.1538	0.0385	0.25	0.3269	0.0769	0.7885	0	0.2115	2.42005	5	2.323	FALSE
SE	chr8:146054863:146054989:+@chr8:146056316:146056414:+@chr8:146062776:146062892:+	ENSG00000147789	ZNF7	0.5	0.25	0	0.75	0.25	0	0.25	0	0.25	0.25	0.25	0.5	0	0.5	3.17925	3	16.251	FALSE
SE	chr11:74705554:74705765:+@chr11:74715350:74715450:+@chr11:74716458:74718743:+	ENSG00000162139	NEU3	0.2222	0.3333	0.3333	0.3333	0.2222	0.4444	0.4444	0.1111	0.7778	0	0.1111	0	0	0.2222	3.2389	2	18.886	FALSE
SE	chr1:40312892:40312969:-@chr1:40310203:40310312:-@chr1:40309773:40309890:-	ENSG00000043514	TRIT1	0.0102	0	0.0102	0	0.0102	0.0102	0	0.0102	0.0102	0	0	0	0.0102	0.0102	3.96929	5	1.409	FALSE
SE	chr8:95773928:95774062:+@chr8:95777411:95777542:+@chr8:95777939:95778037:+	ENSG00000156162	DPY19L4	0.1368	0.0316	0.0947	0	0.1474	0.0737	0.1053	0.1368	0.1474	0.0737	0.0421	0.0526	0.0737	0.1474	3.37765	3	56.636	FALSE
SE	chr1:36690017:36690106:+@chr1:36691013:36691064:+@chr1:36724983:36725085:+	ENSG00000054118	THRAP3	0.3333	0.5	0.3333	0.8333	0.3333	0.3333	0.1667	0.3333	0.1667	0	0.3333	0.3333	0.1667	0.1667	3.04245	3	17.157	FALSE
SE	chr3:176816254:176816329:-@chr3:176782708:176782810:-@chr3:176771561:176771706:-	ENSG00000177565	TBL1XR1	0	0.1263	0.1368	0.1263	0.1684	0.1158	0.1368	0.0947	0.1053	0.1474	0.0947	0.1368	0.0947	0.1789	2.94095	3	3.612	FALSE
SE	chr20:44044707:44044983:+@chr20:44045157:44045304:+@chr20:44047492:44047619:+	ENSG00000124155	PIGT	0.0101	0.0101	0.0101	0.0101	0	0.0101	0.0101	0.0101	0.0101	0.0101	0.0101	0.0101	0	0	3.93979	5	25.513	FALSE
SE	chr1:155033894:155033965:+@chr1:155034380:155034593:+@chr1:155034721:155034845:+	ENSG00000143537	ADAM15	0.7778	0.5556	0.5556	0.6667	0	0.5	0.5	0.1667	0.3889	0.3333	0.5556	0.6111	0.6111	0.5	3.79227	1	28.25	FALSE
SE	chr4:170947385:170947429:-@chr4:170926731:170927161:-@chr4:170907748:170913460:-	NA	NA	0.1158	0.1579	0.1789	0.1474	0.1579	0.1158	0.1579	0.1789	0.0211	0.1053	0	0.0526	0.1789	0.1789	3.08354	7	35.241	FALSE
SE	chr5:179048243:179048398:-@chr5:179047893:179048036:-@chr5:179046270:179046408:-	ENSG00000169045	HNRNPH1	0	0.01	0	0	0	0	0	0.01	0.01	0	0	0	0	0.01	4.01089	5	0	FALSE
SE	chr17:49054469:49054582:-@chr17:49053224:49053262:-@chr17:49052132:49052308:-	ENSG00000008294	SPAG9	0.0714	0.6429	0.0714	0.5	0.5714	0.4286	0	0.2143	0.1429	0.0714	0.4286	0.2143	0.3571	0	2.24112	6	2.051	FALSE
SE	chr10:124746385:124746478:+@chr10:124749690:124749923:+@chr10:124754159:124754445:+	ENSG00000179988	PSTK	0.0426	0.0319	0.0745	0.0319	0.0638	0.0106	0.0319	0.0426	0.0426	0.0319	0.0638	0	0.0426	0.0106	3.52959	5	5.72	FALSE
SE	chr16:47143394:47143622:-@chr16:47120137:47120250:-@chr16:47115431:47117712:-	ENSG00000171208	NETO2	0.037	0.0247	0.037	0.037	0.0247	0.0741	0.0247	0.0123	0.0123	0.0617	0	0.0123	0.0123	0.037	3.64379	5	14.927	FALSE
SE	chr12:70704675:70704797:+@chr12:70726547:70726626:+@chr12:70729218:70729343:+	ENSG00000111596	CNOT2	0.1042	0.2187	0.2292	0.1875	0.0833	0.0625	0.0104	0.0104	0.0729	0.1458	0.1979	0.1979	0.0417	0	2.97265	3	4.639	FALSE
SE	chr12:54582299:54582380:-@chr12:54581603:54581689:-@chr12:54577440:54577743:-	ENSG00000123415	SMUG1	0.1053	0.1579	0.0351	0.2281	0.3333	0.1579	0.1754	0	0.0175	0.2807	0.1228	0.1404	0	0.1228	2.87789	5	8.84	FALSE
SE	chr1:8684369:8684439:-@chr1:8674620:8674745:-@chr1:8617477:8617582:-	ENSG00000142599	RERE	0.0215	0.0968	0.1398	0	0.0968	0.1505	0.0645	0.1183	0.0968	0.1398	0.0645	0.086	0.0645	0.0968	3.13809	5	31.39	FALSE
SE	chr20:35862423:35862498:+@chr20:35864983:35865112:+@chr20:35869706:35870025:+	NA	NA	0.01	0.01	0.01	0.01	0.01	0.01	0.01	0.01	0.01	0	0.01	0.01	0.01	0.01	3.92089	5	0	FALSE
SE	chr17:40174417:40174490:+@chr17:40174583:40174658:+@chr17:40175672:40177656:+	ENSG00000168256	NKIRAS2	0.0889	0.0444	0.0111	0.1111	0.0778	0.1222	0.1444	0.1333	0	0.0444	0.0556	0.1	0.1778	0.1222	3.24864	7	8.078	FALSE
SE	chr12:125270903:125271049:-@chr12:125267229:125267357:-@chr12:125262174:125263132:-	ENSG00000073060	SCARB1	0.0204	0	0	0.0408	0.0204	0	0.0102	0.0102	0.0102	0.0102	0	0.0102	0	0.0102	3.90809	5	70.589	FALSE
SE	chr1:161087862:161087968:+@chr1:161088594:161088671:+@chr1:161088924:161089178:+	NA	NA	0.1977	0.314	0.0465	0.1628	0.1395	0.186	0	0.1628	0.3488	0.2558	0.2907	0.186	0.2209	0.1279	2.93175	3	28.62	FALSE
SE	chr14:96991647:96991728:+@chr14:96993767:96993876:+@chr14:96994290:96994343:+	ENSG00000090060	PAPOLA	0.0612	0.051	0.0612	0.0612	0.051	0.0612	0.0612	0.0408	0.0714	0	0.0612	0.051	0.051	0.051	3.34289	5	7.068	FALSE
SE	chr5:31468046:31468170:-@chr5:31467249:31467273:-@chr5:31466289:31466388:-	ENSG00000113360	DROSHA	0	1	1	1	1	1	1	1	1	0	1	1	0	0	6.49824	4	14.273	FALSE
SE	chr20:45017678:45017859:-@chr20:45015977:45016070:-@chr20:45014763:45014914:-	ENSG00000062598	ELMO2	0.1222	0.2111	0.3111	0.2111	0.1444	0.0444	0.1	0.0333	0.2778	0.2111	0	0.0222	0.1667	0.0889	2.94495	3	12.462	FALSE
SE	chr15:59209134:59209198:-@chr15:59205698:59205895:-@chr15:59204762:59204809:-	ENSG00000137776	SLTM	0	0.1818	0.2208	0.0779	0.2338	0.1818	0.1169	0.2078	0.2078	0.013	0.1558	0.2208	0.1818	0.0909	2.94774	5	23.107	FALSE
SE	chr20:30956818:30956926:+@chr20:30959581:30959677:+@chr20:31015931:31016051:+	ENSG00000171456	ASXL1	0.3333	0	0	0.3333	0.3333	0	0	0	0.3333	0.3333	0	0	0	0.3333	3.45735	3	16.783	FALSE
SE	chr6:30862283:30862448:+@chr6:30863181:30863291:+@chr6:30864398:30864642:+	ENSG00000204580	DDR1	0.2459	0.1967	0.082	0.1475	0.1967	0.1803	0.3607	0.2295	0.1639	0.1311	0	0.2623	0.1475	0.082	2.95543	7	35.853	FALSE
SE	chr7:89983772:89983863:+@chr7:89984400:89984544:+@chr7:90003616:90003668:+	ENSG00000105793	GTPBP10	0.0674	0.1124	0.1124	0.0562	0.1011	0.1124	0.0787	0.0787	0.1236	0	0.0787	0.0337	0.1573	0.0899	3.15088	5	34.096	FALSE
SE	chr11:77043775:77043912:-@chr11:77036373:77036421:-@chr11:77033060:77034405:-	ENSG00000149269	PAK1	0.16	0.04	0.36	0.32	0.12	0.16	0.28	0	0.2	0.28	0.2	0.56	0.16	0.28	2.60304	5	5.476	FALSE
SE	chr1:234536599:234536694:-@chr1:234534128:234534299:-@chr1:234529392:234529583:-	ENSG00000059588	TARBP1	0.1158	0.0737	0.0947	0.1368	0.1263	0.0632	0.1368	0	0.1263	0.0842	0.1158	0.0737	0.0421	0.1368	3.16198	5	53.295	FALSE
SE	chr1:207940358:207940540:+@chr1:207941124:207941168:+@chr1:207943666:207943707:+	ENSG00000117335	CD46	0.2241	0.2069	0.1552	0.0517	0.1207	0.2586	0.2069	0.2414	0.1207	0.1724	0.0862	0.1724	0	0.069	3.17453	7	66.211	FALSE
SE	chr7:91874741:91874909:-@chr7:91874216:91874485:-@chr7:91871348:91871451:-	ENSG00000001631	KRIT1	0.1648	0.1868	0.1868	0	0.1868	0.1868	0.1758	0.1648	0.2308	0.1099	0.1758	0.022	0.1648	0.1978	3.03994	7	56.285	FALSE
SE	chr2:111881310:111881446:+@chr2:111907621:111907724:+@chr2:111921710:111926022:+	NA	NA	0.2466	0.5205	0.6438	0.4521	0.5205	0.4795	0.5068	0.589	0.5616	0.5342	0	0.5342	0.5479	0.3562	3.70914	4	53.276	FALSE
SE	chr1:104094343:104094414:+@chr1:104095896:104096306:+@chr1:104097656:104097859:+	NA	NA	0.3472	0.25	0.3194	0.25	0	0.4444	0.5139	0.4306	0.4028	0.4722	0.25	0.2639	0.5139	0.375	2.69757	1	2.565	FALSE
SE	chr11:102953985:102954055:-@chr11:102953477:102953568:-@chr11:102937188:102937296:-	ENSG00000137692	DCUN1D5	0.1667	0.1875	0.1979	0.1042	0.1458	0.1875	0.1146	0.1563	0.1354	0.1042	0.1771	0.1354	0.1979	0	2.90434	5	23.16	FALSE
SE	chr14:102975866:102976128:-@chr14:102974978:102975183:-@chr14:102974812:102974886:-	ENSG00000156381	ANKRD9	0.1667	0	0.0937	0.0937	0.1354	0.0417	0.1146	0.1562	0.1042	0.1354	0.1562	0.1146	0.0208	0.0104	3.18229	5	42.077	FALSE
SE	chrX:48398075:48398308:+@chrX:48399673:48399830:+@chrX:48417285:48417412:+	ENSG00000068354	TBC1D25	0.1186	0.1695	0.339	0	0.6271	0.1525	0.1356	0.2034	0	0.1864	0.2542	0.2203	0.1864	0.0169	2.54685	5	5.997	FALSE
SE	chr9:123217:123282:-@chr9:121961:122090:-@chr9:121038:121573:-	NA	NA	0.0101	0.0202	0.0303	0	0.0202	0.0101	0.0101	0.0202	0.0202	0.0202	0.0202	0.0101	0.0202	0.0101	3.82869	5	22.42	FALSE
SE	chr6:137540380:137540586:-@chr6:137536404:137536514:-@chr6:137528100:137528214:-	ENSG00000027697	IFNGR1	0.25	0.5	0.5	0.25	0.25	0.5	0.25	0.25	0	0.75	0	0.25	0.25	0.25	3.2	2	30.349	FALSE
SE	chr18:21759702:21759799:-@chr18:21757977:21758159:-@chr18:21752340:21752447:-	ENSG00000141447	OSBPL1A	0.1935	0.1828	0.1398	0	0.2043	0.129	0.1398	0.1398	0.172	0.1183	0.1613	0.2043	0.1613	0.1828	2.79504	7	11.452	FALSE
SE	chr14:24674926:24675354:+@chr14:24675715:24676715:+@chr14:24677170:24677454:+	ENSG00000139908	TSSK4	0.0632	0	0.0737	0.0421	0.0105	0.1053	0.0632	0.0421	0.0105	0.0632	0.1053	0.0211	0.1158	0.1053	3.36659	5	29.328	FALSE
SE	chr1:155753777:155753880:-@chr1:155753526:155753681:-@chr1:155747413:155747611:-	ENSG00000116580	GON4L	0.5	0.5	0	0.5	0.5	0	1	0	0.5	0.5	0.5	0.5	0.5	0.5	3.87242	6	40.796	FALSE
SE	chr14:23299092:23299149:+@chr14:23299262:23299319:+@chr14:23299396:23299463:+	ENSG00000172590	MRPL52	0.023	0	0.1379	0.046	0.1034	0.069	0.069	0.0805	0.0805	0.0575	0.092	0.0115	0	0.069	3.31059	5	15.239	FALSE
SE	chr1:220192337:220192421:-@chr1:220191791:220191850:-@chr1:220184288:220184398:-	ENSG00000136628	EPRS	0.0101	0.0101	0.0101	0	0.0101	0.0101	0	0.0101	0.0101	0.0101	0	0	0.0101	0.0101	3.94989	5	0	FALSE
SE	chr7:98983325:98983401:+@chr7:98984116:98984213:+@chr7:98984308:98984412:+	ENSG00000130429,ENSG00000241685	ARPC1B,ARPC1A	0	0	0	0	0	0	0	0	0	0	0	0	0	0	4.05089	5	0	FALSE
SE	chr4:83803011:83803093:-@chr4:83801952:83802075:-@chr4:83799883:83800081:-	ENSG00000138674	SEC31A	0.01	0.01	0.02	0.01	0.02	0.01	0.01	0.01	0.01	0.01	0.01	0	0.01	0.01	3.90089	5	43.194	FALSE
SE	chr20:36322434:36322554:+@chr20:36355704:36355804:+@chr20:36361281:36361469:+	ENSG00000132792	CTNNBL1	0	0	0	0	0	0	0	0	0	0	0	0	0	0	4.05089	5	0	FALSE
SE	chr18:77155772:77156351:+@chr18:77170403:77171501:+@chr18:77193579:77193738:+	ENSG00000131196	NFATC1	0.0737	0.1053	0.1053	0.0737	0.0421	0.0632	0.0737	0.0737	0.0947	0	0.0211	0.0368	0.0526	0.0842	3.42459	5	92.306	FALSE
SE	chr7:42966982:42967058:-@chr7:42966135:42966267:-@chr7:42964274:42964396:-	ENSG00000106588,ENSG00000256646	PSMA2,RP11-111K18.1	0	0	0	0.01	0.01	0.01	0	0.01	0.01	0	0	0	0	0	4.00089	5	3.051	FALSE
SE	chr11:57505080:57505140:+@chr11:57505258:57505498:+@chr11:57505826:57505902:+	ENSG00000213593,ENSG00000254462	TMX2,TMX2-CTNND1	0	0.0122	0.0854	0.122	0.0732	0.1098	0	0.0732	0.1341	0.1341	0.0122	0.0122	0.0976	0.1707	3.32868	5	41.598	FALSE
SE	chr12:32113711:32113805:+@chr12:32140173:32140256:+@chr12:32145312:32146043:+	NA	NA	0.1042	0.1979	0.25	0.2396	0.2188	0.2083	0.1771	0.1875	0.2292	0	0.1563	0.1875	0.2188	0.125	2.92348	6	33.44	FALSE
SE	chr6:41658739:41658973:-@chr6:41658401:41658655:-@chr6:41657469:41657549:-	ENSG00000112561	TFEB	0.0515	0.0928	0.0825	0.0619	0.0722	0.0412	0.0515	0.0928	0.0722	0.0722	0.0825	0	0.0722	0.0619	3.34149	5	77.934	FALSE
SE	chr13:99537962:99538085:-@chr13:99537598:99537690:-@chr13:99537225:99537346:-	ENSG00000088387	DOCK9	0.7143	0.7143	0.2857	0.5714	0.1429	0.4286	0.4286	0.1429	0.7143	0.2857	0.8571	0.2857	0	0.2857	2.5786	2	2.235	FALSE
SE	chr9:125007535:125007620:-@chr9:125006023:125006147:-@chr9:125001834:125004322:-	ENSG00000119446	RBM18	0.6	0.4	0.4	0	0.6	0.8	0.6	0.2	0.2	0.6	0.4	0.6	0	0.6	3.49524	7	12.059	FALSE
SE	chr8:104419862:104420012:-@chr8:104417004:104417089:-@chr8:104414169:104414282:-	ENSG00000164933	SLC25A32	0.1443	0.1443	0.1649	0.1649	0.134	0.1546	0.1443	0.1443	0.1237	0	0.1031	0.1443	0.1546	0.1031	2.99644	5	41.547	FALSE
SE	chr12:124071294:124071486:+@chr12:124072158:124072178:+@chr12:124074889:124074996:+	ENSG00000086598	TMED2	0	0	0	0	0	0	0	0	0	0	0	0	0	0	4.05089	5	0	FALSE
SE	chr2:74685527:74685798:+@chr2:74686565:74686689:+@chr2:74686770:74686872:+	ENSG00000115274,ENSG00000239779	INO80B,WBP1	0.2	0.52	0.04	0.4	0.36	0	0.36	0.48	0.4	0.6	0.4	0.44	0.24	0.92	3.33	2	20.313	FALSE
SE	chr1:115280584:115280693:-@chr1:115280092:115280184:-@chr1:115279379:115279476:-	ENSG00000009307	CSDE1	0.2308	0.0769	0.3077	0.1538	0.1538	0.2308	0.0769	0.2308	0.1538	0.1538	0.1538	0.0769	0.1538	0	3.13104	5	52.879	FALSE
SE	chr1:151384772:151384872:-@chr1:151384101:151384274:-@chr1:151381170:151381304:-	ENSG00000143442	POGZ	0.1458	0.0417	0.0729	0.0521	0.0313	0.0417	0.0625	0.0208	0.0938	0.1042	0.1354	0	0.0729	0.0104	3.35699	5	42.405	FALSE
SE	chr2:228207461:228207535:+@chr2:228211942:228212100:+@chr2:228220393:228220477:+	ENSG00000168958	MFF	0.2471	0.1059	0.2941	0.1882	0.1765	0.2588	0.2	0.2	0.0824	0	0.2471	0.1529	0.2706	0.1765	2.6582	7	9.073	FALSE
SE	chr1:149576453:149576700:+@chr1:149615765:149616230:+@chr1:149627309:149627518:+	ENSG00000232151	RP11-277L2.2	0.1053	0.0526	0.1474	0.0105	0.1474	0.1263	0.0737	0.1368	0.0737	0.0421	0.0947	0	0.1263	0.1368	3.24029	5	59.125	FALSE
SE	chr2:187364909:187365020:+@chr2:187366000:187366152:+@chr2:187368759:187368941:+	ENSG00000065548	ZC3H15	0	0	0.01	0	0	0.01	0	0	0	0	0	0	0.01	0	4.02089	5	0	FALSE
SE	chr9:37761900:37762114:+@chr9:37763626:37763862:+@chr9:37768073:37768225:+	ENSG00000165275	RG9MTD3	0.1429	0.4429	0.1286	0.2571	0.1714	0	0.3	0.5714	0.4571	0.5571	0.1714	0.6571	0.1857	0.6571	2.8498	2	11.226	FALSE
SE	chr3:48960181:48960244:+@chr3:48964895:48965246:+@chr3:48982569:48982614:+	ENSG00000177479	ARIH2	0	0.0617	0.1728	0.1111	0.1728	0.0741	0.0864	0.0741	0.0247	0.0741	0.1111	0.1111	0.1975	0.1235	2.89375	5	3.396	FALSE
SE	chr8:90769975:90770461:+@chr8:90775057:90775210:+@chr8:90777569:90777724:+	ENSG00000104312	RIPK2	0.1875	0.2969	0.25	0.2812	0.1719	0.1406	0.1875	0.0781	0.1875	0.1875	0.25	0.2969	0	0.1094	2.68305	3	8.337	FALSE
SE	chr17:36365055:36365176:-@chr17:36361697:36361804:-@chr17:36358842:36359042:-	ENSG00000174093	RP11-1407O15.2	0.2391	0.3043	0.1957	0.2174	0.2826	0.2174	0	0.2609	0.2065	0.2174	0.163	0.2283	0.2065	0.1739	2.97879	7	66.625	FALSE
SE	chr19:889638:889807:-@chr19:885770:886201:-@chr19:884903:885008:-	ENSG00000175221	MED16	0	0.0306	0.051	0.0204	0.0306	0.0408	0.0204	0.051	0.0408	0.0306	0.051	0.0102	0.051	0.0306	3.59389	5	21.882	FALSE
SE	chr12:110734404:110734542:+@chr12:110760797:110760877:+@chr12:110764195:110764280:+	ENSG00000174437	ATP2A2	0.02	0	0.02	0.02	0.02	0.02	0.02	0.01	0.01	0.01	0.01	0	0.02	0.01	3.86089	5	5.36	FALSE
SE	chr8:144679518:144679845:-@chr8:144672778:144672899:-@chr8:144671161:144672251:-	ENSG00000104529	EEF1D	0.5	0.0938	0.0938	0	0.3125	0.2188	0	0.125	0.25	0.625	0.2812	0.375	0.0938	0	3.09055	3	18.913	FALSE
SE	chr5:114620484:114620605:-@chr5:114616049:114616177:-@chr5:114615344:114615465:-	ENSG00000164221	CCDC112	0.5	0.5	0.5	0.5	0.5	0.5	0.5	1	0	1	1	0.5	0.5	0.5	4.29824	4	29.585	FALSE
SE	chr12:27568802:27568880:+@chr12:27571021:27571129:+@chr12:27573329:27578746:+	NA	NA	0.0306	0.051	0.051	0.0408	0.051	0.051	0	0.0408	0.0306	0.0306	0.0306	0	0.0408	0.0306	3.57349	5	63.472	FALSE
SE	chr16:88017666:88017865:+@chr16:88037901:88038017:+@chr16:88039696:88039871:+	ENSG00000172530	BANP	0.1828	0.1935	0.1398	0.3333	0.1505	0.2151	0.129	0.0323	0	0.129	0.1183	0.129	0.1505	0.2473	2.83798	7	13.756	FALSE
SE	chrX:40540010:40540162:-@chrX:40539116:40539385:-@chrX:40534473:40534613:-	ENSG00000180182	MED14	0.0101	0.0101	0.0101	0	0	0.0101	0.0101	0.0101	0.0101	0	0	0	0.0101	0	3.97009	5	22.402	FALSE
SE	chr12:28412297:28412375:+@chr12:28457559:28457644:+@chr12:28458582:28458739:+	ENSG00000123106	CCDC91	0.3	0.9	0.2	0.3	0.4	0.2	0.1	0.4	0.2	0.1	0.2	0.4	0.2	0	3.32304	5	24.362	FALSE
SE	chr15:43486279:43486335:+@chr15:43486613:43486659:+@chr15:43486925:43489375:+	NA	NA	0.0206	0.0412	0.0515	0.0103	0.0412	0.0309	0.0206	0.0412	0.0309	0	0.0412	0.0309	0.0619	0.0309	3.59759	5	10.474	FALSE
SE	chr6:30614816:30615080:+@chr6:30618771:30618859:+@chr6:30619043:30619243:+	ENSG00000204564	C6orf136	0.0417	0.0208	0.0417	0.0417	0.0313	0.0521	0	0.0625	0.0625	0.0313	0.0417	0.0104	0.0521	0.0104	3.57569	5	67.079	FALSE
SE	chr8:125551266:125551329:-@chr8:125535178:125535243:-@chr8:125534392:125534441:-	ENSG00000147687	TATDN1	0.05	0.125	0.2125	0.1	0.1125	0.0875	0.05	0.1375	0.075	0.125	0.175	0.1125	0.125	0	2.97175	3	2.208	FALSE
SE	chr17:19140690:19140844:+@chr17:19185268:19185390:+@chr17:19186263:19187027:+	ENSG00000072134	EPN2	0.0404	0.0404	0.0505	0.0303	0.0707	0.0404	0.0202	0.0202	0.0303	0.0404	0.0505	0.0404	0.0202	0	3.55599	5	7.922	FALSE
SE	chrX:44918492:44918711:+@chrX:44919267:44919401:+@chrX:44920569:44920664:+	ENSG00000147050	KDM6A	0.044	0.1648	0.0989	0.033	0.1648	0.1429	0.033	0.1429	0.1099	0.044	0.0769	0	0.011	0	3.33855	3	11.471	FALSE
SE	chr7:128694705:128695227:-@chr7:128681611:128681771:-@chr7:128658011:128658211:-	NA	NA	0	0.5	0.5	0.5	0.5	0.5	0.5	0.5	0	0	0	0.5	0.5	0	2.96758	6	15.613	FALSE
SE	chr19:7709500:7709638:+@chr19:7709765:7709820:+@chr19:7710083:7710192:+	ENSG00000076944	STXBP2	0.5	0	0.5	0	0.5	0.5	0	0.5	0	0	0	0.5	0	0	3.61524	7	14.052	FALSE
SE	chr2:197504356:197504502:+@chr2:197511065:197511228:+@chr2:197521357:197521577:+	ENSG00000144395	CCDC150	0	0.1538	0.3846	0.2692	0.1923	0.3654	0.2308	0.1923	0.2885	0.1923	0.3077	0.3462	0.3077	0.5	2.69528	6	17.722	FALSE
SE	chr14:75287760:75287840:+@chr14:75290959:75291010:+@chr14:75295916:75296046:+	ENSG00000119596,ENSG00000259606	YLPM1,RP11-316E14.6	0.0101	0.0202	0.0606	0.0202	0.0101	0.0202	0.0404	0.0505	0.0505	0.0404	0.0202	0.0303	0.0505	0	3.62769	5	42.803	FALSE
SE	chr22:45564049:45564127:+@chr22:45566869:45567033:+@chr22:45567481:45567564:+	ENSG00000093000	NUP50	0	0.0349	0.1395	0.0581	0.1279	0.2209	0.1395	0.1395	0.1977	0.1163	0.1163	0.1453	0.1744	0.0581	2.89238	5	11.318	FALSE
[truncated: 31,070 more rows]

## Sheet: VAST-TOOLS AS
Event Type	GENE	Event	Norm PSI 1	Norm PSI 2	Norm PSI 3	Norm PSI 4	Norm PSI 5	Norm PSI 6	Norm PSI 7	Norm PSI 8	Norm PSI 9	Norm PSI 10	Norm PSI 11	Norm PSI 12	Norm PSI 13	Norm PSI 14	Periodic Score	Stage	FDR
se	ENSG00000004766	chr7:92949688-92950482	0.403932	0.434369	0.0900444	0.268231	0	0.277743	0.25428	0.711477	0.190235	0.0735574	0.582752	0.223843	0.614458	0.590361	2.0775	1	0.595
se	ENSG00000066629	chr14:100316461-100316669	0.50105	0.187219	0.285029	0	0.288029	0.386139	0.335134	0.823582	0.379238	0.123612	0.19862	0.323732	0.193519	0.621962	2.08702	1	0.287
RI	NSMAF	chr8:59499017-59499167=59498457-59498559:-	0.7193	0.4568	0	0.0345	0.0588	0.4217	0	0.3535	0.1176	0.0769	0.125	0.04	0.6066	0.6786	2.12792	1	0.181
se	ENSG00000156232	chr15:83490463-83490591	0.644	0.4054	0.2123	0.1146	0.1419	0.2074	0.1917	0.452	0.0731	0	0.1574	0.1179	0.4892	0.2263	2.25057	1	0.355
se	ENSG00000187741	chr16:89829046-89829201	0.412478	0.29697	0.31836	0.137255	0.188948	0.479857	0.340107	0.493761	0.397504	0.2	0.358289	0	0.516934	0.691622	2.3123	1	0.543
se	ENSG00000138642	chr4:89319549-89319596	0.511467	0	0.0549333	0.124267	0.0533333	0.402133	0.827733	0.6176	0.183467	0.0501333	0.0986667	0.108267	0.260267	0.312533	2.34438	1	0.63
se	ENSG00000171703	chr20:62695245-62695302	0.140546	0.270179	0.171025	0.24158	0	0.180245	0.384008	0.631421	0.298965	0.213735	0.339981	0.144497	0.405268	0.539793	2.37124	1	1.254
RI	NPHP3	chr3:132402243-132402368=132401547-132401662:-	0.6667	0.1667	0.1429	0.3684	0.1892	0.36	0.4286	0.4815	0.2683	0.2381	0.1429	0.4286	0.3846	0.4737	2.40278	1	0.111
se	ENSG00000170776	chr15:86205619-86205684	0.487755	0.191156	0.321769	0.372789	0.286395	0.536735	0.406803	0.629932	0.37415	0	0.0795918	0.227891	0.151701	0.823129	2.40328	1	1.193
se	ENSG00000038532	chr16:11268011-11268134	0.767339	0.555485	0.248424	0.339849	0.254414	0.338588	0.271438	0.271438	0.275536	0.133039	0	0.172131	0.137768	0.858764	2.42263	1	2.005
RI	TMEM43	chr3:14174366-14174435=14175239-14175309:+	0.2821	0.2647	0.1818	0.1905	0.2	0.2308	0.35	0.3882	0.2754	0.2195	0.0638	0.2281	0.2609	0.3663	2.43248	1	0.001
RI	KCNC4	chr1:110768597-110768800=110774843-110775219:+	0.7143	0.2121	0.2941	0.3636	0.5385	0.4444	0.6364	0.4576	0.3103	0.2766	0.2727	0.3333	0.6667	0.619	2.44078	1	0.256
RI	CAMK1	chr3:9802340-9802452=9801356-9801434:-	0.4054	0.1429	0.1579	0.0952	0.1429	0.2424	0.3158	0.4412	0.3077	0.2	0.1892	0.4118	0.2	0.4227	2.45578	1	0.479
RI	DHRS11	chr17:34956100-34956192=34956401-34956466:+	0.2456	0.1088	0.1739	0.0816	0.2258	0.2237	0.3939	0.2162	0.1908	0.1077	0.0889	0.2128	0.3429	0.318	2.49919	1	0.041
RI	DFFB	chr1:3775282-3775408=3782376-3782564:+	0.3563	0.3962	0.3333	0.0698	0.2222	0.1864	0.3684	0.2289	0.1282	0.1579	0.2903	0.3462	0.5625	0.4128	2.50239	1	1.36
se	ENSG00000084112	chr12:109212208-109212334	0.932592	0.342417	0	0.0928648	0.271782	0.285048	0.223019	0.0813912	0.349946	0.102904	0.0290427	0.131588	0.317318	0.432413	2.50674	1	0.344
RI	NISCH	chr3:52514200-52514311=52518529-52518653:+	0.2903	0.2833	0.1	0.1818	0.2154	0.3394	0.3333	0.4054	0.2389	0.2449	0.2353	0.2564	0.4286	0.3376	2.5193	1	0.131
RI	LRRC45	chr17:79986489-79986559=79986969-79987061:+	0.2273	0.2276	0.2632	0.191	0.2743	0.287	0.3846	0.2727	0.2262	0.1549	0.2128	0.2581	0.4894	0.3951	2.5311	1	0.226
se	ENSG00000121848	chr1:145640883-145641004	0.515752	0.319532	0.188119	0.0459046	0.0765077	0.219622	0.385239	0.206121	0.0225023	0	0.0126013	0.480648	0.520252	0.00720072	2.55943	1	0.386
se	ENSG00000161996	chr16:701827-702039	0.516176	0.30817	0.312745	0	0.313562	0.526471	0.462092	0.527778	0.474837	0.476797	0.261601	0.542647	0.46781	0.667974	2.56338	1	0.56
se	ENSG00000132781	chr1:45795561-45795740	0.730257	0.679681	0.522626	0.0337178	0.0505768	0.438332	0.418811	0.464064	0.229814	0.803904	0	0.38598	0.675244	0.574091	2.58878	1	0.82
se	ENSG00000141905	chr19:3453761-3453914	0.495846	0.225076	0.17787	0	0.202039	0.401813	0.362915	0.42636	0.327417	0.191465	0.204305	0.122734	0.228474	0.151435	2.60105	1	1.401
se	ENSG00000134352	chr5:55272043-55272121	0.260274	0.219692	0.301884	0	0.217295	0.299144	0.272432	0.432021	0.289041	0.257192	0.149486	0.0837329	0.419692	0.301884	2.62903	1	1.353
RI	IL17RB	chr3:53891643-53891717=53892746-53892845:+	0.413	0.3023	0.1351	0.2105	0.3521	0.2619	0.4286	0.3895	0.2427	0.3333	0.3	0.4857	0.3548	0.566	2.63839	1	1.02
se	ENSG00000140987	chr16:3440423-3440517	0.36662	0.251874	0.213191	0.205259	0.183962	0.28469	0.219059	0.210366	0.185374	0	0.121808	0.182115	0.296534	0.339237	2.63981	1	0.23
RI	RBM6	chr3:50000009-50000118=50085678-50085752:+	0.3336	0.2859	0.1909	0.2369	0.1694	0.245	0.4823	0.3546	0.2682	0.3479	0.2261	0.31	0.2687	0.3505	2.64778	1	0.184
[truncated: 487 more rows]

## Sheet: Periodic GE
ENSG	Symbol	Location	FPKM1	FPKM2	FPKM3	FPKM4	FPKM5	FPKM6	FPKM7	FPKM8	FPKM9	FPKM10	FPKM11	FPKM12	FPKM13	FPKM14	Normalized FPKM1	Normalized FPKM2	Normalized FPKM3	Normalized FPKM4	Normalized FPKM5	Normalized FPKM6	Normalized FPKM7	Normalized FPKM8	Normalized FPKM9	Normalized FPKM10	Normalized FPKM11	Normalized FPKM12	Normalized FPKM13	Normalized FPKM14	MAX Fold	Avg FPKM	Periodic Rank	Seed match	Phase	Core 67
[truncated: 8,811 more rows]

[truncated: 1 more sheets: GO TERM (MISO AS)]
